# Supplementary material for: Parallel Genome‐Wide CRISPR Screens Reveal SORL1 and ZFYVE19 as Sequential Host Determinants of Salmonella Infection
Source: Adv Sci (Weinh). 2025 Nov 23;13(8):e15042. doi: 10.1002/advs.202515042 (PMC12884770; doi:10.1002/advs.202515042)
Supplement: Supplementary file 2 — Supporting Information [file ADVS-13-e15042-s001.xlsx]

## Sheet: Index
#	Table number	Description	Note
1	Table S4A	MAGeCK analysis result of Invasion_1, Invasion_2, Invasion_3 vs Untreated_T8	raw MAGeCK result of invasion screen
2	Table S4B	MAGeCK analysis result of Fitness_D7 vs Untreated_T16	raw MAGeCK result of fitness screen D7
3	Table S4C	MAGeCK analysis result of Fitness_D14 vs Untreated_T21	raw MAGeCK result of fitness screen D14
4	Table S4D	Filtered hits in invasion screen.	Cut off criteria: LFC (log2 fold change) > 0.58 (a 1.5x change), p-value < 0.05, at least 2 'good' sgRNAs (good sgRNA > 1), and at least 3 sgRNAs remaining in the population (number of remaining gRNA > 2). *the number of hits are different from the manuscript because additional gRNA number filtering is applied.
5	Table S4E	Filtered hits in fitness screen D7.
6	Table S4F	Filtered hits in fitness screen D14.

## Sheet: A. MAGeCK result_invasion
id	num	neg|score	neg|p-value	neg|fdr	neg|rank	neg|goodsgrna	neg|lfc	pos|score	pos|p-value	pos|fdr	pos|rank	pos|goodsgrna	pos|lfc
TMEM165	4	0.97357	0.97352	0.999046	17472	0	1.9334	1.2157e-05	4.3268e-05	0.414191	1	3	1.9334
LYN	4	0.90354	0.90856	0.995788	16342	1	1.6899	1.4288e-05	4.9883e-05	0.414191	2	2	1.6899
C2orf47	4	0.8193	0.86121	0.994911	15376	1	1.1365	2.2958e-05	8.6812e-05	0.414191	3	3	1.1365
ANP32B	4	0.61253	0.7543	0.993377	13223	1	0.46715	2.9564e-05	0.00010776	0.414191	4	2	0.46715
COQ6	4	0.9427	0.9425	0.998117	16949	0	2.2478	3.5615e-05	0.00013091	0.414191	5	3	2.2478
FTO	4	0.92072	0.92192	0.996535	16614	1	1.6633	4.2839e-05	0.00016122	0.414191	6	3	1.6633
PLA2G2A	4	0.27781	0.48936	0.993377	8449	1	1.7546	5.0591e-05	0.00018933	0.414191	7	3	1.7546
SORL1	4	0.99994	0.99995	0.999948	17963	0	1.4088	5.6209e-05	0.00020752	0.414191	8	4	1.4088
LPAR5	4	0.48025	0.65492	0.993377	11482	2	0.0122	8.869e-05	0.00032823	0.47639	9	2	0.0122
EPHB1	4	0.80303	0.8541	0.994806	15212	1	1.4941	8.9294e-05	0.00032989	0.47639	10	3	1.4941
DDX56	2	0.6764	0.68076	0.993377	14160	1	0.3635	0.00010347	0.00019099	0.414191	11	1	0.3635
SF3B5	3	0.88759	0.88757	0.995588	16142	0	0.46099	0.00011086	0.00034477	0.47639	12	2	0.46099
NR2F6	2	0.99985	0.99985	0.999917	17962	0	3.1807	0.00014568	0.000288	0.47639	13	2	3.1807
SAMD3	4	0.99985	0.99986	0.999917	17961	0	1.5531	0.00014927	0.00057131	0.720462	14	4	1.5531
DNPH1	4	0.52339	0.68664	0.993377	12026	1	1.4008	0.00015634	0.00060162	0.720462	15	3	1.4008
CHRD	4	0.99978	0.99978	0.999917	17960	0	0.91207	0.00022486	0.00083643	0.905149	16	4	0.91207
NMT1	4	0.82948	0.86576	0.994911	15492	1	0.3246	0.00026605	0.00098084	0.905149	17	2	0.3246
UQCRC1	3	0.85059	0.85192	0.994769	15712	1	1.4968	0.00028822	0.00086178	0.905149	18	2	1.4968
ANAPC16	4	0.2817	0.49439	0.993377	8526	2	0.43071	0.00030109	0.0011004	0.905149	19	2	0.43071
ZNF197	4	0.92931	0.9294	0.996584	16725	1	0.70222	0.00032517	0.0011787	0.905149	20	2	0.70222
PIGB	4	0.99965	0.99967	0.999892	17959	0	1.1602	0.00034737	0.001257	0.905149	21	4	1.1602
YPEL5	4	0.85538	0.87873	0.994994	15772	1	1.4466	0.00034786	0.0012597	0.905149	22	3	1.4466
RASGEF1C	4	0.99956	0.99957	0.999851	17958	0	1.5876	0.00040365	0.001456	0.928743	23	4	1.5876
SLFN13	4	0.032905	0.099941	0.977801	1778	1	1.5795	0.0004258	0.0015298	0.928743	24	3	1.5795
SUPT6H	4	0.67614	0.80419	0.993377	14101	2	-3.479	0.00044339	0.0015921	0.928743	25	1	-3.479
ALKBH2	4	0.99954	0.99956	0.999851	17957	0	0.99522	0.0004595	0.0016571	0.928743	26	4	0.99522
BCAS2	3	0.38175	0.53659	0.993377	10081	2	-5.2377	0.00046557	0.0013997	0.928743	27	1	-5.2377
TBC1D12	4	0.1061	0.24614	0.993377	4330	2	-1.9483	0.00046565	0.0016814	0.928743	28	2	-1.9483
NOTCH3	4	0.99953	0.99955	0.999851	17956	0	1.0869	0.00047244	0.0017062	0.928743	29	4	1.0869
SLC6A13	4	0.7483	0.83301	0.994314	14755	1	0.71042	0.0005025	0.0018126	0.930269	30	3	0.71042
RNF222	4	0.20621	0.39368	0.993377	6861	1	1.3311	0.00053269	0.0019168	0.956408	31	3	1.3311
PRRG4	4	0.44608	0.62978	0.993377	10975	2	0.19004	0.0005616	0.0020314	0.979949	32	2	0.19004
EIF3J	3	0.93278	0.93293	0.996584	16793	0	-0.1462	0.00059856	0.001763	0.930269	33	1	-0.1462
ADPGK	4	0.99939	0.9994	0.999849	17955	0	0.73607	0.00061207	0.0022166	0.979949	34	4	0.73607
MLK4	4	0.99939	0.9994	0.999849	17954	0	1.0802	0.00061253	0.0022199	0.979949	35	4	1.0802
MMS19	2	0.79736	0.79672	0.993377	15162	0	0.24092	0.00063553	0.0011958	0.905149	36	1	0.24092
RCCD1	4	0.99934	0.99935	0.999849	17953	0	0.62002	0.0006594	0.0023924	0.979949	37	4	0.62002
TTK	2	0.82187	0.82144	0.993377	15403	0	0.72184	0.00066509	0.0012515	0.905149	38	1	0.72184
ATXN3	4	0.72394	0.82469	0.993377	14566	1	1.0134	0.00067981	0.0024713	0.979949	39	3	1.0134
CD200R1	4	0.9993	0.99931	0.999849	17952	0	0.85404	0.00069591	0.0025341	0.979949	40	4	0.85404
PRSS55	4	0.99929	0.99929	0.999849	17951	0	0.64581	0.00071458	0.0025975	0.979949	41	4	0.64581
NBN	4	0.35616	0.56444	0.993377	9749	2	-3.0973	0.0007389	0.0026846	0.979949	42	1	-3.0973
PCDHGA11	4	0.99923	0.99923	0.999849	17950	0	0.81709	0.00076714	0.0027744	0.979949	43	4	0.81709
FAM150B	4	0.99918	0.99917	0.999849	17949	0	0.892	0.00081539	0.0029541	0.979949	44	4	0.892
VWA5B2	3	0.57097	0.68449	0.993377	12627	1	0.70733	0.00082019	0.0023886	0.979949	45	2	0.70733
ATPIF1	3	0.89406	0.89403	0.995588	16215	0	2.0035	0.00084604	0.0024536	0.979949	46	2	2.0035
HLA-G	4	0.53034	0.69176	0.993377	12138	1	-0.0068861	0.00085709	0.0031007	0.979949	47	2	-0.0068861
OR2L13	4	0.99914	0.99912	0.999849	17948	0	0.6774	0.0008629	0.0031255	0.979949	48	4	0.6774
SENP5	4	0.43507	0.62175	0.993377	10845	1	0.99337	0.00089381	0.0032369	0.979949	49	3	0.99337
RASGRP4	4	0.73623	0.8288	0.993377	14675	1	1.3336	0.00090468	0.0032765	0.979949	50	3	1.3336
TAS2R10	4	0.13639	0.29268	0.993377	5123	1	1.1787	0.00090659	0.0032815	0.979949	51	3	1.1787
GATM	4	0.57906	0.72851	0.993377	12758	1	0.71067	0.00095222	0.0034496	0.979949	52	2	0.71067
HSPA12B	4	0.3167	0.53615	0.993377	9240	2	-2.6586	0.00097527	0.0035169	0.979949	53	2	-2.6586
PRSS3	4	0.45451	0.63603	0.993377	11131	2	0.64628	0.00099665	0.0035835	0.979949	54	2	0.64628
E2F7	4	0.99899	0.99897	0.999849	17947	0	0.77507	0.0010112	0.0036376	0.979949	55	4	0.77507
SUZ12	4	0.65857	0.79036	0.993377	13891	2	-2.2798	0.0010344	0.0037285	0.979949	56	1	-2.2798
LSM10	3	0.93698	0.93717	0.997473	16873	0	-2.3452	0.0010418	0.0030213	0.979949	57	1	-2.3452
CDCA3	4	0.99768	0.99771	0.999432	17931	0	1.2869	0.0010529	0.0037924	0.979949	58	4	1.2869
PLEKHS1	4	0.56828	0.72039	0.993377	12569	1	1.2693	0.0010585	0.0038128	0.979949	59	3	1.2693
LELP1	4	0.63162	0.76928	0.993377	13487	2	-0.45702	0.0011525	0.0041521	0.979949	60	1	-0.45702
CAMK2A	4	0.12565	0.27638	0.993377	4840	2	-2.5198	0.0011527	0.0041529	0.979949	61	2	-2.5198
CALN1	4	0.082908	0.20916	0.993377	3630	2	0.43617	0.0011673	0.004208	0.979949	62	2	0.43617
TRAPPC1	1	0.99882	0.99885	0.999801	17946	0	4.748	0.0011752	0.0011429	0.905149	63	1	4.748
ABTB2	4	0.99881	0.9988	0.999801	17945	0	0.76366	0.0011866	0.0042725	0.979949	64	4	0.76366
PTX3	4	0.25297	0.45702	0.993377	7918	3	-5.3457	0.0012116	0.0043668	0.979949	65	1	-5.3457
OR13D1	4	0.23977	0.43942	0.993377	7647	1	1.3336	0.001227	0.0044258	0.979949	66	3	1.3336
OR5B2	4	0.99876	0.99875	0.999801	17944	0	1.011	0.0012359	0.0044654	0.979949	67	4	1.011
PFKFB3	4	0.99385	0.99395	0.999046	17863	0	1.2282	0.0012612	0.0045492	0.979949	68	3	1.2282
USP9X	4	0.72987	0.82665	0.993377	14624	1	0.95388	0.001279	0.004611	0.979949	69	2	0.95388
RAD21	2	0.71415	0.71491	0.993377	14483	1	1.6326	0.0012856	0.0024591	0.979949	70	1	1.6326
RPL22	2	0.99869	0.99866	0.999798	17943	0	1.3747	0.0013089	0.0025065	0.979949	71	2	1.3747
HHIP	4	0.99868	0.99869	0.999798	17942	0	0.92432	0.0013247	0.0047769	0.979949	72	4	0.92432
PYCRL	4	0.9689	0.96877	0.999046	17397	0	1.5633	0.0013261	0.0047824	0.979949	73	3	1.5633
KCNG3	4	0.99866	0.99867	0.999798	17941	0	1.2175	0.0013389	0.0048177	0.979949	74	4	1.2175
VSX2	4	0.99285	0.99297	0.999046	17845	0	1.6439	0.00134	0.0048204	0.979949	75	3	1.6439
ZNF648	4	0.42336	0.61322	0.993377	10667	1	0.064642	0.0013668	0.0049202	0.979949	76	2	0.064642
EVI2A	4	0.64324	0.77837	0.993377	13663	1	1.1232	0.0013733	0.0049378	0.979949	77	3	1.1232
DHX58	4	0.99862	0.99863	0.999798	17940	0	1.2313	0.0013821	0.0049725	0.979949	78	4	1.2313
PTH2R	4	0.99862	0.99863	0.999798	17939	0	0.85529	0.0013833	0.0049753	0.979949	79	4	0.85529
NDEL1	4	0.6106	0.75278	0.993377	13182	2	-0.33054	0.0014479	0.0052129	0.979949	80	1	-0.33054
ASGR1	4	0.99852	0.99853	0.999798	17938	0	0.60334	0.0014833	0.0053418	0.979949	81	4	0.60334
RIMS3	4	0.80305	0.85411	0.994806	15213	1	1.0442	0.0014873	0.005354	0.979949	82	3	1.0442
ZCCHC14	4	0.23973	0.43937	0.993377	7635	2	-5.0742	0.0015069	0.0054317	0.979949	83	1	-5.0742
SCYL1	4	0.64941	0.78318	0.993377	13730	2	-1.5607	0.001566	0.0056395	0.979949	84	2	-1.5607
ZZZ3	3	0.94994	0.95015	0.999012	17063	0	1.7623	0.0016039	0.0045762	0.979949	85	2	1.7623
FAM65C	4	0.058289	0.16515	0.993377	2848	3	-3.5011	0.001625	0.005855	0.979949	86	1	-3.5011
CCDC147	4	0.95118	0.95103	0.999012	17089	0	0.91227	0.0016271	0.0058611	0.979949	87	3	0.91227
WDR1	1	0.99837	0.99841	0.999798	17937	0	3.58	0.0016334	0.0015943	0.928743	88	1	3.58
SBDS	3	0.28235	0.43461	0.993377	8534	2	-5.7009	0.0016621	0.0047532	0.979949	89	1	-5.7009
LRRC31	4	0.063383	0.17681	0.993377	3046	3	-6.4802	0.0016841	0.0060512	0.979949	90	1	-6.4802
SMIM14	4	0.22129	0.41454	0.993377	7213	2	-1.4305	0.0017168	0.0061697	0.979949	91	2	-1.4305
UNC13A	4	0.99826	0.99829	0.999792	17936	0	0.91138	0.0017423	0.0062634	0.979949	92	4	0.91138
DNASE1L3	4	0.33457	0.54889	0.993377	9467	1	0.016543	0.0017849	0.0064227	0.979949	93	2	0.016543
KRCC1	3	0.64465	0.71902	0.993377	13675	1	1.1813	0.0018013	0.0051407	0.979949	94	2	1.1813
PAN2	4	0.654	0.78671	0.993377	13805	1	1.1312	0.0018022	0.0064762	0.979949	95	3	1.1312
ARPC4	4	0.77183	0.84169	0.994423	14934	1	-0.64742	0.0018613	0.0066779	0.979949	96	2	-0.64742
CCNI	4	0.96734	0.96722	0.999046	17373	0	0.66618	0.0018879	0.0067697	0.979949	97	2	0.66618
ZMAT1	4	0.98472	0.98478	0.999046	17683	0	0.93457	0.0018966	0.0068058	0.979949	98	3	0.93457
FABP9	4	0.9981	0.99814	0.999697	17935	0	0.54224	0.0018999	0.0068146	0.979949	99	4	0.54224
NXF5	2	0.40717	0.47979	0.993377	10418	1	-1.7349	0.001906	0.0037043	0.979949	100	1	-1.7349
PGBD5	4	0.99808	0.99812	0.999697	17934	0	0.53845	0.0019155	0.0068758	0.979949	101	4	0.53845
EEF2K	4	0.84217	0.87188	0.994983	15618	1	0.34204	0.0019203	0.0068962	0.979949	102	2	0.34204
MED21	2	0.92504	0.92488	0.996584	16661	0	1.7666	0.0019355	0.0037588	0.979949	103	2	1.7666
ELMOD1	4	0.98973	0.98982	0.999046	17784	0	0.97362	0.0019793	0.0070996	0.979949	104	3	0.97362
BCAP29	4	0.90354	0.90856	0.995788	16335	1	0.93584	0.0020126	0.0072197	0.979949	105	3	0.93584
DDIT4L	4	0.98529	0.98535	0.999046	17697	0	0.20538	0.0020384	0.0073074	0.979949	106	2	0.20538
ADAMTS13	4	0.99796	0.99799	0.999663	17933	0	0.43766	0.0020437	0.0073245	0.979949	107	4	0.43766
REXO4	4	0.59198	0.73841	0.993377	12924	2	0.72167	0.0020637	0.0073917	0.979949	108	2	0.72167
C10orf12	4	0.98271	0.98277	0.999046	17633	0	1.4622	0.0020797	0.0074463	0.979949	109	3	1.4622
PHKA1	4	0.971	0.97093	0.999046	17431	0	0.96631	0.002083	0.0074573	0.979949	110	2	0.96631
NES	4	0.19096	0.37227	0.993377	6470	2	-3.0785	0.0020974	0.0075229	0.979949	111	1	-3.0785
RELN	4	0.9416	0.94141	0.998117	16941	0	0.76404	0.0021348	0.0076458	0.979949	112	2	0.76404
FUNDC2	4	0.68516	0.81133	0.993377	14276	2	0.3365	0.0021479	0.0076938	0.979949	113	2	0.3365
SLC38A11	4	0.014325	0.046868	0.936816	863	2	-1.3988	0.0021565	0.0077208	0.979949	114	1	-1.3988
ZNF117	2	0.42895	0.49414	0.993377	10719	1	-1.1699	0.0021718	0.0042301	0.979949	115	1	-1.1699
ATP4A	4	0.32845	0.5445	0.993377	9387	1	0.42687	0.0021972	0.0078591	0.979949	116	2	0.42687
CHCHD4	2	0.62618	0.63834	0.993377	13394	1	-0.89221	0.0022309	0.0043541	0.979949	117	1	-0.89221
GALNT11	4	0.99526	0.99535	0.999046	17894	0	1.2615	0.0022341	0.0079964	0.979949	118	4	1.2615
TWSG1	4	0.97334	0.97329	0.999046	17466	0	0.96748	0.0022688	0.0081049	0.979949	119	3	0.96748
AGT	4	0.57783	0.72755	0.993377	12735	2	-1.6821	0.0023077	0.0082477	0.979949	120	2	-1.6821
IL24	4	0.99768	0.99771	0.999432	17932	0	0.73259	0.0023179	0.0082846	0.979949	121	4	0.73259
KCNU1	4	0.99767	0.9977	0.999432	17930	0	0.70401	0.002327	0.0083133	0.979949	122	4	0.70401
FAM122B	4	0.97974	0.97982	0.999046	17577	0	0.012988	0.0023335	0.0083348	0.979949	123	2	0.012988
MYL6	4	0.29744	0.51421	0.993377	8845	1	1.3393	0.0023485	0.0083877	0.979949	124	3	1.3393
WDR96	4	0.99764	0.99766	0.999432	17929	0	0.82239	0.0023639	0.008439	0.979949	125	4	0.82239
GKN1	4	0.76278	0.83833	0.994423	14856	1	1.3513	0.0023642	0.0084401	0.979949	126	3	1.3513
ZC3H6	4	0.96474	0.96463	0.999046	17322	0	0.38433	0.0023926	0.0085503	0.979949	127	2	0.38433
ZNF784	4	0.99759	0.99761	0.999432	17928	0	0.89158	0.0024105	0.0086082	0.979949	128	4	0.89158
DRC1	4	0.14115	0.29982	0.993377	5215	2	-1.9055	0.0024346	0.0086958	0.979949	129	2	-1.9055
CARF	3	0.97672	0.97694	0.999046	17526	0	1.286	0.0024373	0.0068642	0.979949	130	2	1.286
STT3A	4	0.97181	0.97176	0.999046	17447	0	0.56389	0.0024516	0.0087553	0.979949	131	2	0.56389
LATS2	4	0.98895	0.98908	0.999046	17761	0	0.92862	0.002452	0.0087564	0.979949	132	3	0.92862
PEPD	4	0.87869	0.89194	0.995588	16029	1	1.0008	0.0024625	0.0087961	0.979949	133	3	1.0008
ZCCHC4	4	0.90354	0.90856	0.995788	16344	1	1.0044	0.0024765	0.0088314	0.979949	134	2	1.0044
SERPINB9	4	0.38835	0.58773	0.993377	10150	1	0.82529	0.0025011	0.0089047	0.979949	135	2	0.82529
TREML1	4	0.97704	0.97709	0.999046	17529	0	0.53216	0.0025106	0.0089372	0.979949	136	3	0.53216
ASAP2	4	0.95724	0.9571	0.999046	17199	0	0.97251	0.0025277	0.0089943	0.979949	137	3	0.97251
FGFBP2	4	0.41702	0.60862	0.993377	10540	1	1.1651	0.0025365	0.0090298	0.979949	138	3	1.1651
SGTA	4	0.99745	0.99748	0.999432	17927	0	1.064	0.0025531	0.0090822	0.979949	139	4	1.064
MPST	4	0.53392	0.6945	0.993377	12190	2	0.43872	0.0026043	0.0092465	0.979949	140	2	0.43872
RAE1	4	0.94851	0.94836	0.999012	17044	0	-2.606	0.0026286	0.0093346	0.979949	141	1	-2.606
MEX3A	2	0.3512	0.44429	0.993377	9684	1	-0.87341	0.002659	0.0051522	0.979949	142	1	-0.87341
ZNF281	4	0.97793	0.97801	0.999046	17547	0	0.99295	0.0026867	0.0095226	0.979949	143	3	0.99295
ENTPD2	4	0.795	0.85078	0.994769	15130	1	-1.9942	0.0026876	0.0095265	0.979949	144	1	-1.9942
NEK6	4	0.98374	0.98379	0.999046	17660	0	0.78577	0.0027298	0.0096802	0.979949	145	3	0.78577
PDLIM1	4	0.11237	0.25599	0.993377	4484	2	-3.3372	0.0027467	0.0097376	0.979949	146	1	-3.3372
RELL2	4	0.99724	0.99727	0.999326	17926	0	0.83866	0.0027635	0.0097971	0.979949	147	4	0.83866
HLA-DOA	4	0.99722	0.99725	0.999326	17925	0	0.59629	0.0027824	0.0098704	0.979949	148	4	0.59629
ARL14EP	4	0.94575	0.94556	0.998247	16992	0	0.96692	0.0027852	0.009877	0.979949	149	3	0.96692
PKP1	4	0.9972	0.99723	0.999326	17924	0	0.51346	0.0028007	0.009931	0.979949	150	4	0.51346
MED6	4	0.73623	0.8288	0.993377	14654	1	0.38441	0.0028057	0.0099547	0.979949	151	3	0.38441
EMCN	4	0.99719	0.99723	0.999326	17923	0	0.63919	0.0028069	0.0099558	0.979949	152	4	0.63919
ECI2	4	0.84217	0.87188	0.994983	15625	1	1.1726	0.0028306	0.010054	0.979949	153	3	1.1726
AURKB	2	0.52865	0.56333	0.993377	12115	1	-0.67632	0.0028509	0.0055055	0.979949	154	1	-0.67632
OR1A1	4	0.78957	0.84857	0.994769	15099	1	1.0211	0.0028575	0.010147	0.979949	155	3	1.0211
DDHD1	4	0.98821	0.98831	0.999046	17750	0	1.1488	0.0028642	0.010173	0.979949	156	3	1.1488
TNPO1	4	0.64021	0.77597	0.993377	13598	2	-1.7305	0.0028647	0.010175	0.979949	157	2	-1.7305
CHM	4	0.95552	0.9553	0.999012	17166	0	1.0885	0.0028724	0.010202	0.979949	158	3	1.0885
CLK2	4	0.37014	0.57456	0.993377	9924	2	0.58957	0.0029031	0.010312	0.979949	159	2	0.58957
ECHS1	4	0.9971	0.99712	0.999326	17922	0	0.51363	0.0029036	0.010315	0.979949	160	4	0.51363
DSCR8	4	0.17677	0.35203	0.993377	6112	1	1.323	0.0029105	0.01034	0.979949	161	3	1.323
AP5S1	4	0.36855	0.57345	0.993377	9905	2	-0.11695	0.0029237	0.01039	0.979949	162	2	-0.11695
SCMH1	4	0.97162	0.97156	0.999046	17444	0	1.2646	0.0029296	0.010411	0.979949	163	2	1.2646
RNF145	3	0.71012	0.75384	0.993377	14444	1	0.57921	0.0029461	0.0082664	0.979949	164	2	0.57921
CDCP2	4	0.99121	0.99133	0.999046	17811	0	1.1229	0.0029475	0.010466	0.979949	165	3	1.1229
GRIK1	4	0.92072	0.92192	0.996535	16609	1	1.0096	0.0029696	0.010543	0.979949	166	3	1.0096
ZDHHC19	4	0.93051	0.93048	0.996584	16749	1	-1.3636	0.0029827	0.010589	0.979949	167	1	-1.3636
DSCR4	4	0.997	0.99703	0.999326	17921	0	0.44171	0.003004	0.01066	0.979949	168	4	0.44171
SERPINB13	4	0.99699	0.99703	0.999326	17920	0	0.38115	0.0030093	0.010676	0.979949	169	4	0.38115
SAMD10	4	0.99698	0.99701	0.999326	17919	0	0.59042	0.003023	0.010727	0.979949	170	4	0.59042
C2orf49	4	0.99697	0.99701	0.999326	17918	0	1.4061	0.0030253	0.010731	0.979949	171	4	1.4061
NINJ1	3	0.48405	0.63901	0.993377	11532	1	-3.934	0.0030347	0.0085035	0.979949	172	1	-3.934
EFHC2	4	0.5472	0.70457	0.993377	12345	1	0.15369	0.0030417	0.010789	0.979949	173	2	0.15369
S1PR3	3	0.99695	0.99698	0.999326	17917	0	1.6531	0.0030499	0.0085459	0.979949	174	3	1.6531
CDC14A	4	0.99693	0.99696	0.999326	17916	0	0.57513	0.0030736	0.010896	0.979949	175	4	0.57513
TCHHL1	4	0.10038	0.23706	0.993377	4146	1	0.78908	0.0030992	0.010976	0.979949	176	3	0.78908
HCLS1	4	0.35327	0.5624	0.993377	9712	1	0.0332	0.0031596	0.011188	0.979949	177	2	0.0332
ZNF589	4	0.99683	0.99687	0.999326	17915	0	0.60381	0.0031729	0.011235	0.979949	178	4	0.60381
TCERG1L	4	0.71325	0.82116	0.993377	14478	1	0.91659	0.0032056	0.011351	0.979949	179	2	0.91659
RPN2	4	0.83209	0.86703	0.994911	15515	1	-1.1635	0.0032186	0.011402	0.979949	180	2	-1.1635
SLC26A7	4	0.94182	0.94163	0.998117	16945	0	1.4048	0.0032359	0.011461	0.979949	181	3	1.4048
CAV1	4	0.89121	0.89997	0.995788	16174	1	1.1921	0.0032375	0.01147	0.979949	182	3	1.1921
ZXDC	4	0.85538	0.87873	0.994994	15750	1	1.6453	0.0032579	0.011545	0.979949	183	3	1.6453
LYPD5	4	0.97403	0.97397	0.999046	17481	0	0.59925	0.0032776	0.011612	0.979949	184	2	0.59925
KRT13	4	0.68273	0.80941	0.993377	14228	1	0.93848	0.0033126	0.011725	0.979949	185	3	0.93848
LMLN	4	0.039519	0.11759	0.986326	2059	2	0.14726	0.0033366	0.011813	0.979949	186	2	0.14726
C1orf111	4	0.18742	0.36726	0.993377	6355	1	1.1729	0.0033409	0.011828	0.979949	187	3	1.1729
SENP1	4	0.41102	0.60421	0.993377	10465	1	1.237	0.0033634	0.011904	0.979949	188	3	1.237
MCHR2	4	0.64324	0.77837	0.993377	13660	2	-1.2214	0.0033868	0.011978	0.979949	189	2	-1.2214
PHRF1	4	0.64021	0.77597	0.993377	13603	2	-2.4991	0.0033956	0.012005	0.979949	190	1	-2.4991
NIP7	2	0.86417	0.86402	0.994911	15856	0	0.99964	0.0034413	0.0066267	0.979949	191	1	0.99964
COX17	4	0.95375	0.95357	0.999012	17138	0	1.5291	0.0034545	0.012199	0.979949	192	3	1.5291
COMMD6	4	0.99649	0.99654	0.99927	17914	0	0.32392	0.0035079	0.01238	0.979949	193	4	0.32392
NDUFS3	4	0.64856	0.78253	0.993377	13710	1	-3.3826	0.0035135	0.012402	0.979949	194	1	-3.3826
PHOX2A	4	0.77183	0.84169	0.994423	14951	1	-2.2579	0.0035725	0.012574	0.979949	195	1	-2.2579
SAMD12	4	0.90719	0.91129	0.995788	16421	1	-1.3196	0.0036063	0.012702	0.979949	196	2	-1.3196
H3F3B	2	0.21792	0.34089	0.993377	7131	1	-1.8736	0.0036184	0.0069789	0.979949	197	1	-1.8736
NUPL1	4	0.85538	0.87873	0.994994	15767	1	-4.1974	0.0036315	0.012784	0.979949	198	1	-4.1974
ERICH2	4	0.38835	0.58773	0.993377	10163	1	0.59767	0.0036442	0.012834	0.979949	199	2	0.59767
ZIM2	4	0.97574	0.97572	0.999046	17505	0	0.91404	0.0036453	0.012838	0.979949	200	3	0.91404
TNRC6A	4	0.97042	0.97033	0.999046	17424	0	0.64834	0.0036739	0.012941	0.979949	201	2	0.64834
ABHD11	3	0.81057	0.81917	0.993377	15287	1	-2.8323	0.0036984	0.010269	0.979949	202	1	-2.8323
C9orf131	4	0.99628	0.99635	0.999135	17913	0	0.62158	0.0037241	0.013104	0.979949	203	4	0.62158
DLEU7	4	0.89121	0.89997	0.995788	16183	1	1.052	0.0037335	0.013132	0.979949	204	3	1.052
TTC4	4	0.25297	0.45702	0.993377	7934	3	-5.1426	0.0037494	0.013188	0.979949	205	1	-5.1426
NIPSNAP3B	4	0.92415	0.92489	0.996584	16641	1	1.0774	0.0037555	0.013207	0.979949	206	3	1.0774
SLC26A3	4	0.8892	0.89858	0.995788	16153	1	1.1061	0.003783	0.013299	0.979949	207	3	1.1061
SLC44A2	4	0.99616	0.99624	0.99908	17912	0	0.46069	0.0038367	0.013483	0.979949	208	4	0.46069
RASAL3	4	0.3553	0.56384	0.993377	9738	1	0.9225	0.0038846	0.013645	0.979949	209	3	0.9225
SORCS2	4	0.99607	0.99616	0.99905	17911	0	0.93974	0.0039343	0.013802	0.979949	210	4	0.93974
TJP3	4	0.18309	0.36106	0.993377	6266	2	0.31876	0.0039722	0.013933	0.979949	211	2	0.31876
TARS2	3	0.82157	0.82773	0.993377	15393	1	-3.0255	0.0039859	0.011061	0.979949	212	1	-3.0255
GDPD4	4	0.99601	0.9961	0.99905	17910	0	0.96041	0.0039941	0.014008	0.979949	213	4	0.96041
C8orf33	4	0.99596	0.99604	0.999046	17909	0	0.50791	0.0040427	0.01417	0.979949	214	4	0.50791
EPB41L2	4	0.99595	0.99603	0.999046	17908	0	0.43459	0.0040526	0.014207	0.979949	215	4	0.43459
RABGAP1	4	0.18309	0.36106	0.993377	6281	1	-0.43294	0.0040608	0.014231	0.979949	216	2	-0.43294
WFS1	3	0.99593	0.996	0.999046	17907	0	1.2923	0.0040673	0.011275	0.979949	217	3	1.2923
KRT81	4	0.99591	0.996	0.999046	17906	0	0.86348	0.004086	0.014316	0.979949	218	4	0.86348
ITGA3	4	0.64582	0.78038	0.993377	13695	2	-0.045126	0.0041031	0.014377	0.979949	219	2	-0.045126
ACVR1C	4	0.18309	0.36106	0.993377	6265	1	1.0915	0.0041502	0.014532	0.979949	220	3	1.0915
LPAR4	4	0.71746	0.82256	0.993377	14504	1	0.38509	0.0041621	0.014573	0.979949	221	2	0.38509
GALNT4	4	0.99581	0.99589	0.999046	17905	0	0.2475	0.0041872	0.014655	0.979949	222	4	0.2475
FBXL13	4	0.99581	0.99588	0.999046	17904	0	0.41133	0.004194	0.01468	0.979949	223	4	0.41133
APOL1	4	0.055822	0.15902	0.993377	2738	1	0.63283	0.004221	0.014772	0.979949	224	2	0.63283
ATAD2B	4	0.99577	0.99585	0.999046	17903	0	0.51325	0.0042283	0.014798	0.979949	225	4	0.51325
SCN7A	4	0.89955	0.90572	0.995788	16291	1	1.0117	0.0042544	0.014888	0.979949	226	3	1.0117
PGF	4	0.98895	0.98908	0.999046	17762	0	0.9075	0.0042589	0.014904	0.979949	227	3	0.9075
FERMT3	4	0.58618	0.73391	0.993377	12860	1	1.2891	0.0042726	0.014945	0.979949	228	3	1.2891
ATP5J	4	0.58763	0.73501	0.993377	12893	2	-4.7326	0.0042799	0.01497	0.979949	229	1	-4.7326
TAS2R14	4	0.99572	0.9958	0.999046	17902	0	0.76072	0.0042824	0.014978	0.979949	230	4	0.76072
SGCG	4	0.061134	0.172	0.993377	2959	2	-1.757	0.0043115	0.015067	0.979949	231	2	-1.757
LY6G6C	4	0.99567	0.99576	0.999046	17901	0	0.80451	0.0043287	0.015117	0.979949	232	4	0.80451
TBC1D9B	4	0.99566	0.99575	0.999046	17900	0	0.66701	0.0043371	0.015149	0.979949	233	4	0.66701
USP32	4	0.77783	0.84395	0.994478	14981	1	0.96518	0.0043884	0.015336	0.979949	234	3	0.96518
OXCT2	4	0.059667	0.16852	0.993377	2897	2	-2.1962	0.0043978	0.015361	0.979949	235	2	-2.1962
FAM132A	4	0.83437	0.86812	0.994911	15531	1	0.84609	0.0044169	0.015423	0.979949	236	3	0.84609
ORAI1	4	0.93366	0.93345	0.996584	16817	1	1.0982	0.0044616	0.01557	0.979949	237	3	1.0982
PYGO2	4	0.57238	0.72347	0.993377	12640	1	1.0113	0.0044817	0.01564	0.979949	238	3	1.0113
KIF1C	4	0.96373	0.9636	0.999046	17311	0	0.77632	0.0045179	0.015768	0.979949	239	3	0.77632
AMOT	4	0.99547	0.99557	0.999046	17899	0	0.62386	0.0045265	0.015791	0.979949	240	4	0.62386
NUPR1L	3	0.95833	0.95859	0.999046	17213	0	0.060785	0.0045386	0.012587	0.979949	241	1	0.060785
TRIM59	4	0.60281	0.74674	0.993377	13088	1	0.76003	0.0045412	0.015843	0.979949	242	2	0.76003
POU5F2	4	0.90719	0.91129	0.995788	16426	1	0.59857	0.0045451	0.015857	0.979949	243	3	0.59857
SNIP1	4	0.66709	0.79708	0.993377	13984	2	-4.3029	0.0045451	0.015857	0.979949	244	1	-4.3029
ZNF354B	4	0.99545	0.99554	0.999046	17898	0	0.37782	0.004555	0.015887	0.979949	245	4	0.37782
BRD7	4	0.93051	0.93048	0.996584	16742	1	1.0543	0.0045781	0.015963	0.979949	246	3	1.0543
SPATA16	4	0.98155	0.98162	0.999046	17614	0	0.8441	0.0045946	0.016019	0.979949	247	3	0.8441
PRCP	4	0.99538	0.99547	0.999046	17897	0	0.45815	0.0046238	0.016118	0.979949	248	4	0.45815
PAIP1	4	0.51507	0.68038	0.993377	11940	2	-2.7383	0.0046335	0.016151	0.979949	249	1	-2.7383
MCMDC2	4	0.83521	0.86855	0.994911	15552	1	0.82578	0.0046356	0.016157	0.979949	250	2	0.82578
MYO15A	4	0.42948	0.61771	0.993377	10728	2	0.30462	0.004657	0.016227	0.979949	251	2	0.30462
DUSP19	3	0.98962	0.98972	0.999046	17779	0	1.1716	0.0046738	0.012955	0.979949	252	3	1.1716
LMBRD2	4	0.99531	0.9954	0.999046	17896	0	0.65005	0.0046944	0.01636	0.979949	253	4	0.65005
C16orf47	4	0.9953	0.9954	0.999046	17895	0	0.30219	0.0046987	0.016382	0.979949	254	4	0.30219
CLDN16	4	0.96058	0.96041	0.999046	17251	0	0.66559	0.0047038	0.016405	0.979949	255	3	0.66559
IL3	4	0.94167	0.94148	0.998117	16942	0	-0.048073	0.0047514	0.01657	0.979949	256	2	-0.048073
OTOGL	2	0.62934	0.64091	0.993377	13434	1	0.80222	0.0047689	0.0091401	0.979949	257	1	0.80222
INS	4	0.99456	0.99466	0.999046	17874	0	0.86546	0.0048079	0.016765	0.979949	258	4	0.86546
ZNF10	4	0.66201	0.79312	0.993377	13930	2	-0.32254	0.0048103	0.01677	0.979949	259	1	-0.32254
EDNRB	4	0.99519	0.99527	0.999046	17893	0	0.73052	0.0048133	0.016781	0.979949	260	4	0.73052
RBM45	3	0.99112	0.99121	0.999046	17806	0	1.3032	0.0048422	0.013395	0.979949	261	3	1.3032
HLA-DPA1	4	0.38201	0.58319	0.993377	10115	1	-1.9791	0.0048692	0.016969	0.979949	262	1	-1.9791
CASP9	4	0.99511	0.9952	0.999046	17892	0	0.3404	0.0048882	0.017031	0.979949	263	4	0.3404
SNAPIN	4	0.9951	0.99519	0.999046	17891	0	1.0095	0.0048959	0.017054	0.979949	264	4	1.0095
DNMT1	4	0.71068	0.82034	0.993377	14467	1	1.2158	0.0049041	0.017084	0.979949	265	3	1.2158
ZMAT4	4	0.9626	0.96245	0.999046	17294	0	0.57076	0.0049196	0.017138	0.979949	266	2	0.57076
CTDNEP1	4	0.65857	0.79036	0.993377	13871	2	-0.79498	0.004944	0.017227	0.979949	267	2	-0.79498
TMEM126B	4	0.046898	0.1366	0.988628	2379	1	1.2397	0.0049695	0.017294	0.979949	268	3	1.2397
OXGR1	4	0.99503	0.99512	0.999046	17890	0	1.1393	0.0049741	0.017306	0.979949	269	4	1.1393
TPX2	2	0.8558	0.85552	0.994806	15790	0	0.56943	0.0049754	0.0095446	0.979949	270	1	0.56943
MYO1E	4	0.93212	0.93194	0.996584	16778	1	-0.2973	0.004987	0.017349	0.979949	271	1	-0.2973
CTRB2	4	0.32651	0.5431	0.993377	9356	1	0.8012	0.0050127	0.017433	0.979949	272	2	0.8012
C4BPB	4	0.5501	0.70677	0.993377	12364	2	-0.088111	0.0050177	0.017447	0.979949	273	2	-0.088111
ECE1	4	0.99492	0.99502	0.999046	17889	0	0.4538	0.0050835	0.017681	0.979949	274	4	0.4538
ZNF583	4	0.99491	0.99501	0.999046	17888	0	0.23066	0.0050863	0.017691	0.979949	275	4	0.23066
MYLK2	4	0.90354	0.90856	0.995788	16357	1	0.9555	0.0051018	0.017748	0.979949	276	3	0.9555
AP1AR	4	0.31541	0.53523	0.993377	9205	2	-0.51236	0.0051048	0.017757	0.979949	277	1	-0.51236
GNG4	4	0.83209	0.86703	0.994911	15510	1	0.94484	0.0051473	0.017886	0.979949	278	3	0.94484
ORMDL3	4	0.18478	0.36348	0.993377	6294	3	-5.7942	0.0051637	0.017941	0.979949	279	1	-5.7942
SFXN2	4	0.99483	0.99493	0.999046	17887	0	0.52995	0.005165	0.017948	0.979949	280	4	0.52995
OR2D3	4	0.4894	0.66159	0.993377	11588	1	0.55786	0.0051666	0.017952	0.979949	281	2	0.55786
LYSMD4	4	0.99483	0.99493	0.999046	17886	0	0.35231	0.0051696	0.017959	0.979949	282	4	0.35231
CCDC77	4	0.99457	0.99467	0.999046	17877	0	1.3047	0.0052187	0.018129	0.979949	283	4	1.3047
ATCAY	4	0.053157	0.15246	0.993377	2641	3	-1.1719	0.0052226	0.018143	0.979949	284	1	-1.1719
VASH1	4	0.99477	0.99487	0.999046	17885	0	0.29305	0.005228	0.018158	0.979949	285	4	0.29305
PRLR	4	0.99469	0.99479	0.999046	17881	0	1.0323	0.0052427	0.018215	0.979949	286	4	1.0323
SOS1	4	0.99475	0.99486	0.999046	17884	0	0.77799	0.0052487	0.018232	0.979949	287	4	0.77799
UBE4A	4	0.99475	0.99485	0.999046	17883	0	0.5408	0.005251	0.018242	0.979949	288	4	0.5408
EIF1AY	4	0.99474	0.99485	0.999046	17882	0	0.22113	0.0052568	0.018261	0.979949	289	4	0.22113
ADAMTS1	4	0.85538	0.87873	0.994994	15751	1	1.074	0.0052667	0.018295	0.979949	290	3	1.074
DOCK5	4	0.96753	0.96741	0.999046	17375	0	1.3468	0.0053241	0.018478	0.979949	291	3	1.3468
INPP5E	4	0.48802	0.66058	0.993377	11551	2	-2.4961	0.0053993	0.018722	0.979949	292	2	-2.4961
NAIP	4	0.9946	0.9947	0.999046	17880	0	0.47997	0.0054031	0.018735	0.979949	293	4	0.47997
CSMD3	4	0.57783	0.72755	0.993377	12730	2	0.085	0.005404	0.018738	0.979949	294	2	0.085
C16orf78	4	0.99458	0.99469	0.999046	17879	0	0.82873	0.0054179	0.018786	0.979949	295	4	0.82873
MOB3B	4	0.99458	0.99468	0.999046	17878	0	0.20556	0.0054238	0.018807	0.979949	296	4	0.20556
TP63	4	0.99456	0.99467	0.999046	17876	0	0.5203	0.0054368	0.018854	0.979949	297	4	0.5203
PTPN12	3	0.99456	0.99465	0.999046	17875	0	0.81905	0.0054384	0.014983	0.979949	298	3	0.81905
DCTD	4	0.74213	0.83085	0.993648	14710	1	-2.071	0.0054582	0.018932	0.979949	299	1	-2.071
B4GALNT2	3	0.030266	0.075918	0.954517	1655	1	0.88118	0.0054668	0.015053	0.979949	300	2	0.88118
RNF43	4	0.99451	0.99462	0.999046	17873	0	0.67687	0.0054879	0.019018	0.979949	301	4	0.67687
PDLIM4	4	0.9945	0.9946	0.999046	17872	0	0.73214	0.0055034	0.019074	0.979949	302	4	0.73214
NTHL1	4	0.65857	0.79036	0.993377	13870	2	-2.321	0.0055171	0.019117	0.979949	303	1	-2.321
LIFR	4	0.10189	0.2394	0.993377	4180	3	-6.3091	0.005576	0.019314	0.979949	304	1	-6.3091
EXOC2	3	0.9944	0.99449	0.999046	17871	0	0.89742	0.0055977	0.015391	0.979949	305	3	0.89742
GNLY	4	0.59285	0.73909	0.993377	12942	1	1.0231	0.0056001	0.019395	0.979949	306	3	1.0231
PCMTD2	4	0.61253	0.7543	0.993377	13217	1	0.3613	0.0056348	0.019509	0.979949	307	2	0.3613
GOT1L1	4	0.39103	0.58967	0.993377	10209	1	1.3136	0.0056378	0.019517	0.979949	308	3	1.3136
NAT2	4	0.99434	0.99446	0.999046	17870	0	0.59169	0.0056592	0.019588	0.979949	309	4	0.59169
UBE2K	4	0.53308	0.69384	0.993377	12159	2	-1.3008	0.0057041	0.019759	0.979949	310	2	-1.3008
STAU1	4	0.80063	0.85311	0.994769	15196	1	1.0434	0.0057495	0.019865	0.979949	311	3	1.0434
PGAP1	4	0.38201	0.58319	0.993377	10093	1	0.54253	0.0057526	0.019872	0.979949	312	3	0.54253
ZNF124	4	0.80936	0.85684	0.994806	15270	1	0.85546	0.0057724	0.019918	0.979949	313	3	0.85546
RENBP	4	0.2712	0.48088	0.993377	8329	3	-1.128	0.0058115	0.020016	0.979949	314	1	-1.128
SPIDR	4	0.27076	0.4803	0.993377	8284	3	-2.9608	0.0058703	0.020164	0.979949	315	1	-2.9608
SLC25A22	4	0.29744	0.51421	0.993377	8856	2	0.057977	0.0059292	0.020305	0.979949	316	2	0.057977
RNF144B	4	0.58618	0.73391	0.993377	12853	1	0.93114	0.0059762	0.020399	0.979949	317	3	0.93114
ZNF282	4	0.41688	0.60853	0.993377	10538	2	-0.96128	0.0059881	0.020431	0.979949	318	1	-0.96128
HYI	4	0.99136	0.99147	0.999046	17813	0	1.2976	0.0059881	0.020432	0.979949	319	3	1.2976
UBL4A	4	0.97968	0.97976	0.999046	17576	0	0.82526	0.0059903	0.020436	0.979949	320	3	0.82526
ACPL2	4	0.97171	0.97165	0.999046	17445	0	0.91814	0.0060143	0.020493	0.979949	321	3	0.91814
MARCH5	4	0.97267	0.97262	0.999046	17457	0	1.1617	0.0060515	0.020578	0.979949	322	3	1.1617
IL36G	3	0.95261	0.95289	0.999012	17106	0	1.489	0.0061053	0.016721	0.979949	323	2	1.489
SLC25A28	4	0.25743	0.4629	0.993377	8014	2	-4.7799	0.0061058	0.020724	0.979949	324	1	-4.7799
AMDHD1	4	0.87709	0.89099	0.995588	16010	1	0.9893	0.0062453	0.021033	0.979949	325	3	0.9893
ERP29	4	0.81171	0.85785	0.994806	15310	1	0.96173	0.0062615	0.021068	0.979949	326	3	0.96173
KIF24	4	0.23821	0.43734	0.993377	7589	2	-0.6089	0.0062779	0.021113	0.979949	327	2	-0.6089
ANGPTL5	4	0.23621	0.43473	0.993377	7557	2	-2.7684	0.0062824	0.021121	0.979949	328	1	-2.7684
C4orf40	4	0.79763	0.85186	0.994769	15168	1	0.691	0.0062936	0.02114	0.979949	329	3	0.691
TMEM252	3	0.90728	0.90737	0.995788	16427	0	1.2719	0.0063283	0.017315	0.979949	330	2	1.2719
LRTM1	4	0.97661	0.97663	0.999046	17525	0	0.29175	0.0063412	0.021256	0.979949	331	2	0.29175
MPP6	4	0.36431	0.57036	0.993377	9863	2	-1.9154	0.0063908	0.021382	0.979949	332	2	-1.9154
SRP14	3	0.95947	0.95974	0.999046	17233	0	0.54659	0.0063944	0.017505	0.979949	333	2	0.54659
HSPB9	4	0.66709	0.79708	0.993377	14005	2	-4.1417	0.0064001	0.021407	0.979949	334	1	-4.1417
FTMT	4	0.76911	0.84065	0.994423	14918	1	0.86656	0.0064112	0.02143	0.979949	335	3	0.86656
MAPK7	4	0.96012	0.95993	0.999046	17240	0	1.0365	0.0064454	0.02152	0.979949	336	3	1.0365
DEFB126	4	0.37014	0.57456	0.993377	9930	1	0.43889	0.0064657	0.02157	0.979949	337	2	0.43889
NRTN	4	0.28871	0.50333	0.993377	8692	2	0.076154	0.0064713	0.021585	0.979949	338	2	0.076154
CYSTM1	4	0.71068	0.82034	0.993377	14464	1	1.1019	0.0065233	0.02171	0.979949	339	3	1.1019
PROKR2	4	0.97207	0.97202	0.999046	17451	0	1.025	0.0065371	0.021736	0.979949	340	3	1.025
MAGEB5	4	0.55368	0.70947	0.993377	12416	1	1.0013	0.0065382	0.021742	0.979949	341	3	1.0013
SLC1A6	4	0.51334	0.67905	0.993377	11905	1	0.7119	0.006555	0.021786	0.979949	342	2	0.7119
TMEM63B	4	0.83209	0.86703	0.994911	15505	1	1.4135	0.0065556	0.021787	0.979949	343	3	1.4135
RDH16	4	0.17244	0.34577	0.993377	6002	3	-5.8871	0.0065766	0.021842	0.979949	344	1	-5.8871
ZBTB7A	4	0.97492	0.97492	0.999046	17492	0	0.88754	0.0065775	0.021842	0.979949	345	3	0.88754
C15orf48	4	0.98408	0.98413	0.999046	17667	0	0.93463	0.0065995	0.021892	0.979949	346	3	0.93463
ZBTB37	4	0.76026	0.83738	0.994423	14830	1	1.0558	0.0065999	0.021892	0.979949	347	3	1.0558
KIAA1191	4	0.45834	0.63883	0.993377	11165	2	0.27255	0.0066168	0.021933	0.979949	348	2	0.27255
SCFD2	4	0.57283	0.72383	0.993377	12672	2	-2.1708	0.0066354	0.021971	0.979949	349	1	-2.1708
NAALADL2	4	0.81927	0.86119	0.994911	15375	1	0.75489	0.006674	0.022065	0.979949	350	3	0.75489
MFSD9	4	0.4973	0.66731	0.993377	11708	2	-1.9958	0.0066942	0.022112	0.979949	351	1	-1.9958
RCAN2	4	0.89955	0.90572	0.995788	16292	1	0.65466	0.0067531	0.022256	0.979949	352	3	0.65466
IKBKAP	3	0.65129	0.72226	0.993377	13766	1	-4.1148	0.0067918	0.018552	0.979949	353	1	-4.1148
C9orf57	4	0.91936	0.9208	0.996535	16581	1	1.0361	0.0068036	0.022358	0.979949	354	3	1.0361
RTKN2	4	0.27092	0.48052	0.993377	8299	2	-5.247	0.0068119	0.022375	0.979949	355	1	-5.247
AIG1	4	0.9938	0.9939	0.999046	17862	0	0.77301	0.006815	0.022383	0.979949	356	3	0.77301
FAF2	4	0.36894	0.57372	0.993377	9910	2	0.08239	0.0068207	0.022397	0.979949	357	2	0.08239
TNFRSF17	4	0.88287	0.8945	0.995588	16091	1	1.2448	0.0068269	0.022412	0.979949	358	3	1.2448
PCP4	4	0.58326	0.73167	0.993377	12796	1	1.111	0.0068292	0.022418	0.979949	359	3	1.111
DCHS2	4	0.88866	0.89824	0.995788	16147	1	0.73585	0.0068482	0.022462	0.979949	360	3	0.73585
ZNF620	4	0.49539	0.6659	0.993377	11651	1	0.94851	0.0068982	0.022571	0.979949	361	3	0.94851
DIO1	4	0.3939	0.59176	0.993377	10244	1	0.82856	0.0069123	0.022605	0.979949	362	3	0.82856
MED10	4	0.98374	0.98379	0.999046	17658	0	0.97732	0.0069173	0.022613	0.979949	363	3	0.97732
RIC8A	4	0.12044	0.26841	0.993377	4712	3	-1.5256	0.0069295	0.022649	0.979949	364	1	-1.5256
FAM186B	3	0.99306	0.99318	0.999046	17848	0	0.73268	0.0069413	0.018959	0.979949	365	3	0.73268
PIP4K2A	4	0.66081	0.79219	0.993377	13912	1	0.07735	0.0069526	0.022703	0.979949	366	2	0.07735
KCNB1	4	0.57783	0.72755	0.993377	12731	2	-1.7827	0.006967	0.022737	0.979949	367	2	-1.7827
CSNK1A1L	4	0.090859	0.22191	0.993377	3865	2	-3.6702	0.0069884	0.022779	0.979949	368	1	-3.6702
PRRC1	4	0.82704	0.86467	0.994911	15464	1	1.0924	0.0070085	0.022829	0.979949	369	3	1.0924
MVP	4	0.48333	0.65715	0.993377	11526	1	1.0433	0.0070218	0.022857	0.979949	370	2	1.0433
FUT1	4	0.91726	0.91908	0.996535	16550	1	0.85837	0.0070278	0.02287	0.979949	371	3	0.85837
CCDC60	4	0.26888	0.47783	0.993377	8271	2	-0.35734	0.0070392	0.022899	0.979949	372	2	-0.35734
IDUA	3	0.66986	0.73174	0.993377	14040	1	-0.21207	0.0070566	0.019244	0.979949	373	1	-0.21207
MARC1	2	0.99293	0.99278	0.999046	17847	0	1.2621	0.0070721	0.013462	0.979949	374	2	1.2621
NUDT5	4	0.84217	0.87188	0.994983	15612	1	-1.145	0.0070856	0.023004	0.979949	375	2	-1.145
SCN11A	4	0.97579	0.97578	0.999046	17506	0	0.45648	0.0070914	0.023015	0.979949	376	2	0.45648
NUDCD2	4	0.42009	0.61085	0.993377	10592	1	0.29258	0.007106	0.023059	0.979949	377	2	0.29258
DPYSL2	4	0.93366	0.93345	0.996584	16821	1	0.93986	0.0071089	0.023064	0.979949	378	3	0.93986
CARHSP1	4	0.9448	0.94459	0.998247	16981	0	0.88774	0.007138	0.023133	0.979949	379	3	0.88774
SGK494	4	0.81679	0.86009	0.994911	15359	1	-0.016452	0.0071648	0.023202	0.979949	380	2	-0.016452
OR10D3	4	0.62285	0.76243	0.993377	13380	1	1.1759	0.007225	0.023345	0.979949	381	3	1.1759
BET1	3	0.99268	0.99278	0.999046	17840	0	0.87984	0.0073233	0.019942	0.979949	382	3	0.87984
ADH1A	4	0.10452	0.24357	0.993377	4267	2	-1.101	0.0073412	0.023616	0.979949	383	1	-1.101
TLN1	4	0.98155	0.98162	0.999046	17611	0	1.3069	0.007376	0.023703	0.979949	384	3	1.3069
COMP	4	0.7483	0.83301	0.994314	14750	1	1.6001	0.0073809	0.023711	0.979949	385	3	1.6001
KIF2A	4	0.47188	0.64874	0.993377	11340	2	-2.4611	0.0074	0.023763	0.979949	386	2	-2.4611
GALNT10	4	0.40475	0.59965	0.993377	10393	1	0.70526	0.0074208	0.023822	0.979949	387	3	0.70526
ATP13A1	4	0.56865	0.72067	0.993377	12601	2	-1.3741	0.0074324	0.023851	0.979949	388	2	-1.3741
C4orf17	4	0.9761	0.97611	0.999046	17512	0	1.043	0.0075111	0.02405	0.979949	389	3	1.043
ARHGAP35	4	0.77783	0.84395	0.994478	14999	1	-1.7982	0.0075176	0.024065	0.979949	390	2	-1.7982
NUP43	4	0.80063	0.85311	0.994769	15189	1	-1.8024	0.0075764	0.024208	0.979949	391	2	-1.8024
TTC7B	4	0.25278	0.45678	0.993377	7889	1	0.92824	0.0076117	0.024303	0.979949	392	3	0.92824
RORA	4	0.64856	0.78253	0.993377	13717	1	0.88072	0.0076297	0.024336	0.979949	393	3	0.88072
PLCZ1	4	0.098271	0.2337	0.993377	4099	2	-3.2353	0.0076352	0.024343	0.979949	394	2	-3.2353
PIEZO2	4	0.0030409	0.010787	0.842785	219	2	-0.80786	0.0076598	0.024404	0.979949	395	2	-0.80786
DOCK3	4	0.18512	0.36393	0.993377	6323	1	1.3345	0.0076689	0.024419	0.979949	396	3	1.3345
RBL1	4	0.43507	0.62175	0.993377	10834	1	1.016	0.0076811	0.024447	0.979949	397	3	1.016
CREG2	4	0.15858	0.32564	0.993377	5683	1	-1.5915	0.007694	0.024476	0.979949	398	2	-1.5915
KLHL40	4	0.69267	0.81477	0.993377	14355	1	0.82998	0.0077272	0.024562	0.979949	399	3	0.82998
ZNF90	4	0.076652	0.19891	0.993377	3457	2	-1.2227	0.0077528	0.024623	0.979949	400	1	-1.2227
SMAD1	4	0.89716	0.90406	0.995788	16265	1	0.9348	0.007787	0.024703	0.979949	401	3	0.9348
MADCAM1	4	0.98374	0.98379	0.999046	17661	0	0.83237	0.0078354	0.024814	0.979949	402	3	0.83237
MED16	4	0.81679	0.86009	0.994911	15355	1	0.22316	0.0079291	0.025035	0.979949	403	2	0.22316
GRTP1	4	0.67681	0.80469	0.993377	14163	1	0.64325	0.0079341	0.025046	0.979949	404	3	0.64325
FAM83C	4	0.86833	0.8859	0.995588	15910	1	1.0222	0.0079498	0.025076	0.979949	405	3	1.0222
RBBP8NL	4	0.83209	0.86703	0.994911	15518	1	0.83718	0.0079877	0.02517	0.979949	406	3	0.83718
MAT2B	4	0.18118	0.35834	0.993377	6217	2	-0.45927	0.0079879	0.02517	0.979949	407	1	-0.45927
ASIP	4	0.80063	0.85311	0.994769	15191	1	0.93251	0.0080389	0.025282	0.979949	408	3	0.93251
LRRTM4	4	0.18801	0.36809	0.993377	6405	3	-0.95161	0.0080467	0.0253	0.979949	409	1	-0.95161
C1orf147	3	0.99191	0.99201	0.999046	17824	0	0.62881	0.0080938	0.02195	0.979949	410	3	0.62881
EBLN2	4	0.97611	0.97612	0.999046	17513	0	1.0047	0.0081022	0.025429	0.979949	411	3	1.0047
EDC4	4	0.96609	0.96596	0.999046	17341	0	0.62101	0.0081054	0.025438	0.979949	412	3	0.62101
MAGEB6	4	0.99311	0.99322	0.999046	17850	0	0.70088	0.0081556	0.025554	0.979949	413	3	0.70088
UROS	3	0.10204	0.22471	0.993377	4194	2	-6.5206	0.0081596	0.022112	0.979949	414	1	-6.5206
PSPH	4	0.42336	0.61322	0.993377	10675	1	0.14511	0.0081642	0.025577	0.979949	415	2	0.14511
ZNF121	4	0.24797	0.4503	0.993377	7814	1	1.0404	0.0081764	0.025606	0.979949	416	3	1.0404
RP11-770J1.4	4	0.98775	0.98783	0.999046	17740	0	0.64092	0.0081867	0.025628	0.979949	417	3	0.64092
IER3	3	0.86025	0.86072	0.994911	15811	1	0.37409	0.0082037	0.02222	0.979949	418	2	0.37409
TP53	4	0.89955	0.90572	0.995788	16301	1	0.71685	0.0082111	0.025684	0.979949	419	3	0.71685
SYBU	4	0.18309	0.36106	0.993377	6283	2	-0.37232	0.008223	0.025712	0.979949	420	1	-0.37232
LRRC47	4	0.9348	0.93456	0.997432	16830	1	0.95883	0.0082378	0.025746	0.979949	421	3	0.95883
HDHD3	4	0.42956	0.61776	0.993377	10764	1	0.8343	0.0082458	0.025767	0.979949	422	3	0.8343
CEBPG	4	0.12647	0.27759	0.993377	4871	2	0.41449	0.0082584	0.025795	0.979949	423	2	0.41449
EFCAB4A	4	0.35616	0.56444	0.993377	9761	2	-3.0844	0.0082817	0.025842	0.979949	424	1	-3.0844
RGS21	3	0.99168	0.99179	0.999046	17819	0	0.44195	0.0083203	0.02252	0.979949	425	3	0.44195
RFX8	4	0.37209	0.57595	0.993377	9973	2	-1.9381	0.0083304	0.025956	0.979949	426	2	-1.9381
ZNF521	4	0.39944	0.59589	0.993377	10326	2	-0.76868	0.0083405	0.025987	0.979949	427	1	-0.76868
JMJD8	4	0.95894	0.95878	0.999046	17229	0	-0.040303	0.0083993	0.026111	0.979949	428	1	-0.040303
LRGUK	4	0.88287	0.8945	0.995588	16082	1	0.78562	0.0084126	0.026139	0.979949	429	3	0.78562
STK11IP	4	0.46095	0.64073	0.993377	11190	1	0.79864	0.0084384	0.026203	0.979949	430	3	0.79864
DZIP3	4	0.67614	0.80419	0.993377	14110	2	-2.696	0.008458	0.026252	0.979949	431	1	-2.696
PLA2R1	4	0.11386	0.25828	0.993377	4521	3	-6.1022	0.0085755	0.026552	0.979949	432	1	-6.1022
CEP290	4	0.23748	0.43638	0.993377	7581	1	0.85331	0.0086228	0.026665	0.979949	433	3	0.85331
GPR174	4	0.95519	0.95499	0.999012	17157	0	0.84422	0.0086669	0.026769	0.979949	434	3	0.84422
NPHS1	4	0.046694	0.13607	0.988628	2373	2	-2.8896	0.0086852	0.026807	0.979949	435	2	-2.8896
DNAH10OS	4	0.37014	0.57456	0.993377	9927	1	1.0327	0.0086916	0.026823	0.979949	436	3	1.0327
VN1R2	4	0.23396	0.43171	0.993377	7513	1	0.32419	0.008693	0.026825	0.979949	437	3	0.32419
ACTL6B	4	0.86026	0.88138	0.995084	15840	1	0.87589	0.00875	0.026964	0.979949	438	3	0.87589
RAG2	4	0.50707	0.67448	0.993377	11846	1	0.034584	0.0087517	0.026967	0.979949	439	2	0.034584
DOCK6	4	0.73623	0.8288	0.993377	14673	1	0.003462	0.0088105	0.027106	0.979949	440	2	0.003462
DDX50	4	0.63113	0.76889	0.993377	13473	2	-1.5704	0.0088136	0.027113	0.979949	441	2	-1.5704
MALSU1	3	0.75212	0.7791	0.993377	14776	1	1.5833	0.0088477	0.023844	0.979949	442	2	1.5833
USP30	4	0.077662	0.20058	0.993377	3484	2	-0.96266	0.0088587	0.027227	0.979949	443	2	-0.96266
FTHL17	4	0.8745	0.88944	0.995588	15986	1	0.41776	0.0088692	0.027261	0.979949	444	2	0.41776
OR7A5	4	0.48333	0.65715	0.993377	11513	1	0.95146	0.0088909	0.027307	0.979949	445	3	0.95146
DYRK4	4	0.2462	0.44793	0.993377	7785	2	-2.4222	0.008917	0.027354	0.979949	446	2	-2.4222
IL27	4	0.64324	0.77837	0.993377	13655	1	0.15822	0.008928	0.027376	0.979949	447	2	0.15822
NNT	4	0.84673	0.87418	0.994983	15661	1	0.657	0.0089824	0.027505	0.979949	448	3	0.657
ANKRD34B	4	0.64021	0.77597	0.993377	13605	2	-2.2145	0.0089867	0.02751	0.979949	449	2	-2.2145
IP6K3	4	0.98678	0.98685	0.999046	17718	0	1.1903	0.0090404	0.027642	0.979949	450	3	1.1903
CCDC23	2	0.99096	0.99078	0.999046	17805	0	0.851	0.0090414	0.01717	0.979949	451	2	0.851
PTHLH	4	0.505	0.67296	0.993377	11803	2	-2.351	0.0091041	0.027792	0.979949	452	2	-2.351
GDI1	4	0.90863	0.91232	0.995788	16434	1	0.85234	0.0091101	0.027806	0.979949	453	3	0.85234
BCL2	4	0.64324	0.77837	0.993377	13650	1	0.96045	0.0091129	0.027813	0.979949	454	3	0.96045
FAM129B	4	0.92312	0.92403	0.996584	16637	1	0.74529	0.0091286	0.027849	0.979949	455	3	0.74529
ZBED6	4	0.6379	0.77416	0.993377	13568	1	0.86752	0.0091329	0.027858	0.979949	456	3	0.86752
OR10X1	4	0.4378	0.62375	0.993377	10880	2	-2.2633	0.0091582	0.02792	0.979949	457	2	-2.2633
OTUD7A	4	0.33406	0.54853	0.993377	9464	2	-3.6156	0.0091629	0.027934	0.979949	458	1	-3.6156
FAM104B	4	0.56606	0.71875	0.993377	12547	1	0.89081	0.0091713	0.027954	0.979949	459	3	0.89081
ORMDL1	4	0.99228	0.99239	0.999046	17832	0	0.73578	0.0091729	0.027957	0.979949	460	3	0.73578
ARHGAP29	4	0.76026	0.83738	0.994423	14829	1	0.68724	0.0091901	0.027994	0.979949	461	3	0.68724
NSFL1C	4	0.95118	0.95103	0.999012	17082	0	0.83742	0.0092016	0.028025	0.979949	462	3	0.83742
TBCD	4	0.59323	0.73938	0.993377	12954	2	-2.2631	0.0092216	0.028069	0.979949	463	1	-2.2631
TMEM11	4	0.33733	0.55084	0.993377	9499	2	-1.1231	0.0092305	0.028098	0.979949	464	2	-1.1231
SLCO6A1	4	0.059667	0.16852	0.993377	2905	1	0.77216	0.0092403	0.028121	0.979949	465	3	0.77216
L3HYPDH	4	0.9225	0.92348	0.996584	16627	1	1.0115	0.0092475	0.02814	0.979949	466	3	1.0115
WDR65	4	0.09287	0.22514	0.993377	3904	2	-0.92942	0.0092803	0.028221	0.979949	467	1	-0.92942
AGTRAP	4	0.3167	0.53615	0.993377	9236	2	-2.6201	0.009339	0.028365	0.979949	468	1	-2.6201
PROC	4	0.94575	0.94556	0.998247	17015	0	0.86982	0.0093486	0.028395	0.979949	469	3	0.86982
TMBIM4	4	0.35015	0.56015	0.993377	9670	1	0.80117	0.0093544	0.028412	0.979949	470	3	0.80117
SPINK1	4	0.94716	0.94702	0.999012	17022	0	0.93963	0.009356	0.028416	0.979949	471	3	0.93963
PSMB10	4	0.99323	0.99334	0.999046	17853	0	0.78542	0.009411	0.028546	0.979949	472	3	0.78542
UPK1A	4	0.95626	0.95608	0.999012	17192	0	0.66718	0.0094474	0.028622	0.979949	473	3	0.66718
PRKCH	4	0.96876	0.96864	0.999046	17393	0	0.78331	0.0094564	0.028643	0.979949	474	3	0.78331
FAM126B	4	0.0030856	0.010934	0.842785	222	2	-2.9846	0.0094689	0.028675	0.979949	475	2	-2.9846
PDIA5	3	0.83811	0.84113	0.994423	15588	1	0.12255	0.0094822	0.025476	0.979949	476	2	0.12255
ZDHHC11B	1	0.9905	0.99054	0.999046	17795	0	2.2857	0.0094976	0.0094074	0.979949	477	1	2.2857
C17orf78	4	0.44609	0.62978	0.993377	11003	2	-1.8749	0.0095625	0.0289	0.979949	478	2	-1.8749
PCDHA4	4	0.58618	0.73391	0.993377	12848	2	-2.1818	0.0095739	0.028929	0.979949	479	2	-2.1818
ERMARD	3	0.99041	0.99052	0.999046	17794	0	0.64071	0.0095899	0.025745	0.979949	480	3	0.64071
ACSL5	4	0.88287	0.8945	0.995588	16094	1	0.81017	0.0095939	0.028964	0.979949	481	3	0.81017
HRK	4	0.59683	0.74212	0.993377	12985	1	0.67146	0.0096028	0.028981	0.979949	482	3	0.67146
CSF2RB	4	0.22381	0.41798	0.993377	7250	2	-3.1695	0.0096326	0.029053	0.979949	483	1	-3.1695
BCKDK	4	0.98198	0.98204	0.999046	17618	0	0.77871	0.009643	0.029082	0.979949	484	2	0.77871
ACP2	4	0.4958	0.6662	0.993377	11685	2	-2.0598	0.0096913	0.029205	0.979949	485	2	-2.0598
OR51D1	4	0.99119	0.9913	0.999046	17809	0	0.98586	0.0097305	0.029303	0.979949	486	3	0.98586
OR51H1P	4	0.795	0.85078	0.994769	15136	1	-1.5822	0.00975	0.029352	0.979949	487	1	-1.5822
TXNRD3	4	0.96543	0.9653	0.999046	17333	0	0.54514	0.0097778	0.02942	0.979949	488	2	0.54514
TGOLN2	4	0.37209	0.57595	0.993377	9969	2	-2.2565	0.0097981	0.029468	0.979949	489	2	-2.2565
SYF2	4	0.95118	0.95103	0.999012	17070	0	1.3466	0.009806	0.029485	0.979949	490	3	1.3466
C4orf26	4	0.17357	0.34734	0.993377	6054	1	0.34219	0.0098252	0.029529	0.979949	491	2	0.34219
CLASRP	3	0.26645	0.41801	0.993377	8192	2	-4.756	0.0098347	0.026391	0.979949	492	1	-4.756
CHEK1	2	0.77308	0.77248	0.993377	14961	0	-1.0927	0.0098354	0.018659	0.979949	493	1	-1.0927
TPRN	4	0.25825	0.46398	0.993377	8041	2	-2.513	0.0098524	0.029587	0.979949	494	2	-2.513
DNM3	4	0.3992	0.59571	0.993377	10321	2	-1.8265	0.009866	0.029621	0.979949	495	2	-1.8265
TOB1	4	0.16506	0.33508	0.993377	5812	2	-2.202	0.0098673	0.029626	0.979949	496	2	-2.202
SELK	4	0.074903	0.196	0.993377	3414	1	0.8442	0.0098854	0.029661	0.979949	497	3	0.8442
TRAP1	4	0.57906	0.72851	0.993377	12761	1	0.93174	0.0099034	0.029709	0.979949	498	3	0.93174
CLEC4E	4	0.52845	0.69037	0.993377	12112	2	-1.4569	0.009934	0.029783	0.979949	499	2	-1.4569
TTC32	4	0.62335	0.76282	0.993377	13384	1	0.71221	0.0099408	0.029799	0.979949	500	2	0.71221
SLITRK6	4	0.31907	0.53783	0.993377	9271	2	0.059527	0.0099613	0.029845	0.979949	501	2	0.059527
ANKRD29	4	0.0048176	0.016796	0.883432	334	2	-2.9912	0.010009	0.02995	0.979949	502	2	-2.9912
CLEC3A	4	0.78045	0.84496	0.994769	15020	1	0.34305	0.010043	0.030029	0.979949	503	3	0.34305
C9orf3	4	0.059667	0.16852	0.993377	2906	1	1.1333	0.010064	0.030074	0.979949	504	3	1.1333
C12orf5	4	0.48333	0.65715	0.993377	11522	1	0.5683	0.010091	0.030127	0.979949	505	3	0.5683
RAB13	4	0.61253	0.7543	0.993377	13222	1	0.47702	0.010091	0.03013	0.979949	506	2	0.47702
C4orf33	3	0.98986	0.98996	0.999046	17786	0	1.085	0.010137	0.027159	0.979949	507	3	1.085
LEF1	4	0.61941	0.75974	0.993377	13313	1	0.7341	0.010158	0.030299	0.979949	508	3	0.7341
KCNJ8	4	0.72394	0.82469	0.993377	14568	1	-1.378	0.010161	0.030306	0.979949	509	2	-1.378
SSBP3-AS1	4	0.27718	0.48857	0.993377	8447	2	-2.4152	0.010167	0.030321	0.979949	510	2	-2.4152
WISP1	4	0.46085	0.64066	0.993377	11189	1	0.89954	0.010192	0.030376	0.979949	511	3	0.89954
OR6P1	4	0.089402	0.21953	0.993377	3829	2	-0.63755	0.010219	0.030436	0.979949	512	2	-0.63755
C10orf32	4	0.505	0.67296	0.993377	11820	2	-2.2765	0.010278	0.030579	0.979949	513	2	-2.2765
NBPF6	1	0.98967	0.9897	0.999046	17782	0	2.0768	0.010325	0.010233	0.979949	514	1	2.0768
LY6H	4	0.11509	0.26013	0.993377	4558	1	1.1102	0.010333	0.030695	0.979949	515	3	1.1102
ANXA5	4	0.53392	0.6945	0.993377	12193	1	0.72695	0.010336	0.030703	0.979949	516	3	0.72695
METTL7B	4	0.20983	0.39873	0.993377	6925	2	-3.1933	0.010337	0.030704	0.979949	517	1	-3.1933
STRBP	4	0.47997	0.65471	0.993377	11480	2	-1.8846	0.010382	0.030807	0.979949	518	2	-1.8846
ATL1	4	0.77183	0.84169	0.994423	14953	1	0.75937	0.010387	0.030823	0.979949	519	3	0.75937
LRRC8E	4	0.56865	0.72067	0.993377	12578	2	-2.937	0.010395	0.030844	0.979949	520	1	-2.937
EOGT	4	0.62263	0.76225	0.993377	13344	1	0.042324	0.010454	0.030981	0.979949	521	2	0.042324
SCML2	4	0.97642	0.97643	0.999046	17521	0	0.58996	0.010472	0.031023	0.979949	522	2	0.58996
NRGN	4	0.22755	0.42305	0.993377	7344	1	0.63805	0.01051	0.031103	0.979949	523	3	0.63805
ADM	4	0.058289	0.16515	0.993377	2847	3	-6.5807	0.010513	0.03111	0.979949	524	1	-6.5807
C16orf97	4	0.7483	0.83301	0.994314	14757	1	0.56217	0.01056	0.031209	0.979949	525	3	0.56217
ENDOV	4	0.76595	0.83948	0.994423	14899	1	0.29777	0.010571	0.031234	0.979949	526	3	0.29777
ACRC	4	0.96965	0.96955	0.999046	17414	0	0.8659	0.010576	0.031244	0.979949	527	3	0.8659
PCYT1B	4	0.17059	0.34309	0.993377	5963	1	0.73726	0.010585	0.031269	0.979949	528	3	0.73726
MMP28	4	0.56865	0.72067	0.993377	12581	2	-1.6423	0.010591	0.031285	0.979949	529	2	-1.6423
TSSC1	4	0.019644	0.062812	0.939978	1151	3	-1.9832	0.01063	0.031377	0.979949	530	1	-1.9832
ATP5S	4	0.64324	0.77837	0.993377	13649	1	0.68387	0.010634	0.031383	0.979949	531	2	0.68387
CDC7	1	0.98936	0.9894	0.999046	17775	0	3.1458	0.010636	0.010547	0.979949	532	1	3.1458
SAC3D1	4	0.44608	0.62978	0.993377	10971	1	0.91814	0.010653	0.031428	0.979949	533	3	0.91814
LRRTM2	4	0.55067	0.70718	0.993377	12399	1	0.9417	0.010669	0.031459	0.979949	534	3	0.9417
ERN1	4	0.61253	0.7543	0.993377	13220	1	1.0027	0.010678	0.031482	0.979949	535	3	1.0027
SPDEF	4	0.090859	0.22191	0.993377	3862	2	-3.2744	0.010689	0.031505	0.979949	536	2	-3.2744
AREL1	4	0.91071	0.91391	0.995788	16475	1	0.3107	0.010747	0.031638	0.979949	537	2	0.3107
LONRF2	3	0.96944	0.96965	0.999046	17409	0	1.0678	0.010759	0.02876	0.979949	538	2	1.0678
LRRC45	4	0.46339	0.64255	0.993377	11205	2	-2.0151	0.010782	0.031724	0.979949	539	2	-2.0151
PDE9A	4	0.57238	0.72347	0.993377	12641	1	0.76493	0.010784	0.031726	0.979949	540	3	0.76493
COG1	4	0.46458	0.64342	0.993377	11248	1	-1.4197	0.010796	0.031756	0.979949	541	2	-1.4197
CAP2	4	0.62317	0.76269	0.993377	13381	1	0.62599	0.010806	0.031782	0.979949	542	3	0.62599
OR1K1	4	0.5266	0.68902	0.993377	12077	1	0.80268	0.010839	0.031856	0.979949	543	2	0.80268
DOK1	4	0.88427	0.89539	0.995788	16107	1	1.0696	0.010844	0.031869	0.979949	544	3	1.0696
VEGFB	3	0.69285	0.74412	0.993377	14363	1	1.3304	0.010923	0.029202	0.979949	545	2	1.3304
JUNB	4	0.01671	0.054135	0.936816	991	2	-2.9424	0.010953	0.032105	0.979949	546	2	-2.9424
PTGDR2	4	0.63162	0.76928	0.993377	13513	2	-0.2464	0.010982	0.032179	0.979949	547	2	-0.2464
PRH2	4	0.94088	0.9407	0.998117	16924	0	0.70621	0.010988	0.032192	0.979949	548	3	0.70621
TBL1XR1	4	0.40707	0.60137	0.993377	10416	1	1.0373	0.010995	0.032209	0.979949	549	3	1.0373
EPB41L3	4	0.1013	0.23852	0.993377	4162	2	0.36575	0.01101	0.032244	0.979949	550	2	0.36575
OR11G2	4	0.24379	0.44476	0.993377	7712	1	0.37809	0.011038	0.032323	0.979949	551	2	0.37809
ERLIN2	4	0.96878	0.96867	0.999046	17394	0	0.34169	0.011041	0.032327	0.979949	552	3	0.34169
GALNTL6	4	0.19096	0.37227	0.993377	6468	1	0.60392	0.011045	0.032337	0.979949	553	2	0.60392
CEP57	4	0.77783	0.84395	0.994478	14987	1	-1.0944	0.011074	0.032402	0.979949	554	2	-1.0944
FABP1	4	0.1269	0.27827	0.993377	4890	3	-5.8648	0.011099	0.03246	0.979949	555	1	-5.8648
LSM7	2	0.73071	0.73066	0.993377	14628	1	-0.60171	0.011129	0.021082	0.979949	556	1	-0.60171
NCOA6	4	0.64324	0.77837	0.993377	13644	1	-3.9746	0.011158	0.032605	0.979949	557	1	-3.9746
OR1N1	4	0.99031	0.9904	0.999046	17792	0	0.72432	0.011204	0.032718	0.979949	558	3	0.72432
CRKL	4	0.58763	0.73501	0.993377	12873	2	-2.1822	0.011217	0.032744	0.979949	559	2	-2.1822
ZNF225	3	0.98877	0.98888	0.999046	17759	0	0.75893	0.011233	0.029942	0.979949	560	3	0.75893
URI1	3	0.97152	0.97174	0.999046	17443	0	1.0663	0.011244	0.029967	0.979949	561	2	1.0663
KRTAP13-3	4	0.69267	0.81477	0.993377	14354	1	0.71274	0.01126	0.032832	0.979949	562	3	0.71274
GAS2L1	4	0.31463	0.53467	0.993377	9199	2	-2.1171	0.011275	0.032866	0.979949	563	1	-2.1171
IKZF2	3	0.12394	0.26501	0.993377	4803	2	-6.2575	0.011288	0.030077	0.979949	564	1	-6.2575
MEN1	4	0.48802	0.66058	0.993377	11555	2	-4.8176	0.011334	0.033004	0.979949	565	1	-4.8176
VPS41	4	0.31155	0.53199	0.993377	9161	1	0.88112	0.011377	0.033106	0.979949	566	3	0.88112
LHX9	4	0.6739	0.80245	0.993377	14082	1	0.95707	0.011387	0.033129	0.979949	567	3	0.95707
SAT2	4	0.99344	0.99355	0.999046	17856	0	0.65955	0.011399	0.033152	0.979949	568	3	0.65955
MRPL54	4	0.89121	0.89997	0.995788	16170	1	-3.6114	0.011451	0.033274	0.979949	569	1	-3.6114
ZNF688	4	0.82704	0.86467	0.994911	15463	1	0.47097	0.011501	0.033381	0.979949	570	2	0.47097
PANX3	4	0.10124	0.23842	0.993377	4161	2	-0.46814	0.011508	0.0334	0.979949	571	2	-0.46814
HAO1	4	0.3318	0.54694	0.993377	9419	1	0.1404	0.01151	0.033403	0.979949	572	2	0.1404
MAGEB1	3	0.98846	0.9886	0.999046	17754	0	0.66983	0.011541	0.030676	0.979949	573	3	0.66983
SMNDC1	4	0.96827	0.96813	0.999046	17381	0	-0.52467	0.011552	0.033507	0.979949	574	2	-0.52467
ASTE1	4	0.84673	0.87418	0.994983	15666	1	1.0408	0.011581	0.033562	0.979949	575	3	1.0408
SQRDL	4	0.84948	0.8756	0.994994	15703	1	0.7315	0.011596	0.033598	0.979949	576	3	0.7315
ARPC5L	4	0.3318	0.54694	0.993377	9424	1	0.93597	0.011599	0.033605	0.979949	577	3	0.93597
SRM	4	0.75456	0.8353	0.994423	14802	1	0.95081	0.011627	0.033671	0.979949	578	3	0.95081
LIMK2	4	0.63162	0.76928	0.993377	13497	1	0.67477	0.011632	0.033682	0.979949	579	3	0.67477
PASK	3	0.97235	0.97254	0.999046	17453	0	0.23875	0.01164	0.030924	0.979949	580	2	0.23875
HSD17B13	4	0.57227	0.7234	0.993377	12636	2	-0.60585	0.011685	0.033796	0.979949	581	1	-0.60585
KIF13B	4	0.19071	0.37191	0.993377	6451	3	-3.1891	0.011744	0.033926	0.979949	582	1	-3.1891
TBC1D1	4	0.98279	0.98287	0.999046	17637	0	0.77584	0.011786	0.034034	0.979949	583	3	0.77584
MGST1	4	0.0535	0.15336	0.993377	2649	2	-3.4805	0.011803	0.034068	0.979949	584	1	-3.4805
DHRS13	4	0.98064	0.9807	0.999046	17598	0	1.09	0.011847	0.034172	0.979949	585	3	1.09
TCTN2	3	0.9826	0.98276	0.999046	17629	0	0.30037	0.01186	0.031479	0.979949	586	3	0.30037
ZSCAN9	4	0.47465	0.6508	0.993377	11383	1	-0.60586	0.011861	0.03421	0.979949	587	1	-0.60586
PPIL2	1	0.98812	0.98817	0.999046	17746	0	2.2001	0.011877	0.011763	0.979949	588	1	2.2001
UBQLN3	4	0.64021	0.77597	0.993377	13579	2	-2.2564	0.01192	0.034335	0.979949	589	2	-2.2564
MPEG1	4	0.63113	0.76889	0.993377	13457	2	0.23235	0.011928	0.034356	0.979949	590	2	0.23235
MTMR8	4	0.87181	0.88792	0.995588	15940	1	0.56969	0.011979	0.034471	0.979949	591	3	0.56969
ULK2	4	0.82704	0.86467	0.994911	15462	1	0.46233	0.011988	0.034491	0.979949	592	2	0.46233
RAPH1	4	0.95517	0.95496	0.999012	17156	0	0.41153	0.011995	0.034507	0.979949	593	2	0.41153
KRT15	4	0.021001	0.066687	0.939978	1217	1	0.18403	0.012037	0.034603	0.979949	594	2	0.18403
EPHB6	4	0.9932	0.99331	0.999046	17851	0	0.55146	0.012043	0.034613	0.979949	595	3	0.55146
CPNE8	4	0.89955	0.90572	0.995788	16305	1	-1.232	0.012085	0.034703	0.979949	596	2	-1.232
LIN54	4	0.54533	0.70315	0.993377	12309	2	0.27145	0.012096	0.034729	0.979949	597	2	0.27145
TEX37	4	0.98097	0.98103	0.999046	17606	0	1.1172	0.012115	0.034773	0.979949	598	3	1.1172
TPBG	4	0.80063	0.85311	0.994769	15198	1	0.91772	0.012121	0.034789	0.979949	599	3	0.91772
KIF27	4	0.91402	0.91648	0.996415	16504	1	1.1762	0.012125	0.034803	0.979949	600	3	1.1762
SKIL	4	0.61083	0.75297	0.993377	13196	2	-0.05271	0.012154	0.034859	0.979949	601	2	-0.05271
SLC6A17	4	0.03315	0.10061	0.979015	1790	3	-4.2238	0.012213	0.034994	0.979949	602	1	-4.2238
RABIF	4	0.34747	0.55821	0.993377	9641	1	1.1507	0.012234	0.035048	0.979949	603	3	1.1507
ZNF879	4	0.55468	0.71021	0.993377	12433	2	0.085217	0.012271	0.035125	0.979949	604	2	0.085217
PATL1	4	0.38835	0.58773	0.993377	10166	1	0.63532	0.012279	0.035141	0.979949	605	2	0.63532
LINS	4	0.98236	0.98242	0.999046	17623	0	0.36731	0.01233	0.035263	0.979949	606	3	0.36731
COMMD2	4	0.96547	0.96533	0.999046	17335	0	0.6501	0.012341	0.035294	0.979949	607	3	0.6501
KIF3A	4	0.95375	0.95357	0.999012	17127	0	0.89989	0.012348	0.035309	0.979949	608	3	0.89989
GEM	4	0.050629	0.14603	0.988628	2541	2	-2.3724	0.012359	0.035331	0.979949	609	2	-2.3724
KIAA0100	4	0.42151	0.61191	0.993377	10616	2	-5.0882	0.012389	0.035395	0.979949	610	1	-5.0882
NIPAL2	4	0.5266	0.68902	0.993377	12080	1	0.45444	0.012447	0.035532	0.979949	611	3	0.45444
C17orf50	4	0.90354	0.90856	0.995788	16340	1	1.1754	0.012449	0.035535	0.979949	612	3	1.1754
C1orf228	4	0.33368	0.54824	0.993377	9445	2	-2.2855	0.012484	0.035609	0.979949	613	2	-2.2855
OR2V1	4	0.92532	0.92586	0.996584	16665	1	0.6897	0.012484	0.035609	0.979949	614	3	0.6897
TMX2	4	0.65857	0.79036	0.993377	13881	2	-3.5368	0.012506	0.03567	0.979949	615	1	-3.5368
SHISA7	4	0.9427	0.9425	0.998117	16952	0	0.72831	0.01252	0.035698	0.979949	616	3	0.72831
TBCCD1	4	0.50707	0.67448	0.993377	11839	1	-2.2283	0.012564	0.035798	0.979949	617	1	-2.2283
PLA2G4E	3	0.54887	0.675	0.993377	12356	1	1.0811	0.012656	0.033447	0.979949	618	2	1.0811
TAAR2	4	0.90111	0.9068	0.995788	16318	1	0.67325	0.012681	0.036077	0.979949	619	3	0.67325
CHRNB4	4	0.63113	0.76889	0.993377	13468	2	-2.4244	0.012681	0.036077	0.979949	620	1	-2.4244
TMEM14C	2	0.90194	0.90162	0.995788	16329	0	1.0284	0.012687	0.024017	0.979949	621	1	1.0284
GPCPD1	4	0.54059	0.6995	0.993377	12245	1	0.46374	0.012697	0.036111	0.979949	622	2	0.46374
SERPINE2	4	0.67174	0.80079	0.993377	14064	1	0.53056	0.012715	0.036149	0.979949	623	3	0.53056
LIMD2	4	0.57906	0.72851	0.993377	12755	1	1.0488	0.012725	0.036179	0.979949	624	3	1.0488
KLHDC9	4	0.90156	0.90712	0.995788	16325	1	1.1488	0.012732	0.036193	0.979949	625	3	1.1488
PLEKHG7	4	0.074485	0.19529	0.993377	3401	3	-3.9243	0.01274	0.036205	0.979949	626	1	-3.9243
GRP	4	0.60581	0.74902	0.993377	13113	1	0.71321	0.012743	0.036209	0.979949	627	3	0.71321
LEP	4	0.15538	0.32092	0.993377	5597	2	-2.5074	0.012746	0.036219	0.979949	628	2	-2.5074
TBC1D7	4	0.98256	0.98262	0.999046	17627	0	0.74239	0.012782	0.036309	0.979949	629	3	0.74239
CD47	4	0.35616	0.56444	0.993377	9745	2	-2.9095	0.012799	0.036345	0.979949	630	2	-2.9095
ACADS	4	0.33735	0.55086	0.993377	9507	2	-1.9477	0.012804	0.036359	0.979949	631	2	-1.9477
PLXNC1	4	0.68011	0.80731	0.993377	14193	2	-0.51638	0.012857	0.036486	0.979949	632	1	-0.51638
USP4	4	0.76595	0.83948	0.994423	14892	1	0.89614	0.012899	0.036577	0.979949	633	3	0.89614
ANO9	4	0.32204	0.53992	0.993377	9311	2	0.016995	0.012916	0.036614	0.979949	634	2	0.016995
DGKH	4	0.46339	0.64255	0.993377	11214	2	-2.1399	0.012958	0.036718	0.979949	635	2	-2.1399
LRRC46	4	0.31155	0.53199	0.993377	9159	1	-0.26594	0.012974	0.036759	0.979949	636	1	-0.26594
ATP6V1G3	4	0.40475	0.59965	0.993377	10378	1	0.73806	0.013052	0.036937	0.979949	637	3	0.73806
ROCK2	4	0.97704	0.97709	0.999046	17531	0	0.63043	0.013074	0.036993	0.979949	638	3	0.63043
ESYT3	4	0.88458	0.89558	0.995788	16111	1	0.7008	0.013128	0.037113	0.979949	639	3	0.7008
OR51I1	4	0.71746	0.82256	0.993377	14519	1	0.65986	0.013189	0.037248	0.979949	640	3	0.65986
MTO1	4	0.8745	0.88944	0.995588	15991	1	0.49538	0.013208	0.037288	0.979949	641	2	0.49538
ZNF445	4	0.14675	0.30821	0.993377	5398	1	0.92759	0.013214	0.0373	0.979949	642	3	0.92759
RPL22L1	4	0.85538	0.87873	0.994994	15749	1	-2.3142	0.013267	0.037437	0.979949	643	1	-2.3142
SOWAHB	4	0.98039	0.98047	0.999046	17596	0	0.77714	0.0133	0.03752	0.979949	644	2	0.77714
ASB11	4	0.21337	0.40373	0.993377	7019	1	0.66102	0.013308	0.037542	0.979949	645	3	0.66102
ZNF365	4	0.20926	0.39791	0.993377	6900	3	-3.4729	0.013326	0.037581	0.979949	646	1	-3.4729
OTUB2	4	0.01549	0.05046	0.936816	927	1	0.95765	0.013341	0.037617	0.979949	647	3	0.95765
ZBTB9	4	0.40466	0.59958	0.993377	10364	2	-2.2479	0.013354	0.037653	0.979949	648	2	-2.2479
HTR1A	4	0.38851	0.58785	0.993377	10184	2	-2.4658	0.013384	0.037717	0.979949	649	2	-2.4658
FMO6P	4	0.36129	0.56819	0.993377	9829	1	-0.19973	0.013393	0.037749	0.979949	650	2	-0.19973
GPR124	4	0.89955	0.90572	0.995788	16304	1	0.69703	0.013426	0.03782	0.979949	651	3	0.69703
ANKFY1	4	0.31155	0.53199	0.993377	9155	1	0.60357	0.013443	0.03785	0.979949	652	3	0.60357
CCDC63	4	0.13733	0.2941	0.993377	5138	2	-3.2574	0.013501	0.037984	0.979949	653	2	-3.2574
PIGL	4	0.26401	0.47155	0.993377	8148	1	0.93317	0.013503	0.037989	0.979949	654	3	0.93317
C16orf62	4	0.051851	0.14914	0.990412	2615	2	-1.6754	0.01356	0.038117	0.979949	655	1	-1.6754
MANEA	3	0.98641	0.98657	0.999046	17709	0	0.5579	0.013593	0.035793	0.979949	656	3	0.5579
PRR15	4	0.19977	0.38469	0.993377	6684	2	-2.9692	0.013618	0.038257	0.979949	657	2	-2.9692
PTP4A2	3	0.47161	0.62675	0.993377	11330	2	-4.7284	0.013619	0.035853	0.979949	658	1	-4.7284
DHRS11	4	0.5472	0.70457	0.993377	12324	1	-1.4842	0.013653	0.038338	0.979949	659	2	-1.4842
KLHL5	4	0.13639	0.29268	0.993377	5130	2	-1.9631	0.013677	0.038394	0.979949	660	2	-1.9631
LRFN5	4	0.98449	0.98456	0.999046	17676	0	0.90625	0.013732	0.038517	0.979949	661	3	0.90625
OR4P4	4	0.12565	0.27638	0.993377	4834	2	-2.7149	0.013735	0.038524	0.979949	662	2	-2.7149
MAN1A1	4	0.97042	0.97033	0.999046	17425	0	0.85288	0.013746	0.038545	0.979949	663	3	0.85288
COX18	3	0.98624	0.98639	0.999046	17706	0	0.68476	0.013757	0.036212	0.979949	664	3	0.68476
G6PD	4	0.89955	0.90572	0.995788	16286	1	0.26465	0.013794	0.038655	0.979949	665	2	0.26465
KCTD16	4	0.96373	0.9636	0.999046	17303	0	0.84074	0.013803	0.038678	0.979949	666	3	0.84074
TMEM150C	4	0.88722	0.89732	0.995788	16132	1	-0.38563	0.013852	0.03881	0.979949	667	1	-0.38563
RASL11B	4	0.93672	0.93652	0.997432	16863	1	0.27673	0.013911	0.038942	0.979949	668	2	0.27673
SERPINA3	4	0.89809	0.90473	0.995788	16281	1	0.66009	0.01396	0.039054	0.979949	669	3	0.66009
IL1R1	4	0.28871	0.50333	0.993377	8691	2	-1.9971	0.013969	0.039077	0.979949	670	2	-1.9971
NDUFB7	3	0.46283	0.61798	0.993377	11199	2	-4.7829	0.01397	0.036768	0.979949	671	1	-4.7829
APCS	4	0.95228	0.95209	0.999012	17099	0	0.69587	0.014015	0.039187	0.979949	672	2	0.69587
WDR70	4	0.97267	0.97262	0.999046	17459	0	-1.1599	0.014028	0.039211	0.979949	673	2	-1.1599
BEST1	4	0.96282	0.96266	0.999046	17298	0	1.0615	0.014065	0.039297	0.979949	674	3	1.0615
TTBK1	4	0.4378	0.62375	0.993377	10892	2	-2.0241	0.014075	0.039326	0.979949	675	2	-2.0241
NUFIP2	4	0.47704	0.65258	0.993377	11416	2	-2.5388	0.014086	0.039355	0.979949	676	2	-2.5388
TCF23	4	0.29001	0.50502	0.993377	8721	2	0.20556	0.014107	0.039407	0.979949	677	2	0.20556
NEGR1	4	0.21375	0.40424	0.993377	7047	2	-3.1299	0.014145	0.039492	0.979949	678	1	-3.1299
CYP2C19	3	0.056272	0.13346	0.988628	2781	2	-0.4118	0.014146	0.037198	0.979949	679	1	-0.4118
ARHGEF17	4	0.25217	0.45593	0.993377	7876	2	-3.4239	0.014203	0.039631	0.979949	680	1	-3.4239
STRADA	4	0.12565	0.27638	0.993377	4848	2	-2.5283	0.01422	0.03967	0.979949	681	2	-2.5283
MTMR7	4	0.048357	0.14017	0.988628	2431	2	-2.919	0.014252	0.039753	0.979949	682	2	-2.919
SLC37A2	4	0.99214	0.99226	0.999046	17828	0	0.99008	0.014261	0.039774	0.979949	683	3	0.99008
IMPAD1	4	0.93569	0.93546	0.997432	16839	1	1.0377	0.014262	0.039777	0.979949	684	3	1.0377
GFPT1	4	0.079085	0.20294	0.993377	3519	2	-0.10348	0.014293	0.039856	0.979949	685	2	-0.10348
SDR16C5	4	0.67614	0.80419	0.993377	14126	2	-0.90175	0.01432	0.039917	0.979949	686	2	-0.90175
SLC4A2	4	0.87869	0.89194	0.995588	16024	1	-0.11276	0.014379	0.040058	0.979949	687	2	-0.11276
POU4F3	4	0.63162	0.76928	0.993377	13504	1	0.93108	0.014398	0.040105	0.979949	688	2	0.93108
FAM19A2	4	0.42003	0.61082	0.993377	10591	2	0.16003	0.014406	0.040121	0.979949	689	2	0.16003
C1QA	3	0.98557	0.9857	0.999046	17700	0	0.51975	0.014435	0.037918	0.979949	690	3	0.51975
ZNF783	4	0.54171	0.70035	0.993377	12279	2	-2.5857	0.014437	0.040198	0.979949	691	2	-2.5857
TMEM121	4	0.49539	0.6659	0.993377	11653	1	0.69529	0.014496	0.040351	0.979949	692	3	0.69529
PPIE	3	0.30227	0.4553	0.993377	8979	2	-5.6134	0.014497	0.038074	0.979949	693	1	-5.6134
FAM46A	4	0.027097	0.083992	0.959153	1528	2	-2.2077	0.014503	0.040372	0.979949	694	2	-2.2077
PNMA5	4	0.58194	0.7307	0.993377	12779	1	0.83643	0.014662	0.040715	0.979949	695	3	0.83643
C14orf183	4	0.61941	0.75974	0.993377	13303	1	-0.092737	0.014671	0.040738	0.979949	696	2	-0.092737
ZYG11B	4	0.96454	0.96442	0.999046	17320	0	1.0747	0.014689	0.040779	0.979949	697	3	1.0747
GJA1	4	0.59608	0.74154	0.993377	12978	1	0.55325	0.01472	0.040846	0.979949	698	3	0.55325
BDH1	4	0.51006	0.6766	0.993377	11866	2	-2.2684	0.01473	0.040868	0.979949	699	2	-2.2684
NUPR1	4	0.90534	0.90987	0.995788	16382	1	-1.3246	0.014789	0.040999	0.979949	700	2	-1.3246
LRRC58	4	0.98675	0.98683	0.999046	17716	0	1.0246	0.014825	0.041095	0.979949	701	3	1.0246
NSUN2	4	0.59088	0.73753	0.993377	12917	2	0.085552	0.014921	0.041339	0.979949	702	2	0.085552
FABP6	4	0.99333	0.99343	0.999046	17855	0	0.68782	0.014926	0.041354	0.979949	703	3	0.68782
SPEF2	4	0.66345	0.79423	0.993377	13942	1	0.59818	0.014937	0.04138	0.979949	704	3	0.59818
OR5K4	4	0.55368	0.70947	0.993377	12410	1	0.80541	0.014945	0.041396	0.979949	705	3	0.80541
CCL24	4	0.96609	0.96596	0.999046	17349	0	0.91435	0.014973	0.041466	0.979949	706	3	0.91435
DYM	4	0.09287	0.22514	0.993377	3909	1	0.78505	0.014984	0.041492	0.979949	707	3	0.78505
SLC9C2	3	0.98501	0.98517	0.999046	17689	0	0.40817	0.014994	0.039287	0.979949	708	3	0.40817
C1orf194	4	0.26687	0.47523	0.993377	8206	1	1.0487	0.014996	0.041522	0.979949	709	3	1.0487
ANGPTL7	4	0.75456	0.8353	0.994423	14796	1	0.87597	0.015007	0.041544	0.979949	710	3	0.87597
ZP4	4	0.73623	0.8288	0.993377	14672	1	0.65728	0.015069	0.041695	0.979949	711	3	0.65728
SFPQ	3	0.93278	0.93293	0.996584	16797	0	1.217	0.015078	0.039508	0.979949	712	2	1.217
ZSCAN30	4	0.61941	0.75974	0.993377	13300	1	0.034159	0.01508	0.041722	0.979949	713	2	0.034159
SPTLC3	4	0.44058	0.62579	0.993377	10912	1	0.37937	0.015139	0.041848	0.979949	714	3	0.37937
GPRC5D	4	0.9084	0.91216	0.995788	16429	1	0.79091	0.015139	0.041848	0.979949	715	3	0.79091
MTFR2	4	0.92072	0.92192	0.996535	16611	1	0.88713	0.015196	0.041955	0.979949	716	3	0.88713
UNC119B	4	0.26198	0.4689	0.993377	8105	1	0.077835	0.015197	0.041956	0.979949	717	2	0.077835
FAM229A	4	0.98431	0.98437	0.999046	17672	0	0.78552	0.015242	0.042063	0.979949	718	3	0.78552
MYL6B	4	0.01151	0.038179	0.936816	709	2	-1.3856	0.015256	0.042093	0.979949	719	2	-1.3856
PKDCC	4	0.99114	0.99124	0.999046	17807	0	0.89143	0.015281	0.042149	0.979949	720	3	0.89143
STARD4	4	0.56015	0.71433	0.993377	12485	1	-1.2652	0.015294	0.042179	0.979949	721	2	-1.2652
GTDC1	4	0.5266	0.68902	0.993377	12085	1	0.86746	0.015305	0.042211	0.979949	722	3	0.86746
C14orf159	4	0.75456	0.8353	0.994423	14798	1	-0.40662	0.015314	0.042233	0.979949	723	1	-0.40662
RIOK1	2	0.83467	0.83422	0.994423	15540	0	-0.28611	0.015329	0.028755	0.979949	724	1	-0.28611
DNAJB7	4	0.81171	0.85785	0.994806	15299	1	0.78053	0.015362	0.042338	0.979949	725	3	0.78053
RAB11FIP4	4	0.47188	0.64874	0.993377	11342	2	-2.9134	0.015373	0.04236	0.979949	726	1	-2.9134
ERMP1	4	0.98744	0.98753	0.999046	17730	0	0.61465	0.01539	0.042395	0.979949	727	3	0.61465
PRAMEF2	3	0.82941	0.83396	0.994423	15491	1	1.5894	0.015396	0.040294	0.979949	728	2	1.5894
ASPM	4	0.32651	0.5431	0.993377	9358	1	-2.7194	0.015431	0.042489	0.979949	729	1	-2.7194
ZNF425	4	0.37552	0.57849	0.993377	10008	1	0.59624	0.015436	0.042498	0.979949	730	2	0.59624
UNC13C	4	0.71746	0.82256	0.993377	14501	1	0.64363	0.01547	0.042578	0.979949	731	3	0.64363
INTS12	4	0.795	0.85078	0.994769	15129	1	-1.3077	0.015477	0.042601	0.979949	732	2	-1.3077
TUBAL3	4	0.0253	0.079094	0.95573	1434	2	-1.9637	0.015528	0.04272	0.979949	733	2	-1.9637
CLCN3	4	0.87002	0.88688	0.995588	15930	1	0.71912	0.015546	0.042768	0.979949	734	3	0.71912
OR5AC2	4	0.50068	0.66977	0.993377	11739	1	0.05483	0.015607	0.04291	0.979949	735	2	0.05483
MARCH6	4	0.0082817	0.028057	0.920336	523	1	0.91396	0.015678	0.043075	0.979949	736	3	0.91396
RGS22	4	0.68011	0.80731	0.993377	14201	1	0.34308	0.015688	0.043094	0.979949	737	2	0.34308
SSPN	4	0.91726	0.91908	0.996535	16564	1	0.24607	0.015723	0.043178	0.979949	738	2	0.24607
RBPMS	4	0.047298	0.13758	0.988628	2387	1	0.75425	0.015734	0.043196	0.979949	739	3	0.75425
CCR6	4	0.47088	0.64801	0.993377	11316	1	0.62836	0.015767	0.043261	0.979949	740	3	0.62836
OR2T11	4	0.2462	0.44793	0.993377	7802	2	-2.7858	0.01578	0.043289	0.979949	741	2	-2.7858
BCR	4	0.034749	0.10494	0.979275	1862	1	0.80682	0.015791	0.043313	0.979949	742	3	0.80682
PTPRJ	4	0.88478	0.89571	0.995788	16112	1	0.77973	0.015803	0.04334	0.979949	743	3	0.77973
ENTPD3	4	0.90186	0.90731	0.995788	16328	1	0.20975	0.015806	0.043346	0.979949	744	2	0.20975
TNNT2	4	0.19263	0.37467	0.993377	6510	3	-5.5423	0.01584	0.043423	0.979949	745	1	-5.5423
PFDN4	4	0.085012	0.21249	0.993377	3703	1	0.74365	0.015882	0.043528	0.979949	746	3	0.74365
ISYNA1	4	0.86026	0.88138	0.995084	15819	1	0.32976	0.015899	0.043563	0.979949	747	3	0.32976
CREM	4	0.3939	0.59176	0.993377	10231	1	0.35723	0.015916	0.043601	0.979949	748	2	0.35723
C4orf3	4	0.98864	0.98876	0.999046	17757	0	0.79267	0.015927	0.043632	0.979949	749	3	0.79267
CD6	4	0.94575	0.94556	0.998247	16996	0	0.42375	0.015957	0.043705	0.979949	750	2	0.42375
EIF4E	2	0.23255	0.36052	0.993377	7472	1	-1.6497	0.015974	0.029922	0.979949	751	1	-1.6497
C1orf86	4	0.70128	0.81738	0.993377	14401	1	-0.072718	0.015988	0.043785	0.979949	752	2	-0.072718
KDELC2	4	0.0048692	0.016969	0.88865	337	2	-2.5689	0.016015	0.043847	0.979949	753	2	-2.5689
DEFB129	4	0.31892	0.53773	0.993377	9258	2	0.21564	0.016018	0.04385	0.979949	754	2	0.21564
RSPH3	4	0.59285	0.73909	0.993377	12949	1	0.64416	0.016026	0.043874	0.979949	755	3	0.64416
ANKRD65	4	0.98155	0.98162	0.999046	17612	0	0.65952	0.016035	0.043895	0.979949	756	2	0.65952
SLC45A4	4	0.89263	0.90091	0.995788	16199	1	0.75982	0.016047	0.043925	0.979949	757	3	0.75982
C11orf54	4	0.63523	0.77207	0.993377	13539	2	0.24679	0.016074	0.043991	0.979949	758	2	0.24679
CCDC126	4	0.18742	0.36726	0.993377	6352	2	0.24398	0.016095	0.044039	0.979949	759	2	0.24398
OSBPL10	4	0.60584	0.74905	0.993377	13125	2	0.17122	0.016125	0.0441	0.979949	760	2	0.17122
SECTM1	4	0.0035135	0.012402	0.842785	258	3	-5.7184	0.016132	0.044119	0.979949	761	1	-5.7184
ZNF587B	3	0.049301	0.11843	0.986326	2480	1	1.1192	0.016197	0.042262	0.979949	762	2	1.1192
IGDCC3	4	0.94129	0.9411	0.998117	16936	0	0.81085	0.016197	0.044267	0.979949	763	3	0.81085
ADRA1D	4	0.34747	0.55821	0.993377	9628	2	-1.6959	0.016249	0.044398	0.979949	764	2	-1.6959
KLF3	4	0.57783	0.72755	0.993377	12716	2	-2.4212	0.016249	0.0444	0.979949	765	2	-2.4212
SLC10A7	3	0.94524	0.94542	0.998247	16984	0	0.7567	0.016253	0.042399	0.979949	766	2	0.7567
ROR1	4	0.67689	0.80474	0.993377	14164	1	0.81637	0.016272	0.044454	0.979949	767	3	0.81637
HOXC6	4	0.95199	0.95182	0.999012	17095	0	0.59985	0.016293	0.044499	0.979949	768	3	0.59985
NFE2	4	0.86548	0.88429	0.995576	15892	1	0.9735	0.016309	0.044545	0.979949	769	3	0.9735
IAH1	4	0.71746	0.82256	0.993377	14514	1	0.68838	0.016366	0.044658	0.979949	770	3	0.68838
MICALCL	4	0.86548	0.88429	0.995576	15876	1	0.31134	0.016369	0.044662	0.979949	771	2	0.31134
ITCH	4	0.74213	0.83085	0.993648	14699	1	0.62422	0.016388	0.044705	0.979949	772	3	0.62422
CARKD	4	0.023123	0.072833	0.949625	1328	2	-0.19379	0.016424	0.044787	0.979949	773	2	-0.19379
ZFP36L2	4	0.55368	0.70947	0.993377	12404	1	0.82237	0.016438	0.044818	0.979949	774	2	0.82237
ZFY	4	0.87242	0.88826	0.995588	15948	1	0.4601	0.016454	0.044855	0.979949	775	3	0.4601
ALMS1	4	0.58763	0.73501	0.993377	12880	2	-2.1767	0.016483	0.044916	0.979949	776	2	-2.1767
SETD1A	3	0.79978	0.81125	0.993377	15180	1	-3.0255	0.016516	0.043075	0.979949	777	1	-3.0255
ROPN1B	3	0.98346	0.9836	0.999046	17655	0	0.56804	0.016537	0.043121	0.979949	778	3	0.56804
ATP6V1C2	4	0.72987	0.82665	0.993377	14607	1	-1.9696	0.016541	0.045044	0.979949	779	2	-1.9696
SHISA4	4	0.12197	0.27076	0.993377	4735	2	-0.9916	0.016558	0.045085	0.979949	780	2	-0.9916
C1orf131	3	0.9834	0.98353	0.999046	17654	0	0.42464	0.016599	0.04327	0.979949	781	3	0.42464
FGF5	4	0.89734	0.9042	0.995788	16269	1	0.17603	0.0166	0.045172	0.979949	782	2	0.17603
OR2H2	4	0.82198	0.8624	0.994911	15410	1	0.34588	0.01661	0.045199	0.979949	783	2	0.34588
PCDHB14	4	0.74213	0.83085	0.993648	14712	1	0.57283	0.016616	0.045214	0.979949	784	3	0.57283
NAT8	4	0.95813	0.958	0.999046	17212	0	0.31314	0.016619	0.04522	0.979949	785	2	0.31314
PDS5B	4	0.58618	0.73391	0.993377	12858	1	0.7371	0.016687	0.045358	0.979949	786	3	0.7371
P2RX1	4	0.93051	0.93048	0.996584	16745	1	-1.0754	0.016688	0.045359	0.979949	787	2	-1.0754
PLCB3	4	0.64021	0.77597	0.993377	13593	2	-2.0991	0.016716	0.045423	0.979949	788	2	-2.0991
PTRHD1	4	0.84673	0.87418	0.994983	15660	1	0.47125	0.01674	0.045478	0.979949	789	2	0.47125
WWP1	4	0.46339	0.64255	0.993377	11212	2	-1.0109	0.016775	0.045563	0.979949	790	1	-1.0109
ARL2BP	2	0.68713	0.69033	0.993377	14321	1	0.22927	0.016795	0.031349	0.979949	791	1	0.22927
EDN3	4	0.93217	0.93198	0.996584	16780	1	0.50308	0.016847	0.045724	0.979949	792	3	0.50308
NAV2	4	0.94851	0.94836	0.999012	17047	0	0.74661	0.016887	0.045816	0.979949	793	3	0.74661
KIAA0319L	4	0.98992	0.99001	0.999046	17787	0	0.65634	0.016949	0.045964	0.979949	794	2	0.65634
C1orf186	4	0.56606	0.71875	0.993377	12555	1	0.19033	0.01695	0.045965	0.979949	795	2	0.19033
CDC37L1	3	0.98302	0.98315	0.999046	17646	0	0.54308	0.016983	0.044195	0.979949	796	3	0.54308
BBS1	4	0.38835	0.58773	0.993377	10161	1	0.83878	0.016993	0.046067	0.979949	797	3	0.83878
CHL1	4	0.91071	0.91391	0.995788	16454	1	0.33503	0.017008	0.0461	0.979949	798	3	0.33503
C9orf170	4	0.89955	0.90572	0.995788	16284	1	0.51276	0.017037	0.04617	0.979949	799	3	0.51276
RNH1	4	0.14614	0.30728	0.993377	5375	2	-0.17644	0.017063	0.046228	0.979949	800	2	-0.17644
MAP10	4	0.030218	0.092603	0.976421	1642	3	-3.6517	0.017067	0.046231	0.979949	801	1	-3.6517
KPRP	4	0.95626	0.95608	0.999012	17181	0	0.66577	0.017124	0.04637	0.979949	802	3	0.66577
CYLD	4	0.11829	0.26507	0.993377	4646	3	-5.8696	0.017125	0.046372	0.979949	803	1	-5.8696
NAB1	4	0.13374	0.28867	0.993377	5049	2	-3.3472	0.017183	0.046494	0.979949	804	1	-3.3472
ERMAP	3	0.98281	0.98295	0.999046	17639	0	0.21414	0.017191	0.044702	0.979949	805	3	0.21414
PARP3	4	0.60584	0.74905	0.993377	13150	2	-1.7955	0.017195	0.046521	0.979949	806	2	-1.7955
GYS2	4	0.24797	0.4503	0.993377	7816	1	-0.28473	0.017212	0.046556	0.979949	807	2	-0.28473
BST1	4	0.038895	0.11595	0.986326	2035	3	-3.6827	0.017242	0.046627	0.979949	808	1	-3.6827
GPBP1	4	0.795	0.85078	0.994769	15142	1	0.64452	0.017245	0.046638	0.979949	809	3	0.64452
FAM111A	4	0.2649	0.47273	0.993377	8182	1	0.75987	0.017269	0.04669	0.979949	810	3	0.75987
ZBTB24	4	0.48333	0.65715	0.993377	11520	2	0.35032	0.0173	0.046755	0.979949	811	2	0.35032
TSPAN16	4	0.44609	0.62978	0.993377	11008	2	-2.9683	0.017358	0.046894	0.979949	812	1	-2.9683
CRIP1	4	0.048471	0.14047	0.988628	2443	3	-4.0355	0.017417	0.047018	0.979949	813	1	-4.0355
SLC22A23	4	0.17526	0.34986	0.993377	6074	2	-0.45521	0.017424	0.047033	0.979949	814	2	-0.45521
C9orf24	4	0.50707	0.67448	0.993377	11845	1	0.71726	0.017442	0.047065	0.979949	815	3	0.71726
DCAF4L1	4	0.085012	0.21249	0.993377	3691	2	-0.13055	0.01746	0.047104	0.979949	816	2	-0.13055
SCIMP	4	0.65664	0.78886	0.993377	13840	1	0.87847	0.017475	0.047135	0.979949	817	3	0.87847
AAED1	4	0.95894	0.95878	0.999046	17221	0	0.79567	0.017495	0.047182	0.979949	818	3	0.79567
EVX1	4	0.84432	0.87296	0.994983	15638	1	0.86733	0.017511	0.047216	0.979949	819	3	0.86733
C9orf92	4	0.41702	0.60862	0.993377	10544	1	0.39225	0.017513	0.04722	0.979949	820	2	0.39225
STXBP1	4	0.82704	0.86467	0.994911	15469	1	0.64344	0.017531	0.047262	0.979949	821	2	0.64344
FXYD4	4	0.080235	0.2048	0.993377	3561	2	-3.5486	0.017533	0.047269	0.979949	822	1	-3.5486
TMPRSS3	4	0.98275	0.98281	0.999046	17635	0	0.76416	0.01755	0.047305	0.979949	823	3	0.76416
ZC3H12C	4	0.83209	0.86703	0.994911	15513	1	0.63615	0.017569	0.047351	0.979949	824	3	0.63615
YAP1	4	0.16174	0.3303	0.993377	5749	1	0.77211	0.017592	0.047406	0.979949	825	3	0.77211
HDAC8	4	0.98895	0.98908	0.999046	17763	0	1.0508	0.017593	0.047407	0.979949	826	3	1.0508
PRKAR1B	4	0.057406	0.16297	0.993377	2817	3	-6.1788	0.01765	0.04752	0.979949	827	1	-6.1788
ADAM22	4	0.23567	0.43404	0.993377	7547	1	0.62103	0.017658	0.047535	0.979949	828	3	0.62103
GPR75	4	0.63162	0.76928	0.993377	13495	1	0.53532	0.017684	0.047592	0.979949	829	3	0.53532
PHF11	4	0.53392	0.6945	0.993377	12184	1	0.35449	0.017708	0.047653	0.979949	830	2	0.35449
CEP76	4	0.46458	0.64342	0.993377	11245	2	-2.361	0.017708	0.047653	0.979949	831	2	-2.361
AWAT1	4	0.76595	0.83948	0.994423	14897	1	0.73814	0.017717	0.047675	0.979949	832	3	0.73814
FNDC1	4	0.5266	0.68902	0.993377	12078	2	0.22591	0.017726	0.047697	0.979949	833	2	0.22591
PDE1B	3	0.43385	0.58904	0.993377	10815	2	-0.31457	0.017743	0.046114	0.979949	834	1	-0.31457
APOBEC2	4	0.47694	0.65252	0.993377	11406	2	-1.7616	0.017753	0.047756	0.979949	835	2	-1.7616
MAP2	4	0.10941	0.25134	0.993377	4395	1	0.36513	0.017762	0.04778	0.979949	836	2	0.36513
PIWIL3	4	0.23889	0.43827	0.993377	7615	3	-5.5284	0.017767	0.047789	0.979949	837	1	-5.5284
CYP39A1	4	0.42336	0.61322	0.993377	10674	1	0.48917	0.017829	0.047949	0.979949	838	2	0.48917
R3HDML	4	0.42956	0.61776	0.993377	10778	1	0.69073	0.01785	0.047987	0.979949	839	3	0.69073
ENPP2	4	0.62661	0.76536	0.993377	13419	2	0.26531	0.01786	0.048013	0.979949	840	2	0.26531
TCEA2	4	0.048751	0.14117	0.988628	2469	2	-3.6803	0.017884	0.048059	0.979949	841	1	-3.6803
LMO7	4	0.5196	0.68377	0.993377	12001	1	0.50899	0.017889	0.048075	0.979949	842	3	0.50899
SMAD4	4	0.53392	0.6945	0.993377	12180	1	0.90646	0.017906	0.04812	0.979949	843	3	0.90646
KLF13	4	0.21124	0.40077	0.993377	6985	1	0.59819	0.017915	0.048144	0.979949	844	3	0.59819
EPYC	4	0.48256	0.6566	0.993377	11499	2	-0.35287	0.017942	0.048198	0.979949	845	1	-0.35287
MAGEA10	4	0.64623	0.78072	0.993377	13700	1	0.7374	0.017946	0.048207	0.979949	846	3	0.7374
SEP15	4	0.25825	0.46398	0.993377	8023	2	-2.5107	0.017972	0.048267	0.979949	847	2	-2.5107
FUBP1	3	0.98195	0.98212	0.999046	17616	0	0.80987	0.01805	0.046842	0.979949	848	3	0.80987
IMMP1L	2	0.81885	0.81844	0.993377	15372	0	0.68786	0.018055	0.033646	0.979949	849	1	0.68786
OLA1	4	0.92072	0.92192	0.996535	16594	1	-3.2209	0.018058	0.048456	0.979949	850	1	-3.2209
ASB15	4	0.6159	0.75697	0.993377	13266	1	0.53218	0.018073	0.048489	0.979949	851	3	0.53218
C8orf22	4	0.34747	0.55821	0.993377	9622	1	1.0186	0.018113	0.048587	0.979949	852	3	1.0186
ZNF391	4	0.61557	0.7567	0.993377	13263	1	0.8798	0.01813	0.048627	0.979949	853	3	0.8798
CD37	4	0.98374	0.98379	0.999046	17664	0	0.8677	0.018157	0.048682	0.979949	854	3	0.8677
ADAMTSL2	4	0.654	0.78671	0.993377	13794	1	0.73551	0.018214	0.048811	0.979949	855	3	0.73551
HOMEZ	4	0.65857	0.79036	0.993377	13874	2	-2.4201	0.018233	0.048863	0.979949	856	1	-2.4201
ABCA8	4	0.95049	0.95035	0.999012	17068	0	0.74871	0.018256	0.048917	0.979949	857	3	0.74871
VILL	4	0.20172	0.38741	0.993377	6736	2	0.39164	0.018265	0.04894	0.979949	858	2	0.39164
ZNF268	4	0.78082	0.84511	0.994769	15022	1	0.53835	0.018291	0.049004	0.979949	859	3	0.53835
LTB	4	0.37229	0.5761	0.993377	9979	1	-1.6943	0.018292	0.049004	0.979949	860	1	-1.6943
SKIV2L	4	0.654	0.78671	0.993377	13792	1	-1.1727	0.01831	0.049047	0.979949	861	2	-1.1727
PNPLA7	4	0.9718	0.97175	0.999046	17446	0	0.50354	0.018325	0.04908	0.979949	862	3	0.50354
VRK2	3	0.98165	0.9818	0.999046	17615	0	0.77571	0.018354	0.047537	0.979949	863	3	0.77571
TXNIP	4	0.86026	0.88138	0.995084	15831	1	0.15059	0.018379	0.049193	0.979949	864	2	0.15059
NPY1R	4	0.99357	0.99368	0.999046	17859	0	0.65487	0.018418	0.04928	0.979949	865	3	0.65487
MRPS28	3	0.35315	0.50755	0.993377	9707	1	-3.934	0.018444	0.047754	0.979949	866	1	-3.934
CTSC	3	0.98154	0.98171	0.999046	17610	0	0.28836	0.018462	0.047808	0.979949	867	3	0.28836
F2R	4	0.37209	0.57595	0.993377	9956	2	-5.1656	0.018467	0.049388	0.979949	868	1	-5.1656
C6orf123	4	0.23022	0.42666	0.993377	7405	1	0.48457	0.018521	0.049507	0.979949	869	3	0.48457
PIGQ	4	0.1632	0.3324	0.993377	5782	2	-2.6082	0.018528	0.049525	0.979949	870	2	-2.6082
GRIP1	4	0.24179	0.44212	0.993377	7674	1	0.77988	0.01857	0.049619	0.979949	871	3	0.77988
PIGW	3	0.69285	0.74412	0.993377	14362	1	1.3985	0.018576	0.048082	0.979949	872	2	1.3985
LHX8	4	0.92557	0.92607	0.996584	16667	1	0.87899	0.018576	0.049638	0.979949	873	3	0.87899
NPM2	4	0.10919	0.25099	0.993377	4393	1	0.7311	0.018588	0.049661	0.979949	874	3	0.7311
CEACAM5	4	0.96609	0.96596	0.999046	17352	0	0.51615	0.01861	0.049709	0.979949	875	2	0.51615
ADAMTS10	4	0.45834	0.63883	0.993377	11152	1	0.66877	0.018638	0.049775	0.979949	876	3	0.66877
PNP	4	0.4958	0.6662	0.993377	11675	2	-2.448	0.018642	0.049785	0.979949	877	2	-2.448
CERS4	4	0.91726	0.91908	0.996535	16553	1	0.79018	0.018656	0.049812	0.979949	878	2	0.79018
RPRD1A	4	0.061134	0.172	0.993377	2963	1	0.70765	0.018673	0.049852	0.979949	879	3	0.70765
PHEX	4	0.035772	0.10764	0.980905	1898	2	-3.1764	0.018692	0.049894	0.979949	880	2	-3.1764
CCDC175	4	0.26687	0.47523	0.993377	8214	1	-0.090221	0.0187	0.049913	0.979949	881	1	-0.090221
PABPC4L	4	0.52972	0.69132	0.993377	12119	2	-0.41577	0.018758	0.050047	0.979949	882	2	-0.41577
DET1	4	0.95545	0.95525	0.999012	17164	0	0.61678	0.018788	0.050109	0.979949	883	2	0.61678
TRPM5	4	0.32651	0.5431	0.993377	9366	1	0.84846	0.01879	0.050118	0.979949	884	3	0.84846
TXNRD1	3	0.35136	0.50567	0.993377	9692	2	-0.879	0.018795	0.04863	0.979949	885	1	-0.879
F2	4	0.3318	0.54694	0.993377	9434	1	0.71117	0.018875	0.050319	0.979949	886	2	0.71117
SLC22A6	4	0.87634	0.89053	0.995588	16000	1	0.76897	0.018921	0.050427	0.979949	887	2	0.76897
SAR1B	4	0.505	0.67296	0.993377	11795	2	-2.1111	0.018933	0.050459	0.979949	888	2	-2.1111
DACH1	4	0.017067	0.055231	0.939978	1023	1	0.78301	0.018934	0.050461	0.979949	889	3	0.78301
NGB	4	0.795	0.85078	0.994769	15139	1	0.71363	0.018939	0.050468	0.979949	890	3	0.71363
TIMP4	4	0.95778	0.95766	0.999046	17208	0	0.58647	0.01895	0.050492	0.979949	891	3	0.58647
STK32C	4	0.52014	0.68419	0.993377	12008	2	0.18675	0.018977	0.050549	0.979949	892	2	0.18675
PDHA2	4	0.59916	0.74388	0.993377	13039	1	0.50505	0.018986	0.050572	0.979949	893	3	0.50505
OR5AP2	4	0.77783	0.84395	0.994478	14989	1	-1.62	0.018991	0.050584	0.979949	894	2	-1.62
GIF	4	0.11509	0.26013	0.993377	4569	1	0.83383	0.019032	0.050682	0.979949	895	3	0.83383
SLC9A8	4	0.078951	0.20271	0.993377	3517	3	-3.8824	0.01905	0.050729	0.979949	896	1	-3.8824
MROH2A	3	0.032177	0.08026	0.95573	1739	2	-6.5523	0.019058	0.049276	0.979949	897	1	-6.5523
FAM198A	4	0.60584	0.74905	0.993377	13131	2	-1.9554	0.019064	0.050761	0.979949	898	2	-1.9554
TMPPE	3	0.74382	0.77387	0.993377	14733	1	0.99944	0.019095	0.049358	0.979949	899	2	0.99944
SPTBN5	4	0.027936	0.086358	0.964253	1558	2	-2.1974	0.019108	0.050855	0.979949	900	2	-2.1974
PDE7A	3	0.98085	0.981	0.999046	17605	0	0.51358	0.019146	0.049473	0.979949	901	3	0.51358
KRTAP12-4	4	0.51507	0.68038	0.993377	11929	2	-2.1001	0.019272	0.051229	0.979949	902	2	-2.1001
CDK5RAP3	4	0.97629	0.9763	0.999046	17515	0	0.75016	0.019294	0.051287	0.979949	903	3	0.75016
RSPO4	4	0.076275	0.19832	0.993377	3436	2	-0.29116	0.019318	0.051338	0.979949	904	2	-0.29116
CYHR1	4	0.97571	0.97568	0.999046	17504	0	0.62045	0.019335	0.051384	0.979949	905	3	0.62045
SYT7	4	0.34192	0.55418	0.993377	9570	2	-4.7463	0.019341	0.051395	0.979949	906	1	-4.7463
DDO	4	0.97921	0.97928	0.999046	17572	0	0.82556	0.019377	0.051485	0.979949	907	3	0.82556
PI15	4	0.7483	0.83301	0.994314	14748	1	0.74581	0.019381	0.051496	0.979949	908	3	0.74581
RBM27	4	0.40466	0.59958	0.993377	10353	2	-2.7559	0.019399	0.051538	0.979949	909	2	-2.7559
IFT57	4	0.15574	0.32143	0.993377	5644	3	-5.7745	0.019458	0.051669	0.979949	910	1	-5.7745
RNF214	4	0.93366	0.93345	0.996584	16809	1	0.6494	0.01946	0.051676	0.979949	911	3	0.6494
NLRP2	4	0.92072	0.92192	0.996535	16595	1	0.52546	0.019469	0.051693	0.979949	912	3	0.52546
MCC	4	0.93204	0.93185	0.996584	16776	1	-0.18672	0.019516	0.051792	0.979949	913	1	-0.18672
CDK2AP2	3	0.98044	0.98057	0.999046	17597	0	0.27339	0.019558	0.05045	0.979949	914	3	0.27339
PLXNB3	4	0.75776	0.83644	0.994423	14819	1	0.75065	0.019612	0.051989	0.979949	915	3	0.75065
TXNDC8	3	0.52715	0.66584	0.993377	12103	1	0.18733	0.019627	0.050603	0.979949	916	2	0.18733
CCDC24	4	0.81679	0.86009	0.994911	15364	1	0.38189	0.019632	0.052033	0.979949	917	2	0.38189
PPM1A	4	0.91956	0.92096	0.996535	16584	1	0.74506	0.019637	0.052047	0.979949	918	3	0.74506
FAM24A	4	0.17495	0.34943	0.993377	6068	2	-0.74701	0.019691	0.052151	0.979949	919	1	-0.74701
KRT16	4	0.14869	0.31103	0.993377	5437	1	0.65032	0.019737	0.052266	0.979949	920	3	0.65032
PRDX2	3	0.56847	0.68341	0.993377	12574	1	1.016	0.019744	0.050877	0.979949	921	2	1.016
CPNE9	4	0.9736	0.97355	0.999046	17473	0	0.87872	0.019747	0.052278	0.979949	922	3	0.87872
VN1R1	4	0.97829	0.97836	0.999046	17558	0	0.58918	0.019775	0.052342	0.979949	923	3	0.58918
GRIN1	4	0.19757	0.38163	0.993377	6621	1	-1.5203	0.019803	0.052403	0.979949	924	2	-1.5203
HMOX2	3	0.98019	0.98032	0.999046	17590	0	0.63486	0.019805	0.051034	0.979949	925	3	0.63486
HS6ST2	4	0.95894	0.95878	0.999046	17222	0	0.5619	0.019807	0.052415	0.979949	926	3	0.5619
LAMB2	4	0.03253	0.09893	0.977707	1755	2	-2.5726	0.019841	0.052488	0.979949	927	2	-2.5726
ST7-OT4	4	0.5266	0.68902	0.993377	12097	1	0.49471	0.019863	0.052542	0.979949	928	3	0.49471
FAM76A	4	0.47088	0.64801	0.993377	11299	1	0.5326	0.019924	0.052683	0.979949	929	3	0.5326
CDH3	4	0.58927	0.73629	0.993377	12905	1	0.75413	0.019938	0.05272	0.979949	930	3	0.75413
SERPINA4	4	0.99414	0.99425	0.999046	17867	0	0.54506	0.019954	0.052758	0.979949	931	3	0.54506
TACC2	4	0.35616	0.56444	0.993377	9766	2	-1.0142	0.019982	0.052821	0.979949	932	1	-1.0142
ALG12	4	0.73991	0.83003	0.993648	14692	1	-0.28238	0.02004	0.052939	0.979949	933	2	-0.28238
MDP1	4	0.57622	0.72637	0.993377	12701	1	0.1912	0.020098	0.053084	0.979949	934	2	0.1912
PARD6G	4	0.81171	0.85785	0.994806	15307	1	0.72	0.020104	0.053104	0.979949	935	3	0.72
OR2F1	4	0.087149	0.21586	0.993377	3769	2	-3.1395	0.020157	0.053216	0.979949	936	1	-3.1395
ALG5	3	0.61684	0.70546	0.993377	13271	1	0.84684	0.020195	0.052024	0.979949	937	2	0.84684
SELP	4	0.67614	0.80419	0.993377	14116	2	-0.35456	0.020215	0.053345	0.979949	938	1	-0.35456
KIFAP3	4	0.59536	0.741	0.993377	12974	1	0.91351	0.020229	0.05338	0.979949	939	3	0.91351
LAP3	4	0.68516	0.81133	0.993377	14253	2	-0.54082	0.020273	0.053474	0.979949	940	1	-0.54082
OR4D10	4	0.41102	0.60421	0.993377	10480	1	0.83314	0.020291	0.05351	0.979949	941	3	0.83314
PARP6	4	0.98468	0.98475	0.999046	17682	0	0.59756	0.020351	0.053642	0.979949	942	2	0.59756
AMZ1	4	0.81492	0.85926	0.994911	15330	1	0.11655	0.020389	0.053734	0.979949	943	2	0.11655
MPDU1	4	0.38851	0.58785	0.993377	10175	2	-2.4765	0.020398	0.053752	0.979949	944	2	-2.4765
FMR1	4	0.96053	0.96036	0.999046	17247	0	0.67717	0.020417	0.053798	0.979949	945	3	0.67717
RAB1A	4	0.44609	0.62978	0.993377	10995	2	-3.1899	0.020448	0.053871	0.979949	946	1	-3.1899
GLIS3	4	0.85538	0.87873	0.994994	15754	1	0.53481	0.020466	0.053908	0.979949	947	3	0.53481
SURF1	4	0.84217	0.87188	0.994983	15614	1	0.68526	0.02049	0.053969	0.979949	948	3	0.68526
CARD14	4	0.14115	0.29982	0.993377	5220	2	-2.472	0.020564	0.054132	0.979949	949	2	-2.472
OR10H1	2	0.9794	0.97929	0.999046	17574	0	1.7273	0.020604	0.038231	0.979949	950	2	1.7273
TAAR8	4	0.019137	0.061328	0.939978	1112	3	-6.5692	0.020622	0.054261	0.979949	951	1	-6.5692
VAMP2	4	0.17357	0.34734	0.993377	6039	1	0.52367	0.020671	0.054356	0.979949	952	3	0.52367
CDCP1	4	0.1254	0.27602	0.993377	4832	1	-0.27972	0.020681	0.054382	0.979949	953	1	-0.27972
CEACAM6	4	0.42956	0.61776	0.993377	10775	1	0.63739	0.0207	0.054427	0.979949	954	3	0.63739
TSPO	4	0.9918	0.99192	0.999046	17821	0	0.70826	0.020719	0.054467	0.979949	955	3	0.70826
GSTM3	4	0.31907	0.53783	0.993377	9275	2	-2.8886	0.020739	0.0545	0.979949	956	2	-2.8886
DEFB125	4	0.65857	0.79036	0.993377	13885	2	0.065458	0.020742	0.054507	0.979949	957	2	0.065458
GBP7	4	0.92884	0.92898	0.996584	16718	1	0.70152	0.020796	0.054615	0.979949	958	3	0.70152
ZNF250	4	0.027936	0.086358	0.964253	1556	2	-2.9527	0.020797	0.054617	0.979949	959	2	-2.9527
FGG	4	0.96056	0.96039	0.999046	17248	0	0.39076	0.020805	0.054631	0.979949	960	3	0.39076
CDCA7L	4	0.1656	0.33584	0.993377	5819	2	0.25934	0.020819	0.054665	0.979949	961	2	0.25934
OTOL1	4	0.8745	0.88944	0.995588	15982	1	0.77599	0.020828	0.054691	0.979949	962	3	0.77599
LRMP	3	0.10669	0.23348	0.993377	4335	2	-5.6024	0.020851	0.053592	0.979949	963	1	-5.6024
FAM122A	4	0.96609	0.96596	0.999046	17351	0	0.49275	0.020855	0.054751	0.979949	964	3	0.49275
SET	4	0.63162	0.76928	0.993377	13499	1	0.7231	0.020906	0.054847	0.979949	965	3	0.7231
SLC33A1	4	0.057177	0.16241	0.993377	2804	2	-3.7318	0.020913	0.054862	0.979949	966	1	-3.7318
TRERF1	4	0.6837	0.81017	0.993377	14246	1	0.51894	0.020924	0.054888	0.979949	967	2	0.51894
ZNF320	4	0.047298	0.13758	0.988628	2386	1	0.72855	0.02093	0.054897	0.979949	968	3	0.72855
MFAP3L	4	0.02242	0.070808	0.945105	1294	2	-3.0671	0.020934	0.054903	0.979949	969	2	-3.0671
HSD11B1	4	0.86766	0.8855	0.995588	15901	1	0.68028	0.020945	0.054926	0.979949	970	3	0.68028
CTAG2	4	0.89812	0.90475	0.995788	16282	1	0.61416	0.020963	0.05497	0.979949	971	3	0.61416
PRL	4	0.024575	0.076991	0.95573	1392	3	-4.0054	0.020972	0.054983	0.979949	972	1	-4.0054
C1orf180	4	0.23977	0.43942	0.993377	7642	1	0.49326	0.021021	0.055086	0.979949	973	2	0.49326
TRPM3	4	0.034728	0.10489	0.979274	1857	3	-4.5244	0.02103	0.055106	0.979949	974	1	-4.5244
TAS2R30	1	0.97894	0.97902	0.999046	17568	0	2.3893	0.021057	0.020976	0.979949	975	1	2.3893
ITGAD	4	0.92748	0.92774	0.996584	16688	1	-1.3444	0.021069	0.055196	0.979949	976	2	-1.3444
HNRNPA2B1	4	0.98258	0.98264	0.999046	17628	0	0.5545	0.021078	0.055217	0.979949	977	3	0.5545
HLCS	4	0.38078	0.58229	0.993377	10048	2	-2.2144	0.021079	0.055218	0.979949	978	2	-2.2144
TIMM13	1	0.97891	0.979	0.999046	17567	0	2.3708	0.021087	0.021005	0.979949	979	1	2.3708
FBXO32	4	0.33368	0.54824	0.993377	9452	2	-2.8935	0.021088	0.055239	0.979949	980	2	-2.8935
TNKS	4	0.25743	0.4629	0.993377	8007	1	0.49088	0.021104	0.055277	0.979949	981	3	0.49088
MTHFR	4	0.94948	0.94933	0.999012	17055	0	0.30866	0.021127	0.055342	0.979949	982	2	0.30866
BRWD3	4	0.91525	0.91747	0.996535	16521	1	0.60742	0.021129	0.055344	0.979949	983	3	0.60742
SPAG5	4	0.75456	0.8353	0.994423	14795	1	1.044	0.021185	0.055473	0.979949	984	3	1.044
FGF3	4	0.4958	0.6662	0.993377	11701	2	-2.9188	0.021204	0.055519	0.979949	985	1	-2.9188
RSPH1	4	0.97335	0.9733	0.999046	17467	0	0.73934	0.021214	0.055536	0.979949	986	3	0.73934
SLC13A2	4	0.090859	0.22191	0.993377	3858	2	-3.4183	0.021262	0.055649	0.979949	987	1	-3.4183
NUAK1	4	0.94575	0.94556	0.998247	16989	0	0.67176	0.021301	0.055719	0.979949	988	3	0.67176
FAM115C	4	0.05517	0.15748	0.993377	2722	2	-3.0121	0.021321	0.055763	0.979949	989	2	-3.0121
MAEL	4	0.63162	0.76928	0.993377	13512	1	0.53695	0.021328	0.055783	0.979949	990	3	0.53695
FAT3	4	0.76298	0.83839	0.994423	14858	1	0.66524	0.021362	0.055857	0.979949	991	3	0.66524
SLC1A2	4	0.5472	0.70457	0.993377	12340	1	0.33075	0.021369	0.055869	0.979949	992	2	0.33075
CBLC	4	0.70464	0.81844	0.993377	14418	1	0.65118	0.021382	0.055892	0.979949	993	3	0.65118
GXYLT2	4	0.96195	0.96178	0.999046	17278	0	0.80256	0.021384	0.055893	0.979949	994	3	0.80256
KIAA0895	4	0.98435	0.98441	0.999046	17673	0	0.91844	0.021384	0.055893	0.979949	995	3	0.91844
SAPCD2	4	0.62282	0.76241	0.993377	13367	2	-1.8656	0.021398	0.055918	0.979949	996	2	-1.8656
TRDMT1	4	0.9414	0.94122	0.998117	16937	0	0.43777	0.021427	0.05599	0.979949	997	2	0.43777
GPR37	4	0.77783	0.84395	0.994478	14991	1	-0.20915	0.021437	0.056015	0.979949	998	1	-0.20915
FGF20	4	0.041583	0.12301	0.986326	2145	1	0.46203	0.02149	0.056137	0.979949	999	3	0.46203
BSDC1	4	0.62631	0.76514	0.993377	13413	1	0.43457	0.021495	0.056148	0.979949	1000	3	0.43457
SIGIRR	4	0.46339	0.64255	0.993377	11228	2	-2.2102	0.021505	0.056172	0.979949	1001	2	-2.2102
POU6F2	4	0.12393	0.27378	0.993377	4789	2	-2.5683	0.021553	0.056282	0.979949	1002	2	-2.5683
SLC25A2	4	0.31879	0.53764	0.993377	9255	1	0.48844	0.021612	0.056429	0.979949	1003	2	0.48844
ACTN1	4	0.50067	0.66976	0.993377	11736	2	-0.073508	0.02167	0.056541	0.979949	1004	2	-0.073508
NOP2	2	0.828	0.82756	0.993377	15484	0	0.11248	0.021714	0.040233	0.979949	1005	1	0.11248
COL28A1	4	0.26198	0.4689	0.993377	8112	1	0.086045	0.021728	0.056681	0.979949	1006	2	0.086045
PYROXD1	1	0.97825	0.97834	0.999046	17557	0	2.3961	0.021752	0.021677	0.979949	1007	1	2.3961
NBEAL2	4	0.56606	0.71875	0.993377	12541	1	0.88082	0.021785	0.056812	0.979949	1008	3	0.88082
GAB1	4	0.64324	0.77837	0.993377	13652	1	0.0082125	0.021786	0.056813	0.979949	1009	2	0.0082125
PILRB	4	0.32147	0.53951	0.993377	9296	2	-0.15969	0.021844	0.056929	0.979949	1010	2	-0.15969
UTS2R	4	0.61941	0.75974	0.993377	13308	1	0.4976	0.021844	0.056929	0.979949	1011	3	0.4976
ZNF674	4	0.98769	0.98777	0.999046	17739	0	0.48348	0.021881	0.057001	0.979949	1012	3	0.48348
KLK15	4	0.78726	0.84766	0.994769	15067	1	0.19446	0.021902	0.057055	0.979949	1013	2	0.19446
FLRT3	4	0.99255	0.99267	0.999046	17836	0	0.62317	0.021948	0.057146	0.979949	1014	3	0.62317
PLEKHO2	4	0.44609	0.62978	0.993377	11018	2	-2.3082	0.021955	0.057161	0.979949	1015	2	-2.3082
MEMO1	4	0.98572	0.98579	0.999046	17702	0	0.67859	0.021966	0.057182	0.979949	1016	3	0.67859
GIPC2	4	0.97986	0.97994	0.999046	17579	0	0.83031	0.022	0.057266	0.979949	1017	3	0.83031
GABRB1	4	0.3318	0.54694	0.993377	9426	2	0.25833	0.022014	0.057302	0.979949	1018	2	0.25833
SLC35E2B	4	0.2462	0.44793	0.993377	7784	2	-2.3026	0.022019	0.057309	0.979949	1019	2	-2.3026
ABHD8	4	0.35947	0.5669	0.993377	9812	2	-0.25241	0.022034	0.057338	0.979949	1020	2	-0.25241
CCDC179	1	0.97791	0.97799	0.999046	17545	0	2.1222	0.022092	0.022016	0.979949	1021	1	2.1222
KCNG2	3	0.039664	0.097209	0.976421	2067	2	-6.6287	0.022119	0.055558	0.979949	1022	1	-6.6287
MACC1	4	0.47188	0.64874	0.993377	11353	2	-2.135	0.022152	0.057597	0.979949	1023	2	-2.135
POMGNT2	4	0.97559	0.97557	0.999046	17500	0	0.50732	0.022218	0.05777	0.979949	1024	3	0.50732
SULT6B1	3	0.00012182	0.00037619	0.361139	20	2	-8.0897	0.02225	0.055751	0.979949	1025	1	-8.0897
GSDMA	4	0.094226	0.22726	0.993377	3966	3	-5.9234	0.022251	0.057837	0.979949	1026	1	-5.9234
VWA3A	4	0.68193	0.80875	0.993377	14224	2	0.00091535	0.022309	0.057956	0.979949	1027	2	0.00091535
ADRA1B	4	0.97349	0.97344	0.999046	17470	0	0.49085	0.022338	0.058024	0.979949	1028	3	0.49085
ATXN3L	4	0.97602	0.97604	0.999046	17510	0	0.45924	0.022383	0.058113	0.979949	1029	3	0.45924
C9orf141	4	0.98083	0.98089	0.999046	17604	0	0.6632	0.022429	0.058208	0.979949	1030	2	0.6632
ZFAND2B	4	0.98869	0.98881	0.999046	17758	0	0.71809	0.022454	0.058261	0.979949	1031	3	0.71809
RBM34	4	0.060638	0.1708	0.993377	2934	3	-6.5286	0.022484	0.05833	0.979949	1032	1	-6.5286
ZNF664	4	0.7841	0.84641	0.994769	15053	1	1.1052	0.022489	0.05834	0.979949	1033	3	1.1052
TRIM10	4	0.67712	0.80492	0.993377	14166	1	0.58746	0.022494	0.058356	0.979949	1034	3	0.58746
NCOA2	4	0.10387	0.24251	0.993377	4250	1	0.73133	0.022514	0.058404	0.979949	1035	3	0.73133
ADCYAP1R1	4	0.95256	0.95237	0.999012	17104	0	0.80726	0.022519	0.058411	0.979949	1036	3	0.80726
SLC30A7	4	0.89955	0.90572	0.995788	16285	1	0.76116	0.022527	0.058427	0.979949	1037	3	0.76116
NRAS	4	0.1538	0.31863	0.993377	5571	3	-0.96294	0.022542	0.058463	0.979949	1038	1	-0.96294
MBOAT2	4	0.059667	0.16852	0.993377	2895	1	0.17454	0.022549	0.05848	0.979949	1039	2	0.17454
OTUD1	4	0.69267	0.81477	0.993377	14347	1	0.30032	0.022589	0.058569	0.979949	1040	2	0.30032
GRM6	4	0.2798	0.49191	0.993377	8477	1	0.16928	0.0226	0.058599	0.979949	1041	2	0.16928
MCEE	4	0.77183	0.84169	0.994423	14941	1	0.91238	0.022615	0.058627	0.979949	1042	3	0.91238
MPP2	4	0.98997	0.99006	0.999046	17789	0	0.76773	0.022658	0.058727	0.979949	1043	3	0.76773
CASP6	4	0.21914	0.41163	0.993377	7143	2	-2.4793	0.022658	0.058728	0.979949	1044	2	-2.4793
NXT2	4	0.86819	0.88581	0.995588	15907	1	0.46477	0.022716	0.05886	0.979949	1045	2	0.46477
C11orf45	4	0.8528	0.87733	0.994994	15736	1	0.75198	0.022828	0.059115	0.979949	1046	3	0.75198
TRIM25	4	0.8745	0.88944	0.995588	15974	1	-0.1318	0.022833	0.059122	0.979949	1047	1	-0.1318
SLC25A24	4	0.4894	0.66159	0.993377	11604	1	0.56711	0.022839	0.059129	0.979949	1048	3	0.56711
SEC31A	4	0.98321	0.98328	0.999046	17650	0	0.54464	0.022844	0.059142	0.979949	1049	3	0.54464
NLRP5	4	0.96499	0.96486	0.999046	17326	0	0.14643	0.022891	0.059249	0.979949	1050	2	0.14643
RAPGEF2	4	0.89955	0.90572	0.995788	16306	1	0.16335	0.022998	0.059496	0.979949	1051	2	0.16335
FAM107A	4	0.15288	0.31724	0.993377	5554	2	-2.4673	0.023019	0.059539	0.979949	1052	2	-2.4673
SRPK1	4	0.58618	0.73391	0.993377	12847	1	0.93128	0.023035	0.059581	0.979949	1053	3	0.93128
LBX2	4	0.14115	0.29982	0.993377	5252	3	-5.6134	0.023065	0.059646	0.979949	1054	1	-5.6134
SLC41A2	4	0.86548	0.88429	0.995576	15873	1	0.44166	0.023109	0.059731	0.979949	1055	2	0.44166
FBXO22	4	0.66709	0.79708	0.993377	13995	2	-1.6532	0.023119	0.05976	0.979949	1056	2	-1.6532
TSPO2	4	0.50707	0.67448	0.993377	11851	1	0.671	0.023156	0.059858	0.979949	1057	3	0.671
ANKRD37	4	0.34747	0.55821	0.993377	9638	1	0.43678	0.023161	0.059873	0.979949	1058	3	0.43678
GPR157	4	0.16298	0.33207	0.993377	5767	3	-4.5414	0.023181	0.059917	0.979949	1059	1	-4.5414
PARK2	4	0.89315	0.90126	0.995788	16208	1	0.60245	0.023181	0.059917	0.979949	1060	3	0.60245
ISOC1	4	0.99215	0.99227	0.999046	17829	0	0.57884	0.023187	0.059935	0.979949	1061	3	0.57884
MIP	4	0.77783	0.84395	0.994478	14980	1	0.64544	0.023217	0.060012	0.979949	1062	3	0.64544
KIAA1324	4	0.59	0.73684	0.993377	12909	1	0.71371	0.023228	0.06004	0.979949	1063	3	0.71371
KANK4	4	0.19955	0.38436	0.993377	6680	1	-1.086	0.023239	0.060059	0.979949	1064	1	-1.086
ARID4B	4	0.86026	0.88138	0.995084	15837	1	0.90208	0.023269	0.060122	0.979949	1065	3	0.90208
UGGT2	4	0.0095445	0.03204	0.920336	602	1	0.36048	0.023301	0.060206	0.979949	1066	2	0.36048
LRIT1	4	0.0029237	0.01039	0.842785	213	1	0.6325	0.023341	0.060297	0.979949	1067	3	0.6325
PSD4	4	0.35118	0.56091	0.993377	9682	1	-0.12618	0.023355	0.060335	0.979949	1068	2	-0.12618
GRXCR2	4	0.95496	0.95474	0.999012	17150	0	0.57926	0.023406	0.060454	0.979949	1069	3	0.57926
VPS35	3	0.76878	0.78987	0.993377	14916	1	0.17118	0.023473	0.057635	0.979949	1070	2	0.17118
EIF4E1B	4	0.92072	0.92192	0.996535	16590	1	0.35732	0.023493	0.06063	0.979949	1071	2	0.35732
TMEM87B	4	0.8373	0.86952	0.994911	15564	1	0.24286	0.02353	0.060716	0.979949	1072	2	0.24286
CILP	4	0.75187	0.83435	0.994423	14774	1	0.63437	0.023616	0.060919	0.979949	1073	3	0.63437
OR8D2	4	0.96126	0.96109	0.999046	17264	0	0.45746	0.023626	0.060947	0.979949	1074	3	0.45746
ITK	4	0.89291	0.90111	0.995788	16204	1	0.40369	0.023646	0.060988	0.979949	1075	3	0.40369
SSTR4	4	0.86026	0.88138	0.995084	15827	1	0.30573	0.023704	0.061119	0.979949	1076	3	0.30573
TRIB3	4	0.33733	0.55084	0.993377	9491	2	-2.3006	0.023706	0.061124	0.979949	1077	2	-2.3006
MERTK	4	0.97813	0.97821	0.999046	17554	0	0.54952	0.023767	0.061247	0.979949	1078	3	0.54952
TMEM218	4	0.98964	0.98973	0.999046	17781	0	0.62828	0.023772	0.061259	0.979949	1079	3	0.62828
MAGEC1	4	0.2693	0.47837	0.993377	8275	1	0.46476	0.023788	0.061289	0.979949	1080	2	0.46476
GPD2	4	0.53392	0.6945	0.993377	12189	1	0.4518	0.023808	0.061329	0.979949	1081	3	0.4518
ANO7	4	0.99402	0.99413	0.999046	17865	0	0.53334	0.023814	0.061338	0.979949	1082	3	0.53334
TMEM132D	4	0.14675	0.30821	0.993377	5394	2	-2.9113	0.02382	0.06135	0.979949	1083	1	-2.9113
SEPT5	4	0.29744	0.51421	0.993377	8841	1	0.80143	0.023844	0.061405	0.979949	1084	3	0.80143
PIWIL4	4	0.17766	0.35332	0.993377	6122	2	-2.8686	0.023878	0.061488	0.979949	1085	2	-2.8686
ZNF550	4	0.50707	0.67448	0.993377	11841	1	0.20088	0.023936	0.06162	0.979949	1086	2	0.20088
TBC1D8	4	0.55051	0.70708	0.993377	12397	2	-1.9576	0.023971	0.061706	0.979949	1087	2	-1.9576
GNAS	4	0.74213	0.83085	0.993648	14706	1	0.95618	0.024029	0.061834	0.979949	1088	3	0.95618
SEPT4	4	0.99349	0.9936	0.999046	17857	0	0.5692	0.02405	0.061883	0.979949	1089	3	0.5692
CNKSR3	4	0.99039	0.99047	0.999046	17793	0	0.95	0.02406	0.061908	0.979949	1090	3	0.95
KCNN2	4	0.21748	0.40936	0.993377	7127	2	-2.863	0.02411	0.062018	0.979949	1091	2	-2.863
UCK1	4	0.42336	0.61322	0.993377	10683	1	0.78317	0.024145	0.062095	0.979949	1092	2	0.78317
MSL1	4	0.71068	0.82034	0.993377	14450	1	-1.1598	0.024166	0.062142	0.979949	1093	2	-1.1598
SLC10A1	4	0.3992	0.59571	0.993377	10308	1	-0.45738	0.024168	0.062151	0.979949	1094	1	-0.45738
NXT1	4	0.77183	0.84169	0.994423	14933	1	0.79068	0.024187	0.062188	0.979949	1095	3	0.79068
RUNDC3A	4	0.93672	0.93652	0.997432	16844	1	0.35272	0.024226	0.062277	0.979949	1096	2	0.35272
BNIP2	4	0.88722	0.89732	0.995788	16123	1	0.62665	0.024234	0.062294	0.979949	1097	3	0.62665
NPTN	4	0.049631	0.14348	0.988628	2513	3	-6.3478	0.024285	0.062401	0.979949	1098	1	-6.3478
TMIGD1	3	0.87238	0.87244	0.994983	15947	1	-0.35753	0.024302	0.058929	0.979949	1099	1	-0.35753
EGFLAM	4	0.71364	0.82129	0.993377	14481	1	0.36873	0.024324	0.062477	0.979949	1100	3	0.36873
TNNI1	4	0.57783	0.72755	0.993377	12729	2	-2.442	0.024343	0.062527	0.979949	1101	2	-2.442
TMEM255B	4	0.93051	0.93048	0.996584	16753	1	0.74536	0.024351	0.062545	0.979949	1102	3	0.74536
RAB11FIP1	4	0.62211	0.76185	0.993377	13341	1	0.49999	0.024392	0.062649	0.979949	1103	2	0.49999
RHOJ	4	0.46173	0.64131	0.993377	11194	2	-2.2172	0.024401	0.062664	0.979949	1104	2	-2.2172
TXNDC15	4	0.6568	0.78897	0.993377	13842	1	0.1627	0.024459	0.062786	0.979949	1105	2	0.1627
NXPE2	4	0.47704	0.65258	0.993377	11410	1	0.58781	0.024494	0.062851	0.979949	1106	3	0.58781
PLEKHG3	4	0.0059881	0.020662	0.89388	409	1	0.60235	0.024563	0.063015	0.979949	1107	3	0.60235
SWT1	4	0.91561	0.91775	0.996535	16528	1	0.67066	0.024573	0.06304	0.979949	1108	2	0.67066
C7orf41	4	0.96609	0.96596	0.999046	17355	0	0.58325	0.024574	0.063041	0.979949	1109	3	0.58325
MS4A6E	4	0.96934	0.96923	0.999046	17405	0	1.0081	0.024579	0.06305	0.979949	1110	3	1.0081
OR9Q1	4	0.95723	0.95708	0.999046	17198	0	0.3372	0.024633	0.063186	0.979949	1111	3	0.3372
FPGS	3	0.76548	0.7877	0.993377	14872	1	0.76652	0.02467	0.059504	0.979949	1112	2	0.76652
OR7G1	4	0.91402	0.91648	0.996415	16514	1	0.60832	0.024675	0.063278	0.979949	1113	3	0.60832
ARHGAP5	4	0.77783	0.84395	0.994478	14983	1	0.46363	0.024702	0.063332	0.979949	1114	3	0.46363
C1orf173	4	0.92516	0.92573	0.996584	16663	1	0.61843	0.024729	0.063394	0.979949	1115	3	0.61843
AMN1	4	0.017738	0.057185	0.939978	1062	1	-0.36035	0.024749	0.063447	0.979949	1116	1	-0.36035
VSIG10	4	0.43221	0.61973	0.993377	10799	1	0.59535	0.024749	0.063448	0.979949	1117	2	0.59535
OPA1	4	0.67614	0.80419	0.993377	14137	2	-1.5011	0.024765	0.063483	0.979949	1118	2	-1.5011
VSNL1	4	0.66081	0.79219	0.993377	13908	1	0.38347	0.024771	0.063498	0.979949	1119	3	0.38347
GPRC5A	4	0.47088	0.64801	0.993377	11309	1	0.456	0.024791	0.063536	0.979949	1120	2	0.456
SLC9A7	4	0.24598	0.44765	0.993377	7748	3	-5.3273	0.024807	0.063569	0.979949	1121	1	-5.3273
PPFIA2	4	0.9907	0.9908	0.999046	17798	0	0.84183	0.024817	0.063587	0.979949	1122	3	0.84183
VWA5A	3	0.93142	0.93154	0.996584	16760	0	0.63271	0.024828	0.059736	0.979949	1123	2	0.63271
RAI1	4	0.26198	0.4689	0.993377	8093	2	-2.382	0.024848	0.063654	0.979949	1124	2	-2.382
YES1	4	0.89368	0.90162	0.995788	16212	1	0.90129	0.024863	0.063688	0.979949	1125	3	0.90129
CKM	4	0.85716	0.87969	0.995084	15794	1	0.01508	0.024865	0.063693	0.979949	1126	1	0.01508
OR13C8	4	0.98932	0.98944	0.999046	17773	0	0.75074	0.02491	0.063801	0.979949	1127	3	0.75074
CNST	4	0.96451	0.96439	0.999046	17318	0	0.61361	0.024923	0.063831	0.979949	1128	3	0.61361
WFDC6	4	0.97319	0.97313	0.999046	17464	0	0.38769	0.024938	0.063867	0.979949	1129	3	0.38769
OR52I2	2	0.97505	0.97503	0.999046	17495	0	0.75309	0.024945	0.046049	0.979949	1130	2	0.75309
ATP2B1	4	0.45834	0.63883	0.993377	11157	1	0.59447	0.024989	0.063972	0.979949	1131	3	0.59447
ARHGAP26	4	0.65857	0.79036	0.993377	13867	2	-2.3174	0.025039	0.064077	0.979949	1132	1	-2.3174
KIF17	4	0.88287	0.8945	0.995588	16099	1	0.50205	0.02504	0.064078	0.979949	1133	3	0.50205
BST2	4	0.98877	0.9889	0.999046	17760	0	0.6131	0.025066	0.064134	0.979949	1134	3	0.6131
OR13C4	4	0.59018	0.73699	0.993377	12911	2	-0.47087	0.025087	0.064187	0.979949	1135	2	-0.47087
TFAP2C	4	0.35327	0.5624	0.993377	9711	2	-2.5386	0.025097	0.064214	0.979949	1136	2	-2.5386
DDHD2	4	0.90566	0.91012	0.995788	16386	1	0.60361	0.025108	0.064241	0.979949	1137	2	0.60361
FCRL6	4	0.63162	0.76928	0.993377	13489	1	0.75168	0.025121	0.064267	0.979949	1138	3	0.75168
PLXNA4	4	0.2006	0.38583	0.993377	6710	2	0.0034833	0.02514	0.064307	0.979949	1139	2	0.0034833
TMC3	4	0.40767	0.6018	0.993377	10422	1	-0.41517	0.025155	0.064345	0.979949	1140	2	-0.41517
PTPRN2	4	0.21375	0.40424	0.993377	7048	2	-2.4909	0.025234	0.064506	0.979949	1141	2	-2.4909
KLF11	4	0.44266	0.62727	0.993377	10943	2	-0.8813	0.025271	0.064591	0.979949	1142	1	-0.8813
EIF4EBP3	4	0.62714	0.7658	0.993377	13421	2	0.1195	0.025338	0.064738	0.979949	1143	2	0.1195
TESPA1	3	0.94802	0.94825	0.999012	17032	0	0.96017	0.025351	0.06056	0.979949	1144	2	0.96017
HES1	4	0.18478	0.36348	0.993377	6295	3	-3.1664	0.025387	0.064841	0.979949	1145	1	-3.1664
ESD	4	0.048836	0.1414	0.988628	2472	1	0.71499	0.025433	0.064942	0.979949	1146	3	0.71499
OR4K2	4	0.9397	0.93954	0.997579	16904	0	0.55164	0.025445	0.064964	0.979949	1147	3	0.55164
LRP10	4	0.30681	0.52603	0.993377	9082	1	0.70005	0.025452	0.064976	0.979949	1148	3	0.70005
CCDC57	4	0.55368	0.70947	0.993377	12425	1	0.53451	0.02566	0.065431	0.979949	1149	3	0.53451
FBXO46	4	0.99066	0.99076	0.999046	17797	0	0.90315	0.025675	0.065458	0.979949	1150	3	0.90315
PI4KB	3	0.38934	0.54427	0.993377	10207	2	-5.1982	0.025697	0.061064	0.979949	1151	1	-5.1982
HOXA2	4	0.96725	0.96712	0.999046	17372	0	0.62769	0.025731	0.065575	0.979949	1152	3	0.62769
VTI1A	4	0.14825	0.31035	0.993377	5427	3	-5.1641	0.025735	0.065582	0.979949	1153	1	-5.1641
MSTN	4	0.26198	0.4689	0.993377	8117	1	0.10159	0.025793	0.0657	0.979949	1154	2	0.10159
PBX1	4	0.098271	0.2337	0.993377	4097	1	0.24188	0.025823	0.065779	0.979949	1155	2	0.24188
ZNF334	4	0.98678	0.98685	0.999046	17717	0	0.61206	0.025896	0.065932	0.979949	1156	3	0.61206
ITPRIP	4	0.048357	0.14017	0.988628	2428	3	-6.2201	0.025909	0.065959	0.979949	1157	1	-6.2201
METTL21B	4	0.51661	0.68152	0.993377	11964	1	0.77564	0.026022	0.066195	0.979949	1158	3	0.77564
DCAF4	4	0.10974	0.25187	0.993377	4415	3	-5.9079	0.026025	0.066199	0.979949	1159	1	-5.9079
ZNF652	4	0.96827	0.96813	0.999046	17390	0	0.27461	0.026141	0.066436	0.979949	1160	2	0.27461
CSNK1D	4	0.64856	0.78253	0.993377	13712	1	0.14353	0.026152	0.066459	0.979949	1161	2	0.14353
ACOX2	4	0.34747	0.55821	0.993377	9627	1	0.76062	0.026172	0.066514	0.979949	1162	3	0.76062
BHLHE23	4	0.46458	0.64342	0.993377	11243	1	0.57464	0.026172	0.066514	0.979949	1163	3	0.57464
CHRM5	4	0.4958	0.6662	0.993377	11688	2	-2.7393	0.026199	0.066568	0.979949	1164	1	-2.7393
CLK3	4	0.9397	0.93954	0.997579	16899	0	-1.4444	0.026247	0.066678	0.979949	1165	2	-1.4444
GCNT3	4	0.25743	0.4629	0.993377	8003	1	-0.13029	0.026257	0.066697	0.979949	1166	1	-0.13029
OR6C1	4	0.857	0.87962	0.995084	15792	1	0.463	0.026266	0.066713	0.979949	1167	3	0.463
FEM1B	4	0.51334	0.67905	0.993377	11904	2	-2.3985	0.026315	0.066828	0.979949	1168	1	-2.3985
BCL2L2	3	0.61246	0.7034	0.993377	13206	1	1.1875	0.026359	0.06206	0.979949	1169	2	1.1875
NTNG1	3	0.80539	0.81527	0.993377	15230	1	-1.0146	0.026394	0.062106	0.979949	1170	1	-1.0146
TMEM30A	4	0.096509	0.23093	0.993377	4036	2	-2.7667	0.026418	0.067057	0.979949	1171	2	-2.7667
AGTR2	4	0.24235	0.44286	0.993377	7686	2	-1.7747	0.026431	0.067077	0.979949	1172	1	-1.7747
SLC45A2	4	0.89955	0.90572	0.995788	16309	1	0.4434	0.026439	0.067091	0.979949	1173	3	0.4434
ASCL5	4	0.23889	0.43827	0.993377	7590	3	-4.4663	0.026488	0.067189	0.979949	1174	1	-4.4663
MAP3K2	4	0.89327	0.90134	0.995788	16210	1	0.54676	0.026503	0.06721	0.979949	1175	3	0.54676
CPB1	4	0.89955	0.90572	0.995788	16293	1	0.53374	0.026534	0.067273	0.979949	1176	3	0.53374
LSMEM1	4	0.81426	0.85899	0.994911	15324	1	0.57644	0.026545	0.067307	0.979949	1177	3	0.57644
WHSC1L1	4	0.96941	0.96929	0.999046	17406	0	0.59971	0.026562	0.067344	0.979949	1178	3	0.59971
SCGB1D2	4	0.12879	0.28119	0.993377	4927	1	0.89824	0.026601	0.067426	0.979949	1179	3	0.89824
MAMDC2	4	0.38851	0.58785	0.993377	10192	2	-2.9411	0.026604	0.067434	0.979949	1180	1	-2.9411
KRT24	4	0.66376	0.79446	0.993377	13953	2	-3.4329	0.026662	0.067563	0.979949	1181	1	-3.4329
SGPP1	4	0.66468	0.79518	0.993377	13969	1	0.69819	0.026662	0.067563	0.979949	1182	3	0.69819
RFTN1	4	0.88287	0.8945	0.995588	16087	1	0.37275	0.026686	0.067615	0.979949	1183	2	0.37275
RPS6KB2	4	0.41102	0.60421	0.993377	10478	1	0.4289	0.026729	0.067714	0.979949	1184	2	0.4289
PTS	4	0.42578	0.61499	0.993377	10701	1	0.48369	0.02673	0.067716	0.979949	1185	3	0.48369
LTC4S	4	0.15538	0.32092	0.993377	5600	1	0.48601	0.026775	0.067807	0.979949	1186	3	0.48601
TIE1	4	0.0020434	0.0073239	0.787516	163	3	-6.8855	0.026778	0.067811	0.979949	1187	1	-6.8855
HELQ	4	0.96126	0.96109	0.999046	17261	0	-0.8855	0.026783	0.067823	0.979949	1188	2	-0.8855
IL33	4	0.90574	0.91018	0.995788	16387	1	0.42156	0.026814	0.067891	0.979949	1189	3	0.42156
CTSW	4	0.38835	0.58773	0.993377	10165	1	0.49696	0.026848	0.067958	0.979949	1190	3	0.49696
RAB21	4	0.77783	0.84395	0.994478	14979	1	0.57259	0.026858	0.06798	0.979949	1191	2	0.57259
EPB41	4	0.61941	0.75974	0.993377	13325	1	0.31373	0.026879	0.06803	0.979949	1192	2	0.31373
AGPAT6	4	0.057091	0.16221	0.993377	2793	3	-3.9155	0.026894	0.068066	0.979949	1193	1	-3.9155
PDZD8	4	0.96681	0.96669	0.999046	17362	0	0.35427	0.026949	0.068186	0.979949	1194	3	0.35427
AP5M1	4	0.45834	0.63883	0.993377	11161	1	0.66705	0.026966	0.068216	0.979949	1195	2	0.66705
TNK1	4	0.13611	0.29226	0.993377	5099	3	-5.2681	0.02701	0.068308	0.979949	1196	1	-5.2681
ZNF71	4	0.15538	0.32092	0.993377	5609	1	0.37185	0.027063	0.068426	0.979949	1197	2	0.37185
RSRC2	4	0.98453	0.9846	0.999046	17678	0	0.22372	0.027068	0.068433	0.979949	1198	2	0.22372
JAKMIP1	4	0.89121	0.89997	0.995788	16176	1	0.43162	0.027096	0.068494	0.979949	1199	3	0.43162
EXOC3L4	4	0.31016	0.53027	0.993377	9115	3	-2.7597	0.027126	0.068568	0.979949	1200	1	-2.7597
RLF	4	0.99388	0.99399	0.999046	17864	0	0.61732	0.027136	0.068589	0.979949	1201	3	0.61732
TM9SF2	4	0.071862	0.19102	0.993377	3325	2	-0.13968	0.027138	0.068597	0.979949	1202	2	-0.13968
ATXN1L	4	0.1269	0.27827	0.993377	4899	3	-6.1266	0.027184	0.068712	0.979949	1203	1	-6.1266
LDLR	4	0.8897	0.8989	0.995788	16161	1	0.6638	0.027198	0.068741	0.979949	1204	3	0.6638
DYNC1H1	2	0.80317	0.80258	0.993377	15218	0	-0.82935	0.027204	0.05006	0.979949	1205	1	-0.82935
IL5	4	0.46761	0.64564	0.993377	11269	1	0.35434	0.027204	0.068753	0.979949	1206	3	0.35434
VPREB3	3	0.94432	0.94449	0.998247	16975	0	0.40083	0.027222	0.063379	0.979949	1207	2	0.40083
HIST1H4C	3	0.74142	0.77239	0.993377	14696	1	0.98119	0.027227	0.063386	0.979949	1208	2	0.98119
SPRED3	4	0.74213	0.83085	0.993648	14704	1	-2.0246	0.027242	0.068844	0.979949	1209	2	-2.0246
HRH1	4	0.17965	0.35617	0.993377	6189	2	-0.0073521	0.0273	0.06897	0.979949	1210	2	-0.0073521
KRAS	4	0.74445	0.83164	0.994158	14737	1	0.89775	0.027312	0.068992	0.979949	1211	3	0.89775
ZNF709	2	0.096167	0.16444	0.993377	4011	1	-2.729	0.02732	0.050275	0.979949	1212	1	-2.729
C10orf67	4	0.98645	0.98651	0.999046	17711	0	0.61557	0.027329	0.069028	0.979949	1213	3	0.61557
ENPP5	4	0.43256	0.61997	0.993377	10803	1	0.54252	0.027335	0.069044	0.979949	1214	3	0.54252
ETV3L	4	0.44942	0.63231	0.993377	11042	2	-0.66481	0.027415	0.069231	0.979949	1215	1	-0.66481
ACTG2	4	0.20172	0.38741	0.993377	6735	1	-0.39918	0.027473	0.069348	0.979949	1216	1	-0.39918
DTNA	4	0.29519	0.51139	0.993377	8806	3	-3.1928	0.027589	0.069607	0.979949	1217	1	-3.1928
UBE2R2	4	0.045671	0.1335	0.988628	2315	1	0.62434	0.027609	0.069662	0.979949	1218	3	0.62434
CYP26B1	4	0.76595	0.83948	0.994423	14896	1	0.47457	0.02762	0.069684	0.979949	1219	3	0.47457
RERE	4	0.37209	0.57595	0.993377	9942	2	-0.51148	0.027647	0.069743	0.979949	1220	1	-0.51148
CCDC136	3	0.52427	0.66464	0.993377	12071	1	-3.934	0.027657	0.064032	0.979949	1221	1	-3.934
ROCK1	4	0.66081	0.79219	0.993377	13901	1	0.59711	0.027683	0.069824	0.979949	1222	3	0.59711
TULP2	3	0.97261	0.9728	0.999046	17454	0	1.0279	0.027744	0.064162	0.979949	1223	2	1.0279
CRYAB	4	0.19436	0.37708	0.993377	6545	2	-2.513	0.02778	0.07003	0.979949	1224	2	-2.513
ZNF48	4	0.96217	0.96201	0.999046	17282	0	0.46915	0.027856	0.070207	0.979949	1225	3	0.46915
FAM177B	4	0.36167	0.56846	0.993377	9830	1	0.63746	0.027885	0.070263	0.979949	1226	3	0.63746
GHRHR	4	0.76868	0.84048	0.994423	14915	1	0.79246	0.0279	0.070291	0.979949	1227	3	0.79246
SLC7A8	4	0.42948	0.61771	0.993377	10733	2	-2.9739	0.027936	0.070367	0.979949	1228	1	-2.9739
RBFOX2	4	0.9601	0.95991	0.999046	17238	0	0.44991	0.027945	0.070384	0.979949	1229	3	0.44991
ZC3H12A	4	0.98895	0.98908	0.999046	17764	0	0.59837	0.02802	0.070556	0.979949	1230	3	0.59837
RAB5C	4	0.63113	0.76889	0.993377	13469	2	-1.5403	0.028059	0.070623	0.979949	1231	2	-1.5403
UNC13D	4	0.99213	0.99225	0.999046	17827	0	0.52968	0.028075	0.070667	0.979949	1232	3	0.52968
ZNF585A	4	0.99148	0.9916	0.999046	17816	0	0.60987	0.028086	0.070692	0.979949	1233	3	0.60987
RBM44	4	0.1058	0.24565	0.993377	4314	2	-3.2287	0.02811	0.070735	0.979949	1234	2	-3.2287
ZCCHC6	4	0.53392	0.6945	0.993377	12173	1	0.53922	0.028127	0.070774	0.979949	1235	3	0.53922
KCNH6	4	0.7841	0.84641	0.994769	15037	1	0.64526	0.028273	0.071065	0.979949	1236	3	0.64526
MAPK6	4	0.60581	0.74902	0.993377	13118	1	0.6418	0.028278	0.071078	0.979949	1237	3	0.6418
ENTHD1	4	0.27626	0.48735	0.993377	8410	3	-2.9454	0.028284	0.071093	0.979949	1238	1	-2.9454
B3GNTL1	4	0.32614	0.54285	0.993377	9339	2	-2.4349	0.028295	0.071113	0.979949	1239	2	-2.4349
MTTP	4	0.76595	0.83948	0.994423	14886	1	0.60328	0.028313	0.071153	0.979949	1240	3	0.60328
PEX3	4	0.9397	0.93954	0.997579	16908	0	0.59436	0.028331	0.071197	0.979949	1241	3	0.59436
FUOM	4	0.17869	0.35479	0.993377	6149	3	-3.6553	0.028342	0.071219	0.979949	1242	1	-3.6553
SKIDA1	4	0.082105	0.20784	0.993377	3614	1	0.5569	0.028342	0.07122	0.979949	1243	3	0.5569
BEND7	4	0.26075	0.46728	0.993377	8081	2	0.04515	0.028383	0.07132	0.979949	1244	2	0.04515
NPAS3	4	0.44608	0.62978	0.993377	10974	2	-0.39424	0.028399	0.071362	0.979949	1245	2	-0.39424
APOA5	4	0.29748	0.51426	0.993377	8870	2	-2.2172	0.02845	0.071472	0.979949	1246	2	-2.2172
PKHD1L1	4	0.88941	0.89871	0.995788	16158	1	0.3263	0.028472	0.071511	0.979949	1247	2	0.3263
CHRNA9	4	0.11738	0.26365	0.993377	4629	2	-2.0878	0.028571	0.071721	0.979949	1248	2	-2.0878
GRIN3A	4	0.014261	0.04666	0.936816	845	3	-3.9989	0.028573	0.07173	0.979949	1249	1	-3.9989
PARP11	3	0.97758	0.97776	0.999046	17539	0	1.1691	0.028574	0.065432	0.979949	1250	2	1.1691
ARMCX6	4	0.64324	0.77837	0.993377	13645	1	0.28142	0.028615	0.071834	0.979949	1251	2	0.28142
POPDC2	4	0.013618	0.044672	0.936816	811	1	-1.5489	0.028631	0.071869	0.979949	1252	2	-1.5489
IL1RL1	4	0.97195	0.9719	0.999046	17450	0	0.32254	0.028671	0.071967	0.979949	1253	2	0.32254
FAM50A	4	0.58763	0.73501	0.993377	12881	2	-1.9856	0.028689	0.072007	0.979949	1254	2	-1.9856
PRIMPOL	4	0.87869	0.89194	0.995588	16026	1	0.51513	0.028693	0.072012	0.979949	1255	3	0.51513
SPINK14	4	0.69267	0.81477	0.993377	14346	1	0.46401	0.028715	0.072062	0.979949	1256	2	0.46401
KIF25	4	0.6462	0.78069	0.993377	13699	1	0.46492	0.02874	0.072117	0.979949	1257	3	0.46492
FAM131A	4	0.3167	0.53615	0.993377	9243	2	-2.1995	0.028747	0.072132	0.979949	1258	2	-2.1995
TAGLN2	4	0.52403	0.68709	0.993377	12042	2	-4.7504	0.028804	0.072263	0.979949	1259	1	-4.7504
PDK2	4	0.81679	0.86009	0.994911	15347	1	0.75216	0.028822	0.072301	0.979949	1260	3	0.75216
TCOF1	4	0.22518	0.41983	0.993377	7305	1	-1.296	0.028837	0.072337	0.979949	1261	2	-1.296
NDST1	4	0.99247	0.99259	0.999046	17833	0	0.44211	0.028855	0.072372	0.979949	1262	3	0.44211
C4orf45	4	0.46458	0.64342	0.993377	11252	1	0.63317	0.028859	0.072381	0.979949	1263	3	0.63317
KAT2B	4	0.07367	0.19398	0.993377	3378	3	-1.1201	0.02892	0.072511	0.979949	1264	1	-1.1201
NSD1	3	0.83665	0.83992	0.994423	15560	1	0.87071	0.02893	0.065972	0.979949	1265	2	0.87071
ARHGEF26	4	0.73623	0.8288	0.993377	14668	1	0.42835	0.028978	0.072641	0.979949	1266	2	0.42835
KCTD5	4	0.72987	0.82665	0.993377	14618	1	0.63076	0.028993	0.072676	0.979949	1267	2	0.63076
KIAA1143	4	0.95796	0.95783	0.999046	17209	0	0.47793	0.029011	0.072713	0.979949	1268	3	0.47793
SYT2	4	0.9895	0.98961	0.999046	17777	0	0.70552	0.029038	0.072758	0.979949	1269	3	0.70552
DZIP1	4	0.91071	0.91391	0.995788	16470	1	0.3397	0.029049	0.072783	0.979949	1270	2	0.3397
ZSCAN32	4	0.16174	0.3303	0.993377	5756	1	0.45999	0.029052	0.072796	0.979949	1271	3	0.45999
DPPA4	4	0.75713	0.83622	0.994423	14813	1	0.46308	0.029085	0.072872	0.979949	1272	3	0.46308
PRLHR	4	0.058518	0.16571	0.993377	2856	2	-0.73462	0.029094	0.072895	0.979949	1273	1	-0.73462
PRRC2A	4	0.63113	0.76889	0.993377	13443	2	-2.2239	0.029151	0.073017	0.979949	1274	2	-2.2239
SV2A	4	0.45497	0.63636	0.993377	11135	1	0.55968	0.029171	0.073055	0.979949	1275	3	0.55968
RABL3	4	0.52336	0.68661	0.993377	12025	1	0.60391	0.029183	0.073076	0.979949	1276	3	0.60391
HSD11B1L	4	0.98338	0.98346	0.999046	17653	0	0.56075	0.029183	0.073076	0.979949	1277	3	0.56075
PLS3	4	0.98798	0.98807	0.999046	17743	0	0.61027	0.029195	0.073102	0.979949	1278	3	0.61027
FASTKD3	4	0.96987	0.96977	0.999046	17420	0	0.66585	0.029206	0.073128	0.979949	1279	3	0.66585
FOXRED2	4	0.88287	0.8945	0.995588	16070	1	-0.34588	0.029209	0.073138	0.979949	1280	1	-0.34588
CKAP2	4	0.3992	0.59571	0.993377	10309	1	0.4579	0.029215	0.073146	0.979949	1281	3	0.4579
OR5B17	4	0.26953	0.47868	0.993377	8281	1	0.5716	0.029307	0.073343	0.979949	1282	3	0.5716
PARP2	4	0.69869	0.81659	0.993377	14389	1	0.64404	0.029319	0.073376	0.979949	1283	3	0.64404
FDXACB1	4	0.5472	0.70457	0.993377	12341	2	-0.57526	0.029325	0.073387	0.979949	1284	1	-0.57526
GPX2	4	0.71746	0.82256	0.993377	14499	1	0.62685	0.029325	0.073387	0.979949	1285	3	0.62685
TRABD2B	4	0.96266	0.96251	0.999046	17296	0	0.4212	0.029456	0.073661	0.979949	1286	3	0.4212
ZNF25	4	0.1269	0.27827	0.993377	4902	3	-3.403	0.029498	0.073744	0.979949	1287	1	-3.403
PTGIR	4	0.9777	0.97776	0.999046	17542	0	0.49372	0.02951	0.073767	0.979949	1288	3	0.49372
CLPSL1	4	0.98913	0.98925	0.999046	17769	0	0.56835	0.029555	0.07388	0.979949	1289	3	0.56835
DENND6A	4	0.9908	0.99093	0.999046	17799	0	0.628	0.029594	0.07395	0.979949	1290	3	0.628
PHF15	4	0.94376	0.94358	0.998247	16967	0	-0.091923	0.029614	0.073992	0.979949	1291	2	-0.091923
CHMP1B	4	0.21497	0.40592	0.993377	7059	2	0.0050344	0.029642	0.074059	0.979949	1292	2	0.0050344
MANEAL	4	0.45834	0.63883	0.993377	11170	2	-1.8768	0.029664	0.074111	0.979949	1293	2	-1.8768
LSM14B	4	0.63466	0.77162	0.993377	13531	2	-0.38868	0.029672	0.074126	0.979949	1294	2	-0.38868
RABEPK	4	0.58618	0.73391	0.993377	12843	1	0.70883	0.029698	0.074185	0.979949	1295	3	0.70883
GPR12	4	0.15538	0.32092	0.993377	5601	3	-3.5845	0.02973	0.074256	0.979949	1296	1	-3.5845
SCARB2	4	0.84839	0.87505	0.994994	15686	1	0.43919	0.029731	0.07426	0.979949	1297	3	0.43919
C4orf6	4	0.97146	0.97142	0.999046	17441	0	0.54445	0.02974	0.074277	0.979949	1298	3	0.54445
SMAD2	4	0.57238	0.72347	0.993377	12662	2	-2.7068	0.029787	0.074386	0.979949	1299	1	-2.7068
IPO5	4	0.64856	0.78253	0.993377	13719	1	0.59068	0.029833	0.074481	0.979949	1300	3	0.59068
NME4	4	0.77183	0.84169	0.994423	14931	1	0.29157	0.029845	0.074505	0.979949	1301	2	0.29157
TMED7	4	0.63162	0.76928	0.993377	13498	1	0.43953	0.029845	0.074505	0.979949	1302	3	0.43953
C1orf146	2	0.97014	0.97014	0.999046	17422	0	0.57856	0.029859	0.054723	0.979949	1303	2	0.57856
MSS51	4	0.51582	0.68096	0.993377	11958	1	-0.12314	0.029867	0.074553	0.979949	1304	2	-0.12314
PRAF2	4	0.93787	0.9377	0.997579	16881	0	0.67858	0.029869	0.074559	0.979949	1305	3	0.67858
CRISPLD2	4	0.795	0.85078	0.994769	15140	1	0.11022	0.029903	0.074638	0.979949	1306	2	0.11022
DNTTIP1	4	0.97541	0.97537	0.999046	17497	0	0.58141	0.029924	0.074679	0.979949	1307	2	0.58141
OR6C2	4	0.8373	0.86952	0.994911	15577	1	0.56893	0.029946	0.074721	0.979949	1308	3	0.56893
HADHB	4	0.32614	0.54285	0.993377	9350	2	-5.1242	0.029961	0.074758	0.979949	1309	1	-5.1242
NTRK1	4	0.96609	0.96596	0.999046	17343	0	0.69464	0.029984	0.074812	0.979949	1310	3	0.69464
C1orf94	4	0.98912	0.98925	0.999046	17768	0	0.36711	0.030002	0.074837	0.979949	1311	3	0.36711
GANAB	4	0.99165	0.99178	0.999046	17817	0	0.43065	0.030008	0.074852	0.979949	1312	3	0.43065
CD101	4	0.96827	0.96813	0.999046	17380	0	0.66624	0.030048	0.074941	0.979949	1313	3	0.66624
N4BP1	3	0.96903	0.96928	0.999046	17400	0	0.98742	0.030074	0.067685	0.979949	1314	2	0.98742
PDZRN4	4	0.65373	0.7865	0.993377	13790	2	0.13254	0.030076	0.074993	0.979949	1315	2	0.13254
PLD1	4	0.8676	0.88546	0.995588	15900	1	-0.51359	0.030134	0.075132	0.979949	1316	1	-0.51359
ZNF561	4	0.30449	0.52315	0.993377	9018	1	0.53718	0.030153	0.075171	0.979949	1317	3	0.53718
CRYGC	4	0.038601	0.11518	0.986326	2025	1	0.43301	0.030177	0.075225	0.979949	1318	3	0.43301
SLC38A2	4	0.55552	0.71084	0.993377	12438	2	0.29501	0.030184	0.075245	0.979949	1319	2	0.29501
DNAJB8	4	0.18309	0.36106	0.993377	6277	3	-5.2672	0.030192	0.075263	0.979949	1320	1	-5.2672
TNFRSF11B	4	0.017358	0.056109	0.939978	1039	1	0.58299	0.030262	0.07541	0.979949	1321	3	0.58299
C11orf30	4	0.28871	0.50333	0.993377	8696	1	0.79867	0.030268	0.075421	0.979949	1322	3	0.79867
ITGB2	4	0.38835	0.58773	0.993377	10140	1	0.71161	0.030304	0.075484	0.979949	1323	3	0.71161
CCNO	4	0.42948	0.61771	0.993377	10756	2	-2.9275	0.030308	0.07549	0.979949	1324	1	-2.9275
CCNC	4	0.90354	0.90856	0.995788	16343	1	-1.0324	0.030365	0.075622	0.979949	1325	1	-1.0324
AES	4	0.98745	0.98755	0.999046	17731	0	0.58793	0.0304	0.075693	0.979949	1326	2	0.58793
CASP1	4	0.19263	0.37467	0.993377	6512	2	-2.8645	0.030481	0.075852	0.979949	1327	2	-2.8645
LGALSL	4	0.12476	0.27502	0.993377	4817	2	-1.9662	0.030491	0.075872	0.979949	1328	2	-1.9662
TMEM150B	4	0.92285	0.92379	0.996584	16632	1	0.026197	0.030539	0.07598	0.979949	1329	2	0.026197
RAB35	4	0.89664	0.90372	0.995788	16258	1	0.75685	0.030554	0.076012	0.979949	1330	3	0.75685
MARK1	4	0.93252	0.93232	0.996584	16788	1	0.29347	0.030559	0.076019	0.979949	1331	2	0.29347
CD1D	4	0.099228	0.23527	0.993377	4110	1	0.78672	0.030566	0.076027	0.979949	1332	3	0.78672
CRYL1	4	0.97853	0.9786	0.999046	17561	0	0.21886	0.030654	0.076237	0.979949	1333	2	0.21886
BLACE	4	0.99197	0.99209	0.999046	17826	0	0.50296	0.030694	0.076333	0.979949	1334	3	0.50296
MYO5A	4	0.0044568	0.015549	0.883432	309	2	-0.41494	0.030712	0.076375	0.979949	1335	2	-0.41494
DLX1	4	0.23182	0.42883	0.993377	7435	3	-5.2466	0.03077	0.076491	0.979949	1336	1	-5.2466
SLC4A9	4	0.99119	0.99131	0.999046	17810	0	0.55334	0.03078	0.076511	0.979949	1337	3	0.55334
CDC14B	4	0.56865	0.72067	0.993377	12602	2	-1.8858	0.030793	0.076538	0.979949	1338	2	-1.8858
KIAA0895L	4	0.55988	0.71412	0.993377	12474	2	-2.0509	0.030822	0.076595	0.979949	1339	2	-2.0509
ZSCAN21	4	0.46339	0.64255	0.993377	11210	2	-0.073635	0.030827	0.076615	0.979949	1340	2	-0.073635
AIPL1	4	0.8854	0.8961	0.995788	16116	1	0.61177	0.030833	0.076628	0.979949	1341	2	0.61177
FAM71F2	4	0.84673	0.87418	0.994983	15655	1	0.48768	0.030841	0.076652	0.979949	1342	3	0.48768
KRTAP20-1	2	0.72119	0.72154	0.993377	14544	1	0.81416	0.030845	0.056397	0.979949	1343	1	0.81416
PPARA	4	0.96373	0.9636	0.999046	17308	0	0.50674	0.030872	0.076727	0.979949	1344	3	0.50674
ZNF350	4	0.17198	0.3451	0.993377	5978	2	-0.48201	0.030885	0.076754	0.979949	1345	2	-0.48201
DUSP4	4	0.61653	0.75746	0.993377	13269	1	0.5257	0.030934	0.076871	0.979949	1346	3	0.5257
MLLT11	4	0.99359	0.9937	0.999046	17860	0	0.61504	0.030958	0.07693	0.979949	1347	3	0.61504
ZBTB8A	4	0.55051	0.70708	0.993377	12391	2	-2.1324	0.030959	0.076931	0.979949	1348	2	-2.1324
RBM22	3	0.77145	0.79165	0.993377	14926	1	-3.1958	0.030961	0.068996	0.979949	1349	1	-3.1958
PLEKHO1	4	0.93833	0.93817	0.997579	16890	0	-2.0268	0.031001	0.07701	0.979949	1350	1	-2.0268
NMNAT2	4	0.84217	0.87188	0.994983	15626	1	0.53755	0.031032	0.077089	0.979949	1351	3	0.53755
CHRM4	4	0.95626	0.95608	0.999012	17170	0	0.43958	0.031069	0.077165	0.979949	1352	3	0.43958
ONECUT1	4	0.92929	0.92937	0.996584	16724	1	0.72116	0.031075	0.077183	0.979949	1353	3	0.72116
SLC52A3	4	0.85117	0.87649	0.994994	15716	1	-0.16452	0.031116	0.077274	0.979949	1354	2	-0.16452
A4GNT	4	0.9318	0.93164	0.996584	16767	1	0.60283	0.03112	0.077283	0.979949	1355	2	0.60283
CLDN20	4	0.98931	0.98943	0.999046	17772	0	0.38059	0.031137	0.077318	0.979949	1356	3	0.38059
CYB561D2	3	0.96148	0.96175	0.999046	17276	0	1.1885	0.031139	0.069258	0.979949	1357	2	1.1885
LAMP3	4	0.61941	0.75974	0.993377	13319	1	0.51466	0.031161	0.077385	0.979949	1358	3	0.51466
ZNF277	4	0.6649	0.79535	0.993377	13971	1	0.57606	0.031183	0.077427	0.979949	1359	3	0.57606
DPEP1	4	0.83949	0.87058	0.994983	15592	1	0.83489	0.0312	0.077461	0.979949	1360	3	0.83489
AKAP12	4	0.89529	0.90276	0.995788	16238	1	0.48914	0.031229	0.077522	0.979949	1361	3	0.48914
FYN	4	0.38835	0.58773	0.993377	10143	1	0.41125	0.031246	0.077561	0.979949	1362	2	0.41125
PPP6R2	4	0.80609	0.85542	0.994806	15241	1	0.38343	0.031254	0.077577	0.979949	1363	3	0.38343
MLN	4	0.93672	0.93652	0.997432	16866	1	0.59541	0.031269	0.077609	0.979949	1364	3	0.59541
CRISP3	4	0.79185	0.84948	0.994769	15110	1	0.59845	0.03127	0.077609	0.979949	1365	3	0.59845
C16orf54	3	0.56231	0.68071	0.993377	12508	1	0.86245	0.031277	0.069473	0.979949	1366	2	0.86245
HOXA5	4	0.42336	0.61322	0.993377	10677	1	0.42386	0.031289	0.077647	0.979949	1367	2	0.42386
PDZD7	4	0.017033	0.055133	0.939978	1022	2	-2.5547	0.031304	0.077679	0.979949	1368	2	-2.5547
ATP13A3	4	0.9714	0.97136	0.999046	17439	0	0.43838	0.031328	0.077738	0.979949	1369	3	0.43838
NPRL2	4	0.38201	0.58319	0.993377	10101	1	-1.9776	0.031347	0.077781	0.979949	1370	2	-1.9776
BLM	4	0.96609	0.96596	0.999046	17345	0	-0.24822	0.03135	0.077791	0.979949	1371	2	-0.24822
EIF3E	3	0.35136	0.50567	0.993377	9689	2	-5.3859	0.031352	0.069577	0.979949	1372	1	-5.3859
CLRN2	4	0.6634	0.79419	0.993377	13940	2	-0.081275	0.031362	0.077812	0.979949	1373	2	-0.081275
YIF1A	4	0.26463	0.47238	0.993377	8159	3	-5.4833	0.031405	0.077905	0.979949	1374	1	-5.4833
KLHL29	3	0.76548	0.7877	0.993377	14870	1	-0.75786	0.031439	0.069702	0.979949	1375	1	-0.75786
GCM2	4	0.5473	0.70464	0.993377	12351	2	0.2329	0.031442	0.077992	0.979949	1376	2	0.2329
ORC3	2	0.22489	0.35026	0.993377	7300	1	-1.9029	0.031486	0.057507	0.979949	1377	1	-1.9029
NABP2	4	0.81466	0.85916	0.994911	15327	1	0.53564	0.031496	0.078115	0.979949	1378	3	0.53564
ZNF358	4	0.30038	0.51798	0.993377	8909	1	-0.20854	0.03152	0.07817	0.979949	1379	1	-0.20854
SLC35A4	4	0.79763	0.85186	0.994769	15167	1	0.59515	0.031535	0.078195	0.979949	1380	3	0.59515
CDH2	4	0.2558	0.46079	0.993377	7983	1	0.40251	0.031616	0.078343	0.979949	1381	2	0.40251
MIER3	4	0.44609	0.62978	0.993377	10991	2	-2.1458	0.031636	0.078387	0.979949	1382	2	-2.1458
TPGS1	4	0.061134	0.172	0.993377	2960	1	0.76395	0.031714	0.078541	0.979949	1383	3	0.76395
SIRT1	4	0.98541	0.98546	0.999046	17698	0	0.23438	0.031751	0.078628	0.979949	1384	2	0.23438
CFH	4	0.654	0.78671	0.993377	13791	2	0.42052	0.031789	0.078709	0.979949	1385	2	0.42052
C12orf4	4	0.52349	0.68671	0.993377	12027	1	-0.72439	0.031809	0.078752	0.979949	1386	1	-0.72439
ADRB3	4	0.93051	0.93048	0.996584	16731	1	0.43485	0.031867	0.078866	0.979949	1387	3	0.43485
APOBEC3C	4	0.83209	0.86703	0.994911	15517	1	0.47527	0.031982	0.079116	0.979949	1388	2	0.47527
E2F1	4	0.4524	0.63448	0.993377	11071	1	-2.1726	0.03204	0.079236	0.979949	1389	1	-2.1726
PDK4	4	0.46339	0.64255	0.993377	11227	2	-2.2629	0.032092	0.079347	0.979949	1390	2	-2.2629
ARHGEF5	4	0.88287	0.8945	0.995588	16081	1	-0.18663	0.032098	0.079356	0.979949	1391	1	-0.18663
C3orf79	3	0.97002	0.97023	0.999046	17421	0	1.0417	0.032161	0.070786	0.979949	1392	2	1.0417
DIS3L	4	0.98895	0.98908	0.999046	17766	0	0.3644	0.032328	0.079888	0.979949	1393	3	0.3644
FGFBP3	4	0.55521	0.71059	0.993377	12437	2	0.071775	0.032386	0.079997	0.979949	1394	2	0.071775
MSGN1	4	0.71432	0.82151	0.993377	14489	1	0.57618	0.032386	0.079997	0.979949	1395	3	0.57618
FADS3	4	0.41102	0.60421	0.993377	10476	1	-1.5223	0.032407	0.080045	0.979949	1396	2	-1.5223
USF1	4	0.95293	0.95274	0.999012	17110	0	0.42089	0.03243	0.080102	0.979949	1397	3	0.42089
VPS45	4	0.037534	0.11236	0.986326	1971	3	-6.1485	0.032501	0.080252	0.979949	1398	1	-6.1485
THSD7A	3	0.060214	0.14174	0.988628	2916	1	0.85346	0.03251	0.071318	0.979949	1399	2	0.85346
POLR3F	3	0.92867	0.92881	0.996584	16714	0	0.72706	0.032524	0.071342	0.979949	1400	2	0.72706
SAMD8	4	0.9358	0.93556	0.997432	16841	1	0.44823	0.032573	0.080406	0.979949	1401	3	0.44823
SLC17A6	4	0.65558	0.78796	0.993377	13829	2	-0.32884	0.032617	0.080497	0.979949	1402	1	-0.32884
POGZ	4	0.41102	0.60421	0.993377	10471	2	-2.8312	0.032674	0.080612	0.979949	1403	1	-2.8312
ARHGEF25	4	0.86548	0.88429	0.995576	15884	1	0.65894	0.032676	0.080616	0.979949	1404	3	0.65894
SLC25A15	4	0.96453	0.96441	0.999046	17319	0	0.84361	0.032678	0.080619	0.979949	1405	3	0.84361
DRP2	4	0.98763	0.98771	0.999046	17737	0	0.49834	0.0327	0.08067	0.979949	1406	3	0.49834
TMPRSS11E	4	0.98982	0.98991	0.999046	17785	0	0.58454	0.0327	0.08067	0.979949	1407	3	0.58454
FAM83D	4	0.37271	0.57643	0.993377	9984	1	0.57575	0.03271	0.080691	0.979949	1408	3	0.57575
CNFN	4	0.99019	0.99028	0.999046	17791	0	0.066467	0.032847	0.08098	0.979949	1409	1	0.066467
KRT6A	2	0.96715	0.96713	0.999046	17369	0	0.67299	0.032852	0.05991	0.979949	1410	2	0.67299
SFI1	4	0.74213	0.83085	0.993648	14715	1	0.70675	0.032901	0.081109	0.979949	1411	3	0.70675
C2CD4D	4	0.92748	0.92774	0.996584	16687	1	-3.3764	0.032905	0.08112	0.979949	1412	1	-3.3764
OR14K1	4	0.3415	0.55387	0.993377	9555	2	0.10972	0.032923	0.081159	0.979949	1413	2	0.10972
KRTAP22-2	4	0.93258	0.93238	0.996584	16790	1	0.55313	0.032933	0.081185	0.979949	1414	3	0.55313
SPTSSA	4	0.20926	0.39791	0.993377	6914	2	-0.022166	0.032947	0.081213	0.979949	1415	2	-0.022166
ADAMTS9	4	0.53308	0.69384	0.993377	12162	2	-2.2654	0.032963	0.081248	0.979949	1416	2	-2.2654
PGK2	4	0.34747	0.55821	0.993377	9620	1	0.57719	0.032993	0.081321	0.979949	1417	3	0.57719
TMEM68	4	0.68308	0.80968	0.993377	14235	1	0.3807	0.033003	0.081339	0.979949	1418	3	0.3807
MCF2L	4	0.90719	0.91129	0.995788	16397	1	0.48715	0.033035	0.081399	0.979949	1419	3	0.48715
TADA3	4	0.087168	0.21588	0.993377	3780	2	-2.5549	0.033078	0.081489	0.979949	1420	1	-2.5549
THEMIS	4	0.80063	0.85311	0.994769	15188	1	0.61083	0.033093	0.081519	0.979949	1421	3	0.61083
CD40	4	0.83209	0.86703	0.994911	15520	1	0.36999	0.033112	0.081563	0.979949	1422	3	0.36999
SURF4	4	0.21748	0.40936	0.993377	7119	1	0.43937	0.033131	0.081605	0.979949	1423	3	0.43937
SLC25A23	4	0.23977	0.43942	0.993377	7649	2	-0.30107	0.033193	0.081727	0.979949	1424	2	-0.30107
PTPRS	4	0.96907	0.96895	0.999046	17402	0	0.028187	0.033251	0.081847	0.979949	1425	2	0.028187
BAG4	4	0.78957	0.84857	0.994769	15087	1	-1.3014	0.033271	0.081906	0.979949	1426	2	-1.3014
MAG	4	0.87002	0.88688	0.995588	15922	1	0.4672	0.033289	0.081951	0.979949	1427	2	0.4672
CD28	4	0.085785	0.21369	0.993377	3722	2	-0.18959	0.033301	0.08198	0.979949	1428	2	-0.18959
INPP5K	4	0.97631	0.97633	0.999046	17516	0	0.39214	0.033304	0.081984	0.979949	1429	3	0.39214
JMJD7	3	0.44198	0.59717	0.993377	10937	1	1.0613	0.033353	0.072585	0.979949	1430	2	1.0613
EFNA3	4	0.46339	0.64255	0.993377	11208	2	-2.5363	0.033366	0.082129	0.979949	1431	1	-2.5363
VPS13D	3	0.85546	0.85635	0.994806	15775	1	0.83901	0.033391	0.072642	0.979949	1432	2	0.83901
C14orf178	4	0.12197	0.27076	0.993377	4739	2	-2.7855	0.033408	0.082216	0.979949	1433	2	-2.7855
ZNF143	4	0.37552	0.57849	0.993377	10013	1	0.023762	0.033424	0.082251	0.979949	1434	2	0.023762
RND1	4	0.88287	0.8945	0.995588	16096	1	0.50191	0.033446	0.082313	0.979949	1435	3	0.50191
SULF2	4	0.0175	0.056509	0.939978	1047	3	-4.0158	0.033482	0.082394	0.979949	1436	1	-4.0158
SMCHD1	4	0.85117	0.87649	0.994994	15732	1	0.50026	0.03352	0.082473	0.979949	1437	3	0.50026
KMT2A	4	0.98807	0.98816	0.999046	17745	0	0.38595	0.033539	0.082516	0.979949	1438	3	0.38595
C19orf43	3	0.77787	0.79591	0.993377	15005	1	1.0497	0.033544	0.072884	0.979949	1439	2	1.0497
TWIST1	4	0.5232	0.6865	0.993377	12024	1	0.23277	0.033597	0.082633	0.979949	1440	2	0.23277
RBMX	1	0.96639	0.96671	0.999046	17356	0	2.0258	0.033607	0.033515	0.979949	1441	1	2.0258
HBZ	4	0.56891	0.72087	0.993377	12615	1	0.49531	0.033627	0.082698	0.979949	1442	3	0.49531
PALM2	4	0.55706	0.71199	0.993377	12452	1	0.10604	0.033654	0.08276	0.979949	1443	2	0.10604
ARSE	4	0.96212	0.96196	0.999046	17281	0	0.75974	0.033681	0.082815	0.979949	1444	3	0.75974
NPFFR1	4	0.90719	0.91129	0.995788	16408	1	0.49277	0.033685	0.082822	0.979949	1445	3	0.49277
KRT85	4	0.099228	0.23527	0.993377	4111	1	0.44752	0.033692	0.082835	0.979949	1446	3	0.44752
INADL	4	0.92072	0.92192	0.996535	16604	1	0.55443	0.033728	0.082906	0.979949	1447	3	0.55443
OR6C3	4	0.76595	0.83948	0.994423	14877	1	0.69481	0.033737	0.082923	0.979949	1448	3	0.69481
TM4SF20	4	0.2798	0.49191	0.993377	8469	1	0.82595	0.033757	0.082973	0.979949	1449	3	0.82595
HRCT1	4	0.13374	0.28867	0.993377	5063	2	-0.19867	0.03377	0.083	0.979949	1450	2	-0.19867
GABARAPL1	4	0.56606	0.71875	0.993377	12553	1	-0.05021	0.033788	0.083041	0.979949	1451	2	-0.05021
PKD2	4	0.58618	0.73391	0.993377	12849	2	-0.411	0.033827	0.083132	0.979949	1452	1	-0.411
PYDC2	4	0.18954	0.37025	0.993377	6419	1	0.47091	0.033854	0.083191	0.979949	1453	3	0.47091
DCAF8	4	0.74213	0.83085	0.993648	14701	1	-0.4408	0.033885	0.083247	0.979949	1454	1	-0.4408
OR4K17	4	0.90719	0.91129	0.995788	16395	1	0.52084	0.033886	0.083252	0.979949	1455	3	0.52084
GTSF1L	4	0.029049	0.089394	0.972609	1598	2	-3.0451	0.033931	0.083366	0.979949	1456	2	-3.0451
COX6A1P2	4	0.15045	0.31362	0.993377	5478	2	-2.916	0.033971	0.08345	0.979949	1457	2	-2.916
GDPD2	4	0.9397	0.93954	0.997579	16911	0	0.425	0.034004	0.08352	0.979949	1458	3	0.425
STRA8	4	0.98462	0.9847	0.999046	17680	0	0.46363	0.034036	0.0836	0.979949	1459	3	0.46363
C11orf52	4	0.51044	0.67688	0.993377	11872	1	0.45463	0.034056	0.083643	0.979949	1460	3	0.45463
SLC39A5	4	0.99277	0.9929	0.999046	17842	0	0.46376	0.034058	0.083649	0.979949	1461	3	0.46376
MTFR1L	4	0.053157	0.15246	0.993377	2644	1	0.37832	0.03417	0.083908	0.979949	1462	2	0.37832
OLFML3	4	0.17279	0.34625	0.993377	6029	3	-5.4377	0.034173	0.083915	0.979949	1463	1	-5.4377
ZNF227	4	0.62631	0.76514	0.993377	13406	1	0.46686	0.03418	0.083927	0.979949	1464	3	0.46686
RAB22A	4	0.60992	0.75226	0.993377	13176	2	0.21201	0.034218	0.084008	0.979949	1465	2	0.21201
KIR3DL3	4	0.19757	0.38163	0.993377	6640	1	0.5348	0.034219	0.08401	0.979949	1466	3	0.5348
TRIM5	4	0.50983	0.67645	0.993377	11863	2	-0.15023	0.034231	0.084039	0.979949	1467	2	-0.15023
CHPF2	4	0.74213	0.83085	0.993648	14714	1	0.20135	0.034254	0.084087	0.979949	1468	2	0.20135
CYP2C8	4	0.73255	0.82755	0.993377	14636	1	0.46226	0.034265	0.084107	0.979949	1469	3	0.46226
LAMP2	4	0.20355	0.38998	0.993377	6772	2	-0.49099	0.034288	0.084156	0.979949	1470	2	-0.49099
NANOS2	4	0.34192	0.55418	0.993377	9569	1	0.18338	0.034326	0.084247	0.979949	1471	2	0.18338
CABYR	4	0.62631	0.76514	0.993377	13415	1	-1.7557	0.034346	0.084293	0.979949	1472	1	-1.7557
TPD52L1	4	0.84902	0.87536	0.994994	15699	1	0.58685	0.034374	0.084353	0.979949	1473	3	0.58685
ATXN7	4	0.26745	0.476	0.993377	8221	2	-0.15905	0.034386	0.084387	0.979949	1474	2	-0.15905
PARP15	4	0.85117	0.87649	0.994994	15721	1	0.41752	0.034409	0.084433	0.979949	1475	3	0.41752
RBKS	4	0.14675	0.30821	0.993377	5403	1	0.46684	0.034416	0.084446	0.979949	1476	3	0.46684
PRR24	4	0.97704	0.97709	0.999046	17532	0	0.69911	0.034438	0.084497	0.979949	1477	3	0.69911
SRPX2	4	0.41702	0.60862	0.993377	10546	1	0.42695	0.034455	0.084526	0.979949	1478	3	0.42695
COQ10B	4	0.81679	0.86009	0.994911	15354	1	-0.37381	0.034461	0.084538	0.979949	1479	1	-0.37381
SMIM21	4	0.66081	0.79219	0.993377	13902	1	0.43077	0.034471	0.084558	0.979949	1480	3	0.43077
ZBBX	4	0.64941	0.78318	0.993377	13747	2	-2.0038	0.034519	0.084652	0.979949	1481	2	-2.0038
STAP2	4	0.98703	0.98712	0.999046	17722	0	0.62292	0.034521	0.084654	0.979949	1482	3	0.62292
FMOD	4	0.19436	0.37708	0.993377	6541	1	0.34075	0.034553	0.084718	0.979949	1483	3	0.34075
CRYBB1	4	0.53687	0.69673	0.993377	12210	2	0.23083	0.034576	0.084772	0.979949	1484	2	0.23083
OR10G3	4	0.8373	0.86952	0.994911	15584	1	0.22435	0.034614	0.084845	0.979949	1485	2	0.22435
MAPK14	4	0.57283	0.72383	0.993377	12674	2	-1.7043	0.034634	0.08488	0.979949	1486	2	-1.7043
TNFAIP8L2	4	0.96884	0.96872	0.999046	17396	0	0.38097	0.034646	0.084905	0.979949	1487	3	0.38097
ATXN1	4	0.78957	0.84857	0.994769	15086	1	0.5027	0.034692	0.084993	0.979949	1488	3	0.5027
ATF7IP	4	0.97149	0.97145	0.999046	17442	0	0.57564	0.034698	0.085007	0.979949	1489	3	0.57564
CAAP1	4	0.68011	0.80731	0.993377	14202	1	-0.97444	0.034699	0.085007	0.979949	1490	2	-0.97444
C1QBP	4	0.84673	0.87418	0.994983	15672	1	-2.9025	0.034749	0.085118	0.979949	1491	1	-2.9025
NLRC4	4	0.79183	0.84947	0.994769	15109	1	0.64953	0.034791	0.085205	0.979949	1492	3	0.64953
RTCA	4	0.17218	0.34539	0.993377	5979	2	-0.19364	0.034831	0.085283	0.979949	1493	2	-0.19364
HLA-DMA	4	0.85538	0.87873	0.994994	15761	1	0.3691	0.034897	0.085432	0.979949	1494	3	0.3691
GPATCH3	4	0.98798	0.98807	0.999046	17744	0	0.4038	0.034922	0.085479	0.979949	1495	2	0.4038
BMPR2	4	0.76595	0.83948	0.994423	14893	1	-1.6824	0.035025	0.085695	0.979949	1496	2	-1.6824
IL1RAP	4	0.22129	0.41454	0.993377	7206	2	0.14037	0.035094	0.085838	0.979949	1497	2	0.14037
LGALS1	4	0.89529	0.90276	0.995788	16246	1	0.36187	0.035096	0.08584	0.979949	1498	3	0.36187
C3orf18	4	0.71328	0.82116	0.993377	14479	1	0.75432	0.035202	0.08607	0.979949	1499	3	0.75432
PXDC1	4	0.047568	0.13824	0.988628	2396	2	-1.6344	0.03521	0.086082	0.979949	1500	1	-1.6344
LRIT3	4	0.99352	0.99363	0.999046	17858	0	0.43161	0.035229	0.086129	0.979949	1501	3	0.43161
ABCA1	4	0.96259	0.96244	0.999046	17293	0	0.51082	0.035267	0.086202	0.979949	1502	2	0.51082
ZNF33A	4	0.53786	0.6975	0.993377	12218	2	-0.51187	0.035267	0.086202	0.979949	1503	2	-0.51187
DYRK1B	4	0.067996	0.18456	0.993377	3173	2	-2.9664	0.035382	0.086463	0.979949	1504	1	-2.9664
MYOZ2	4	0.80609	0.85542	0.994806	15249	1	0.3899	0.035412	0.086522	0.979949	1505	3	0.3899
COX8A	4	0.32308	0.54063	0.993377	9322	1	0.40691	0.035422	0.086543	0.979949	1506	3	0.40691
SGPP2	4	0.86548	0.88429	0.995576	15887	1	0.35156	0.035455	0.08662	0.979949	1507	3	0.35156
C20orf26	4	0.72394	0.82469	0.993377	14559	1	0.66076	0.035479	0.086671	0.979949	1508	3	0.66076
ELF1	4	0.11065	0.25332	0.993377	4436	1	-0.087911	0.035486	0.086684	0.979949	1509	2	-0.087911
BEND2	4	0.16053	0.32847	0.993377	5726	3	-5.8125	0.035497	0.086697	0.979949	1510	1	-5.8125
FMO3	4	0.6739	0.80245	0.993377	14079	1	0.41392	0.035542	0.086798	0.979949	1511	3	0.41392
PRRT1	3	0.80539	0.81527	0.993377	15234	1	0.82889	0.035556	0.075951	0.979949	1512	2	0.82889
CDH4	4	0.98438	0.98444	0.999046	17674	0	0.4723	0.035569	0.086845	0.979949	1513	3	0.4723
PRMT2	4	0.97126	0.9712	0.999046	17436	0	0.43962	0.035593	0.086898	0.979949	1514	3	0.43962
TMPRSS9	4	0.40475	0.59965	0.993377	10381	1	0.33241	0.035723	0.087179	0.979949	1515	3	0.33241
KIAA0020	4	0.88287	0.8945	0.995588	16073	1	0.30408	0.035727	0.087184	0.979949	1516	3	0.30408
OLFM1	4	0.35814	0.5659	0.993377	9776	2	0.085717	0.035778	0.087292	0.979949	1517	2	0.085717
ENPP1	4	0.26463	0.47238	0.993377	8160	2	-1.9781	0.035843	0.087426	0.979949	1518	1	-1.9781
ITLN1	4	0.86026	0.88138	0.995084	15832	1	0.32017	0.035865	0.087472	0.979949	1519	3	0.32017
COL4A3BP	4	0.8745	0.88944	0.995588	15990	1	0.34212	0.035871	0.087485	0.979949	1520	3	0.34212
SCUBE2	4	0.31354	0.53392	0.993377	9191	1	0.6264	0.035898	0.087545	0.979949	1521	3	0.6264
ZNF404	4	0.53878	0.69818	0.993377	12229	2	0.18563	0.035901	0.087552	0.979949	1522	2	0.18563
BROX	4	0.1499	0.31278	0.993377	5458	1	0.44963	0.035905	0.08756	0.979949	1523	3	0.44963
CCDC33	3	0.51544	0.66105	0.993377	11953	1	1.123	0.035967	0.076557	0.979949	1524	2	1.123
OR10A5	4	0.067294	0.18342	0.993377	3160	1	0.48604	0.035972	0.08771	0.979949	1525	3	0.48604
PKD1L1	4	0.63113	0.76889	0.993377	13463	2	-4.2488	0.036015	0.087805	0.979949	1526	1	-4.2488
AGAP2	4	0.98572	0.98579	0.999046	17701	0	0.60395	0.03603	0.087833	0.979949	1527	3	0.60395
DISP2	4	0.80341	0.85426	0.994806	15223	1	0.47197	0.036072	0.08792	0.979949	1528	2	0.47197
UBN1	4	0.41287	0.60556	0.993377	10493	2	-2.4202	0.036073	0.087921	0.979949	1529	2	-2.4202
CCNJL	4	0.15475	0.32	0.993377	5587	2	-2.9222	0.036133	0.08804	0.979949	1530	2	-2.9222
KLHL36	4	0.19757	0.38163	0.993377	6629	1	0.51319	0.036148	0.088072	0.979949	1531	3	0.51319
STK17B	4	0.45834	0.63883	0.993377	11153	1	0.38693	0.036161	0.088101	0.979949	1532	3	0.38693
CRYBG3	4	0.17766	0.35332	0.993377	6140	2	-2.5608	0.036183	0.088154	0.979949	1533	2	-2.5608
UBE3B	4	0.45834	0.63883	0.993377	11155	1	0.26818	0.036244	0.088301	0.979949	1534	2	0.26818
PACRGL	4	0.23668	0.43535	0.993377	7564	2	-0.60913	0.036245	0.088303	0.979949	1535	2	-0.60913
RBP4	4	0.90719	0.91129	0.995788	16409	1	0.33933	0.036297	0.088416	0.979949	1536	3	0.33933
FBXL18	4	0.89766	0.90443	0.995788	16272	1	0.38496	0.036304	0.088426	0.979949	1537	3	0.38496
CCDC37	4	0.26198	0.4689	0.993377	8116	2	-4.6008	0.03636	0.088546	0.979949	1538	1	-4.6008
ZNF692	4	0.57238	0.72347	0.993377	12639	1	0.32653	0.036416	0.088658	0.979949	1539	2	0.32653
ARHGEF39	4	0.0016731	0.0060143	0.757293	140	2	-3.5064	0.036418	0.088663	0.979949	1540	2	-3.5064
CD48	4	0.98011	0.9802	0.999046	17585	0	0.66741	0.03646	0.088769	0.979949	1541	3	0.66741
PAK6	4	0.018846	0.060463	0.939978	1104	3	-3.1447	0.036475	0.088803	0.979949	1542	1	-3.1447
FBXW5	4	0.91726	0.91908	0.996535	16556	1	-4.1561	0.036533	0.08893	0.979949	1543	1	-4.1561
FAM71B	4	0.96268	0.96252	0.999046	17297	0	0.28703	0.036555	0.088982	0.979949	1544	3	0.28703
ZBTB21	4	0.79834	0.85217	0.994769	15177	1	0.50968	0.036562	0.088997	0.979949	1545	3	0.50968
NET1	4	0.40475	0.59965	0.993377	10376	2	-1.8806	0.036613	0.089111	0.979949	1546	2	-1.8806
CXXC5	4	0.9919	0.99203	0.999046	17823	0	0.47115	0.036626	0.089137	0.979949	1547	3	0.47115
ERVV-1	2	0.26402	0.39181	0.993377	8150	1	-2.2948	0.036629	0.066436	0.979949	1548	1	-2.2948
HMOX1	4	0.19797	0.38217	0.993377	6656	2	-2.6511	0.036648	0.089181	0.979949	1549	1	-2.6511
CCDC97	4	0.69267	0.81477	0.993377	14359	1	0.11728	0.036675	0.089244	0.979949	1550	2	0.11728
ARHGEF10	4	0.84217	0.87188	0.994983	15615	1	0.46946	0.036678	0.089247	0.979949	1551	3	0.46946
C6orf10	3	0.024579	0.06264	0.939978	1394	2	-1.5839	0.036682	0.077632	0.979949	1552	1	-1.5839
RELA	4	0.77183	0.84169	0.994423	14944	1	0.38941	0.036685	0.089255	0.979949	1553	3	0.38941
ETFDH	4	0.98816	0.98825	0.999046	17747	0	0.69304	0.036719	0.089326	0.979949	1554	3	0.69304
GCH1	4	0.33368	0.54824	0.993377	9444	2	-2.4115	0.036763	0.089416	0.979949	1555	2	-2.4115
PFKFB2	4	0.3992	0.59571	0.993377	10299	1	0.56481	0.036767	0.089422	0.979949	1556	3	0.56481
ELOVL3	4	0.6739	0.80245	0.993377	14084	1	0.034374	0.036799	0.089485	0.979949	1557	2	0.034374
EEA1	4	0.73623	0.8288	0.993377	14659	1	0.6173	0.036823	0.089535	0.979949	1558	3	0.6173
CYLC2	4	0.98912	0.98925	0.999046	17767	0	0.48223	0.036835	0.089562	0.979949	1559	3	0.48223
DKK3	4	0.57635	0.72646	0.993377	12702	1	0.46064	0.036893	0.089691	0.979949	1560	3	0.46064
IQCJ	4	0.76595	0.83948	0.994423	14889	1	0.57263	0.03691	0.089729	0.979949	1561	3	0.57263
ATAD2	4	0.68254	0.80925	0.993377	14227	2	0.081113	0.036935	0.08978	0.979949	1562	2	0.081113
TRIM36	4	0.92561	0.92611	0.996584	16668	1	0.58779	0.036978	0.089865	0.979949	1563	3	0.58779
STS	3	0.27636	0.42843	0.993377	8426	1	-0.52034	0.036985	0.078065	0.979949	1564	1	-0.52034
IBA57-AS1	4	0.0099	0.033175	0.92915	628	3	-2.7141	0.036993	0.089891	0.979949	1565	1	-2.7141
KLHL42	4	0.77183	0.84169	0.994423	14952	1	0.56879	0.037	0.089907	0.979949	1566	3	0.56879
ZAR1	4	0.14189	0.3009	0.993377	5269	2	-5.5318	0.03705	0.090007	0.979949	1567	1	-5.5318
DUSP13	4	0.49539	0.6659	0.993377	11668	1	0.48196	0.037054	0.090019	0.979949	1568	3	0.48196
ATP6AP1L	4	0.3939	0.59176	0.993377	10237	1	0.56633	0.037068	0.090054	0.979949	1569	3	0.56633
ZNF703	4	0.036533	0.10971	0.980905	1945	2	-2.875	0.037108	0.090144	0.979949	1570	2	-2.875
TMEM173	4	0.049434	0.14295	0.988628	2493	2	-2.7606	0.037133	0.090202	0.979949	1571	2	-2.7606
KRTAP12-2	3	0.053539	0.12762	0.988628	2656	1	1.0282	0.037162	0.078317	0.979949	1572	2	1.0282
SPOCK1	4	0.96969	0.96959	0.999046	17417	0	-0.015633	0.037165	0.090275	0.979949	1573	2	-0.015633
TRIML1	4	0.98272	0.98279	0.999046	17634	0	0.39359	0.037185	0.090316	0.979949	1574	3	0.39359
THOC6	4	0.97704	0.97709	0.999046	17534	0	0.739	0.037292	0.09055	0.979949	1575	3	0.739
CXorf21	4	0.059667	0.16852	0.993377	2902	1	0.39924	0.037316	0.090615	0.979949	1576	3	0.39924
HDX	4	0.19263	0.37467	0.993377	6487	2	-3.2133	0.037337	0.090661	0.979949	1577	1	-3.2133
C1QL1	4	0.31155	0.53199	0.993377	9156	1	-0.71409	0.037344	0.090677	0.979949	1578	2	-0.71409
C11orf84	4	0.95375	0.95357	0.999012	17123	0	-0.37154	0.037357	0.090699	0.979949	1579	2	-0.37154
SPRED1	4	0.020081	0.064071	0.939978	1167	3	-6.7377	0.037395	0.090773	0.979949	1580	1	-6.7377
EMR2	4	0.30681	0.52603	0.993377	9070	1	0.65165	0.037406	0.090792	0.979949	1581	3	0.65165
STARD3NL	4	0.099502	0.23569	0.993377	4125	2	-1.7017	0.037419	0.090822	0.979949	1582	2	-1.7017
GSG1	4	0.9427	0.9425	0.998117	16955	0	0.68615	0.037447	0.090875	0.979949	1583	3	0.68615
SPRR2G	4	0.63113	0.76889	0.993377	13442	2	-1.571	0.03745	0.090882	0.979949	1584	2	-1.571
MECR	4	0.18746	0.36731	0.993377	6386	2	-2.4048	0.0375	0.090986	0.979949	1585	2	-2.4048
ZFP30	4	0.8745	0.88944	0.995588	15968	1	-0.39746	0.03751	0.091004	0.979949	1586	2	-0.39746
SLC2A11	4	0.96236	0.96221	0.999046	17287	0	0.77603	0.037531	0.091054	0.979949	1587	2	0.77603
HNRNPM	4	0.22518	0.41983	0.993377	7301	1	0.1705	0.037556	0.091112	0.979949	1588	2	0.1705
C14orf105	4	0.4378	0.62375	0.993377	10887	2	-2.545	0.037567	0.091142	0.979949	1589	2	-2.545
OSBPL11	4	0.9397	0.93954	0.997579	16914	0	-1.0991	0.037581	0.091161	0.979949	1590	2	-1.0991
GIP	4	0.93829	0.93812	0.997579	16887	0	0.46969	0.037603	0.091201	0.979949	1591	3	0.46969
SEMA3E	4	0.23567	0.43404	0.993377	7550	2	-2.6141	0.037625	0.091249	0.979949	1592	2	-2.6141
BCAS4	4	0.25297	0.45702	0.993377	7951	3	-3.7016	0.037682	0.091371	0.979949	1593	1	-3.7016
RLN2	4	0.58274	0.7313	0.993377	12789	2	-0.02693	0.037694	0.091397	0.979949	1594	2	-0.02693
KCNA5	4	0.088989	0.21886	0.993377	3821	2	-0.51651	0.03774	0.091496	0.979949	1595	1	-0.51651
BCL7B	4	0.9693	0.96919	0.999046	17404	0	0.5745	0.037752	0.091518	0.979949	1596	3	0.5745
FDX1L	3	0.82157	0.82773	0.993377	15387	1	-4.4872	0.037763	0.079224	0.979949	1597	1	-4.4872
SCNM1	4	0.85117	0.87649	0.994994	15733	1	0.5785	0.037794	0.09162	0.979949	1598	3	0.5785
DFFB	4	0.48569	0.65888	0.993377	11537	2	-0.57055	0.037855	0.091749	0.979949	1599	1	-0.57055
PINLYP	4	0.13306	0.28762	0.993377	5029	2	-2.7656	0.037862	0.091765	0.979949	1600	2	-2.7656
RIMS4	4	0.80063	0.85311	0.994769	15193	1	0.62671	0.037905	0.091851	0.979949	1601	3	0.62671
SLC10A6	4	0.91071	0.91391	0.995788	16465	1	0.35472	0.037906	0.091855	0.979949	1602	2	0.35472
ZNF280B	3	0.88288	0.88287	0.995576	16102	0	0.62364	0.037942	0.079516	0.979949	1603	2	0.62364
PREPL	4	0.47188	0.64874	0.993377	11339	2	-2.4822	0.037969	0.091994	0.979949	1604	2	-2.4822
PSCA	4	0.013121	0.043142	0.936816	793	1	0.43196	0.038006	0.092072	0.979949	1605	2	0.43196
INSRR	4	0.90935	0.91288	0.995788	16447	1	0.18452	0.038019	0.092103	0.979949	1606	2	0.18452
SLC22A14	4	0.031755	0.096828	0.976421	1723	2	-3.2241	0.038027	0.09212	0.979949	1607	1	-3.2241
ANXA4	4	0.12647	0.27759	0.993377	4870	1	0.43895	0.038037	0.092149	0.979949	1608	3	0.43895
EDNRA	4	0.20926	0.39791	0.993377	6909	2	-2.9896	0.038084	0.092252	0.979949	1609	1	-2.9896
CYBRD1	4	0.5266	0.68902	0.993377	12095	1	0.53532	0.0381	0.092292	0.979949	1610	3	0.53532
UBE2U	4	0.013121	0.043142	0.936816	791	2	-2.2952	0.038101	0.092293	0.979949	1611	2	-2.2952
HMSD	4	0.27536	0.4862	0.993377	8383	2	-2.2193	0.038119	0.092328	0.979949	1612	2	-2.2193
CYB561	4	0.89684	0.90383	0.995788	16261	1	0.85566	0.038188	0.092461	0.979949	1613	3	0.85566
SH3RF1	4	0.96713	0.967	0.999046	17368	0	0.80032	0.038188	0.092461	0.979949	1614	3	0.80032
EXOC3	4	0.25217	0.45593	0.993377	7870	2	-4.4429	0.038199	0.092495	0.979949	1615	1	-4.4429
PRNT	3	0.43591	0.59105	0.993377	10849	1	0.74529	0.038227	0.079941	0.979949	1616	2	0.74529
USP16	4	0.84673	0.87418	0.994983	15667	1	0.62764	0.038251	0.092597	0.979949	1617	3	0.62764
SEMA4F	4	0.36431	0.57036	0.993377	9874	1	-2.2589	0.038257	0.092611	0.979949	1618	1	-2.2589
BRINP2	4	0.032313	0.098341	0.976421	1746	2	-3.0097	0.038308	0.092729	0.979949	1619	2	-3.0097
GNL3	2	0.58412	0.60494	0.993377	12810	1	-1.3857	0.038311	0.069337	0.979949	1620	1	-1.3857
ACOX3	4	0.13996	0.29804	0.993377	5204	2	-0.7967	0.038314	0.09274	0.979949	1621	1	-0.7967
PCDHB7	4	0.14539	0.30616	0.993377	5335	1	-0.052138	0.038409	0.092963	0.979949	1622	2	-0.052138
DMPK	4	0.56239	0.716	0.993377	12510	1	0.50329	0.038415	0.09298	0.979949	1623	3	0.50329
OTOP3	3	0.090933	0.20342	0.993377	3868	1	0.71074	0.038425	0.080233	0.979949	1624	2	0.71074
SLC5A4	4	0.77556	0.84307	0.994478	14976	1	0.1259	0.038429	0.093008	0.979949	1625	2	0.1259
TBC1D22B	3	0.4774	0.6325	0.993377	11435	1	-0.066265	0.038455	0.080282	0.979949	1626	1	-0.066265
C8orf87	4	0.97798	0.97806	0.999046	17549	0	0.49	0.038514	0.093189	0.979949	1627	3	0.49
POU2AF1	4	0.6509	0.78432	0.993377	13764	2	0.11936	0.038547	0.09325	0.979949	1628	2	0.11936
AGPAT2	4	0.3318	0.54694	0.993377	9421	1	0.72303	0.038598	0.093354	0.979949	1629	3	0.72303
OR5P3	4	0.048665	0.14094	0.988628	2468	1	-1.1526	0.03863	0.093425	0.979949	1630	1	-1.1526
GPR115	4	0.073119	0.19309	0.993377	3366	3	-4.2631	0.03863	0.093425	0.979949	1631	1	-4.2631
GOLGA6L2	4	0.28871	0.50333	0.993377	8686	1	0.4513	0.038637	0.093438	0.979949	1632	3	0.4513
PNPLA5	4	0.88914	0.89854	0.995788	16151	1	0.57476	0.038647	0.093464	0.979949	1633	3	0.57476
AIFM2	4	0.98017	0.98025	0.999046	17589	0	0.45223	0.038669	0.093514	0.979949	1634	3	0.45223
DMRTC2	4	0.98578	0.98584	0.999046	17703	0	0.36588	0.03869	0.093557	0.979949	1635	3	0.36588
PHF6	4	0.036533	0.10971	0.980905	1949	1	0.1135	0.038724	0.093623	0.979949	1636	2	0.1135
TTC21B	4	0.3992	0.59571	0.993377	10320	2	0.32137	0.038749	0.093681	0.979949	1637	2	0.32137
WDR37	4	0.015197	0.04956	0.936816	908	1	0.38553	0.038775	0.093735	0.979949	1638	2	0.38553
NUDT18	1	0.9612	0.96153	0.999046	17254	0	1.1194	0.038796	0.038661	0.979949	1639	1	1.1194
TFRC	4	0.55576	0.71103	0.993377	12441	2	-2.5779	0.038831	0.093836	0.979949	1640	1	-2.5779
SSH3	4	0.12494	0.2753	0.993377	4823	1	0.54543	0.038873	0.093918	0.979949	1641	3	0.54543
VPS37A	3	0.4903	0.64515	0.993377	11611	1	0.96373	0.038911	0.080975	0.979949	1642	2	0.96373
DAW1	4	0.39329	0.59131	0.993377	10226	2	-0.27178	0.038939	0.094073	0.979949	1643	2	-0.27178
ZNF853	4	0.9427	0.9425	0.998117	16959	0	0.31227	0.038944	0.094084	0.979949	1644	3	0.31227
DPF2	4	0.61449	0.75585	0.993377	13243	2	-1.92	0.038946	0.094087	0.979949	1645	2	-1.92
PKIB	4	0.98422	0.98429	0.999046	17668	0	0.41332	0.038955	0.094106	0.979949	1646	3	0.41332
TEX36	4	0.53392	0.6945	0.993377	12171	1	0.4853	0.039001	0.094203	0.979949	1647	3	0.4853
TMCO6	4	0.97565	0.97563	0.999046	17503	0	0.86564	0.039003	0.094209	0.979949	1648	2	0.86564
OTUD6A	4	0.12149	0.27004	0.993377	4724	3	-5.8078	0.039003	0.09421	0.979949	1649	1	-5.8078
C5orf56	4	0.14115	0.29982	0.993377	5211	1	0.40957	0.039008	0.094219	0.979949	1650	3	0.40957
PLA2G7	4	0.66768	0.79756	0.993377	14020	1	0.48416	0.039029	0.094265	0.979949	1651	3	0.48416
IFIT1B	4	0.5196	0.68377	0.993377	11997	1	0.41349	0.03905	0.094311	0.979949	1652	3	0.41349
KCNJ9	4	0.73623	0.8288	0.993377	14670	1	-0.03528	0.03906	0.094339	0.979949	1653	1	-0.03528
TSEN34	2	0.96094	0.96098	0.999046	17252	0	1.0621	0.039064	0.070698	0.979949	1654	2	1.0621
APOL5	4	0.5266	0.68902	0.993377	12093	1	0.41048	0.039111	0.094444	0.979949	1655	3	0.41048
ENKUR	4	0.21337	0.40373	0.993377	7000	2	-1.9492	0.039118	0.094455	0.979949	1656	2	-1.9492
SLC9A6	4	0.59608	0.74154	0.993377	12977	1	0.33527	0.039139	0.094495	0.979949	1657	3	0.33527
METTL10	4	0.95118	0.95103	0.999012	17081	0	-0.33242	0.039142	0.0945	0.979949	1658	2	-0.33242
DEFB112	4	0.99169	0.99182	0.999046	17820	0	0.4035	0.039164	0.094542	0.979949	1659	3	0.4035
UNC13B	4	0.20444	0.39122	0.993377	6828	1	0.42153	0.039171	0.09456	0.979949	1660	3	0.42153
LEPR	4	0.98761	0.9877	0.999046	17736	0	0.43584	0.039175	0.094568	0.979949	1661	3	0.43584
SCAND3	4	0.80063	0.85311	0.994769	15187	1	0.50974	0.039206	0.094619	0.979949	1662	3	0.50974
GPR64	4	0.97791	0.97799	0.999046	17544	0	0.54255	0.039271	0.094761	0.979949	1663	3	0.54255
PCP2	4	0.28264	0.4956	0.993377	8540	2	-2.4863	0.03929	0.094799	0.979949	1664	1	-2.4863
TRIM15	4	0.59285	0.73909	0.993377	12945	1	0.31898	0.03932	0.094861	0.979949	1665	2	0.31898
MMRN2	4	0.97492	0.97492	0.999046	17491	0	0.46936	0.039371	0.094957	0.979949	1666	2	0.46936
ZNF677	4	0.68011	0.80731	0.993377	14190	1	0.14519	0.039397	0.095014	0.979949	1667	2	0.14519
KRT75	4	0.42948	0.61771	0.993377	10740	2	-3.0315	0.039405	0.095031	0.979949	1668	1	-3.0315
RNF139	4	0.056246	0.16013	0.993377	2778	3	-5.9355	0.039462	0.095164	0.979949	1669	1	-5.9355
ZSCAN22	4	0.99093	0.99104	0.999046	17803	0	0.47421	0.039484	0.095214	0.979949	1670	3	0.47421
GRM3	4	0.047754	0.13871	0.988628	2414	2	-2.5689	0.039519	0.095289	0.979949	1671	2	-2.5689
PRB4	4	0.3939	0.59176	0.993377	10236	1	0.37438	0.039531	0.095308	0.979949	1672	2	0.37438
IKBKE	4	0.53655	0.69647	0.993377	12206	1	0.25701	0.039562	0.095373	0.979949	1673	2	0.25701
BICD1	4	0.83468	0.86829	0.994911	15545	1	0.61652	0.03957	0.095394	0.979949	1674	3	0.61652
MYLIP	4	0.54348	0.70172	0.993377	12294	1	-0.66125	0.039577	0.095411	0.979949	1675	1	-0.66125
VPS52	3	0.85059	0.85192	0.994769	15715	1	1.3046	0.039591	0.082016	0.979949	1676	2	1.3046
CCDC67	2	0.96039	0.96044	0.999046	17244	0	0.57695	0.039606	0.071612	0.979949	1677	2	0.57695
PRSS16	4	0.73409	0.82806	0.993377	14646	1	0.32744	0.039617	0.095501	0.979949	1678	3	0.32744
TRIM40	4	0.47352	0.64999	0.993377	11375	1	0.39427	0.03967	0.095623	0.979949	1679	3	0.39427
ZBTB43	4	0.6739	0.80245	0.993377	14075	1	0.17498	0.039728	0.095745	0.979949	1680	2	0.17498
EXOC3L1	4	0.66709	0.79708	0.993377	13994	2	0.15409	0.039741	0.095774	0.979949	1681	2	0.15409
CTD-2368P22.1	4	0.93672	0.93652	0.997432	16847	1	-0.09676	0.039749	0.095791	0.979949	1682	2	-0.09676
NDC1	4	0.6739	0.80245	0.993377	14087	1	0.50927	0.039893	0.096093	0.979949	1683	3	0.50927
ABCG8	4	0.42151	0.61191	0.993377	10638	2	-2.856	0.039921	0.09615	0.979949	1684	1	-2.856
RASSF3	4	0.13031	0.28346	0.993377	4967	1	0.34312	0.039957	0.096231	0.979949	1685	3	0.34312
LILRB2	4	0.31907	0.53783	0.993377	9278	2	-3.3935	0.039978	0.096282	0.979949	1686	1	-3.3935
TUBG2	4	0.41447	0.60672	0.993377	10527	2	0.033432	0.040036	0.096393	0.979949	1687	2	0.033432
OR1L3	4	0.30681	0.52603	0.993377	9062	1	0.53818	0.040061	0.096457	0.979949	1688	2	0.53818
CACNB2	4	0.20926	0.39791	0.993377	6907	2	-2.3608	0.040093	0.096526	0.979949	1689	2	-2.3608
CREG1	4	0.44609	0.62978	0.993377	10988	2	-2.6951	0.040208	0.09675	0.979949	1690	1	-2.6951
DPY19L2	4	0.63113	0.76889	0.993377	13459	2	-1.0077	0.040265	0.096883	0.979949	1691	1	-1.0077
ARL1	4	0.38201	0.58319	0.993377	10110	1	0.34523	0.040344	0.097056	0.979949	1692	2	0.34523
ANGPTL4	4	0.99278	0.9929	0.999046	17843	0	0.34318	0.040358	0.097085	0.979949	1693	3	0.34318
ZNF70	4	0.4958	0.6662	0.993377	11676	2	-0.62087	0.04038	0.097126	0.979949	1694	1	-0.62087
CBR1	4	0.41944	0.61039	0.993377	10585	1	0.39892	0.04039	0.09715	0.979949	1695	3	0.39892
CPNE3	4	0.99429	0.99441	0.999046	17869	0	0.5577	0.040401	0.097175	0.979949	1696	3	0.5577
TMTC1	4	0.054065	0.15477	0.993377	2682	2	-3.2228	0.040437	0.09725	0.979949	1697	1	-3.2228
OSMR	4	0.37209	0.57595	0.993377	9965	2	-0.45342	0.040447	0.097272	0.979949	1698	2	-0.45342
DEK	4	0.4378	0.62375	0.993377	10871	2	-2.3673	0.040473	0.097325	0.979949	1699	2	-2.3673
ACTL10	4	0.654	0.78671	0.993377	13809	1	-0.20379	0.040486	0.097352	0.979949	1700	2	-0.20379
B3GNT9	4	0.41102	0.60421	0.993377	10449	1	0.38178	0.040499	0.097383	0.979949	1701	3	0.38178
FLVCR1	4	0.64076	0.77641	0.993377	13627	1	0.33781	0.040537	0.097467	0.979949	1702	2	0.33781
ADAMTS15	4	0.91556	0.91771	0.996535	16527	1	0.3343	0.040571	0.097527	0.979949	1703	3	0.3343
COA4	4	0.68953	0.81385	0.993377	14336	1	0.77731	0.040604	0.097603	0.979949	1704	3	0.77731
TRAK1	4	0.54528	0.70311	0.993377	12308	2	-0.70283	0.040609	0.097616	0.979949	1705	1	-0.70283
CCDC142	4	0.88936	0.89868	0.995788	16156	1	0.46817	0.04064	0.097678	0.979949	1706	2	0.46817
SLC25A47	4	0.47432	0.65054	0.993377	11380	1	0.46316	0.040673	0.097739	0.979949	1707	3	0.46316
CRYAA	4	0.96043	0.96026	0.999046	17245	0	0.50626	0.040746	0.097871	0.979949	1708	3	0.50626
ATP7B	4	0.81171	0.85785	0.994806	15314	1	0.42518	0.040757	0.09789	0.979949	1709	2	0.42518
PRKCDBP	4	0.0092864	0.031244	0.920336	590	3	-6.9154	0.040781	0.097946	0.979949	1710	1	-6.9154
IL26	4	0.14675	0.30821	0.993377	5390	1	0.070789	0.040789	0.097967	0.979949	1711	2	0.070789
STX4	4	0.59916	0.74388	0.993377	13024	1	0.27161	0.040834	0.098055	0.979949	1712	2	0.27161
ULK3	4	0.51507	0.68038	0.993377	11948	2	-4.5162	0.040895	0.098188	0.979949	1713	1	-4.5162
DDR1	4	0.1857	0.36476	0.993377	6336	2	-0.52244	0.040938	0.098288	0.979949	1714	2	-0.52244
PATE4	4	0.4894	0.66159	0.993377	11587	1	0.40781	0.040943	0.0983	0.979949	1715	3	0.40781
TRUB2	4	0.92748	0.92774	0.996584	16704	1	-3.1106	0.040953	0.098314	0.979949	1716	1	-3.1106
KHDRBS3	4	0.86026	0.88138	0.995084	15814	1	0.37519	0.040957	0.098321	0.979949	1717	3	0.37519
MS4A14	4	0.6739	0.80245	0.993377	14073	1	0.32687	0.04101	0.098435	0.979949	1718	3	0.32687
FAM64A	3	0.76548	0.7877	0.993377	14866	1	0.75076	0.041014	0.084167	0.979949	1719	2	0.75076
SLC22A8	4	0.34876	0.55914	0.993377	9661	2	-2.3761	0.041016	0.098448	0.979949	1720	2	-2.3761
GCNT7	4	0.93246	0.93226	0.996584	16786	1	0.36055	0.041023	0.098457	0.979949	1721	3	0.36055
C10orf54	4	0.90719	0.91129	0.995788	16410	1	0.48422	0.041045	0.098498	0.979949	1722	3	0.48422
HEATR4	4	0.80609	0.85542	0.994806	15253	1	0.3948	0.04114	0.098703	0.979949	1723	3	0.3948
SLCO2A1	4	0.64941	0.78318	0.993377	13744	2	-1.6798	0.041171	0.098764	0.979949	1724	2	-1.6798
KIF6	4	0.58618	0.73391	0.993377	12842	2	-2.2652	0.041182	0.098788	0.979949	1725	2	-2.2652
CD7	4	0.66768	0.79756	0.993377	14022	1	-1.7484	0.041184	0.098791	0.979949	1726	2	-1.7484
NEK1	4	0.293	0.50877	0.993377	8791	1	0.67969	0.041228	0.098882	0.979949	1727	3	0.67969
RBM12B	4	0.01671	0.054135	0.936816	989	3	-4.1778	0.041239	0.098904	0.979949	1728	1	-4.1778
KCNE3	4	0.45834	0.63883	0.993377	11159	1	0.52554	0.041262	0.098949	0.979949	1729	2	0.52554
PCYOX1	4	0.98949	0.98959	0.999046	17776	0	0.45141	0.041264	0.098952	0.979949	1730	3	0.45141
C6orf164	4	0.10212	0.23977	0.993377	4199	2	-2.4159	0.041314	0.099057	0.979949	1731	2	-2.4159
QRFPR	4	0.096464	0.23086	0.993377	4023	1	0.37775	0.041327	0.099083	0.979949	1732	2	0.37775
GOLGA8R	2	0.95693	0.95695	0.999046	17193	0	1.2672	0.041353	0.074612	0.979949	1733	2	1.2672
GOLGA4	4	0.34566	0.55689	0.993377	9608	2	0.045769	0.041353	0.099146	0.979949	1734	2	0.045769
SPECC1L	4	0.18742	0.36726	0.993377	6350	2	-2.19	0.041354	0.099148	0.979949	1735	2	-2.19
DAO	4	0.31376	0.53407	0.993377	9192	1	0.21421	0.041392	0.099221	0.979949	1736	2	0.21421
OCRL	4	0.97646	0.97648	0.999046	17522	0	0.35921	0.041397	0.099235	0.979949	1737	3	0.35921
ZNF781	2	0.95857	0.95859	0.999046	17215	0	0.52587	0.04143	0.074743	0.979949	1738	2	0.52587
OXCT1	4	0.5472	0.70457	0.993377	12343	2	-1.9142	0.041431	0.099299	0.979949	1739	2	-1.9142
TEN1	4	0.096464	0.23086	0.993377	4024	2	-2.6606	0.041468	0.099378	0.979949	1740	2	-2.6606
PQLC3	4	0.56853	0.72058	0.993377	12576	1	0.4612	0.041496	0.099446	0.979949	1741	3	0.4612
CD19	4	0.9893	0.98942	0.999046	17771	0	0.52109	0.041514	0.09948	0.979949	1742	3	0.52109
COL4A4	4	0.19797	0.38217	0.993377	6647	2	-2.9376	0.041526	0.099502	0.979949	1743	2	-2.9376
NBAS	4	0.61941	0.75974	0.993377	13315	1	0.54612	0.041551	0.099544	0.979949	1744	3	0.54612
NANOG	2	0.95844	0.95848	0.999046	17214	0	0.7403	0.041556	0.074967	0.979949	1745	2	0.7403
GTSF1	4	0.10901	0.2507	0.993377	4380	2	-2.6467	0.04164	0.099749	0.979949	1746	2	-2.6467
RERG	4	0.98261	0.98267	0.999046	17630	0	0.29125	0.041651	0.099769	0.979949	1747	3	0.29125
HNF1A	4	0.030914	0.094508	0.976421	1671	1	0.49474	0.041744	0.099973	0.979949	1748	2	0.49474
ACADM	4	0.060638	0.1708	0.993377	2935	3	-5.6808	0.041755	0.099992	0.979949	1749	1	-5.6808
TRAK2	4	0.795	0.85078	0.994769	15146	1	0.42783	0.041802	0.10009	0.979949	1750	3	0.42783
PPARGC1B	4	0.12393	0.27378	0.993377	4797	2	-2.6217	0.041812	0.10011	0.979949	1751	2	-2.6217
NEDD8	2	0.78495	0.78428	0.993377	15058	0	-1.0155	0.041845	0.075451	0.979949	1752	1	-1.0155
GANC	4	0.54171	0.70035	0.993377	12282	2	-4.8316	0.041926	0.10035	0.979949	1753	1	-4.8316
CR1L	2	0.50458	0.54593	0.993377	11791	1	-2.0652	0.041931	0.075607	0.979949	1754	1	-2.0652
SLC11A1	4	0.50117	0.67012	0.993377	11757	2	0.21029	0.041953	0.1004	0.979949	1755	2	0.21029
MAGEL2	4	0.40466	0.59958	0.993377	10355	2	-0.26617	0.041999	0.1005	0.979949	1756	2	-0.26617
BTD	4	0.030827	0.09424	0.976421	1669	2	-0.015512	0.041999	0.1005	0.979949	1757	2	-0.015512
HS3ST3B1	4	0.91071	0.91391	0.995788	16457	1	0.32941	0.042039	0.10057	0.979949	1758	3	0.32941
TCEB3B	4	0.75456	0.8353	0.994423	14799	1	-1.3304	0.042041	0.10058	0.979949	1759	2	-1.3304
ATP11A	4	0.038601	0.11518	0.986326	2028	2	-0.12896	0.042058	0.10061	0.979949	1760	2	-0.12896
MYH13	4	0.98895	0.98908	0.999046	17765	0	0.42199	0.042071	0.10064	0.979949	1761	2	0.42199
TMEM141	4	0.92297	0.9239	0.996584	16635	1	-0.51477	0.042098	0.10069	0.979949	1762	1	-0.51477
OR10J1	4	0.76026	0.83738	0.994423	14831	1	0.22605	0.04211	0.10072	0.979949	1763	2	0.22605
SUSD1	4	0.68127	0.80823	0.993377	14218	2	0.30198	0.042123	0.10074	0.979949	1764	2	0.30198
AC091801.1	3	0.034856	0.086335	0.964253	1864	2	-2.0521	0.042208	0.085946	0.979949	1765	1	-2.0521
RPL36A	4	0.0031006	0.01098	0.842785	225	2	-2.6903	0.042213	0.10094	0.979949	1766	2	-2.6903
ACOT7	4	0.37209	0.57595	0.993377	9945	2	0.02009	0.042215	0.10095	0.979949	1767	2	0.02009
HNRNPH2	4	0.9645	0.96437	0.999046	17317	0	0.37445	0.042232	0.10097	0.979949	1768	3	0.37445
SOX18	4	0.87002	0.88688	0.995588	15932	1	-1.5815	0.042235	0.10098	0.979949	1769	2	-1.5815
MSANTD2	3	0.23492	0.38491	0.993377	7527	2	-0.81494	0.042252	0.086017	0.979949	1770	1	-0.81494
CDH26	4	0.018802	0.060324	0.939978	1096	2	-3.5329	0.04227	0.10105	0.979949	1771	2	-3.5329
EMILIN3	4	0.78192	0.84555	0.994769	15027	1	0.31816	0.042314	0.10115	0.979949	1772	3	0.31816
AKTIP	4	0.64941	0.78318	0.993377	13751	2	-1.9453	0.04232	0.10117	0.979949	1773	2	-1.9453
TIAL1	4	0.15288	0.31724	0.993377	5556	2	-5.0391	0.042327	0.10119	0.979949	1774	1	-5.0391
C1orf195	4	0.95756	0.95742	0.999046	17202	0	0.32196	0.042381	0.10129	0.979949	1775	3	0.32196
CDH11	4	0.91251	0.91534	0.996415	16479	1	0.26739	0.042388	0.10131	0.979949	1776	3	0.26739
ZNF256	4	0.95894	0.95878	0.999046	17230	0	0.31729	0.042411	0.10136	0.979949	1777	3	0.31729
SEMA5A	4	0.22518	0.41983	0.993377	7320	2	0.39725	0.042465	0.10148	0.979949	1778	2	0.39725
VGLL1	4	0.33733	0.55084	0.993377	9494	1	0.25916	0.042504	0.10155	0.979949	1779	2	0.25916
GSTM4	4	0.98754	0.98763	0.999046	17734	0	0.518	0.042538	0.10162	0.979949	1780	3	0.518
LGALS14	4	0.55368	0.70947	0.993377	12421	1	0.79098	0.04261	0.10179	0.979949	1781	3	0.79098
PGAP3	4	0.2798	0.49191	0.993377	8487	1	-1.1769	0.042613	0.10179	0.979949	1782	2	-1.1769
SCAF11	4	0.68011	0.80731	0.993377	14195	1	0.5347	0.042616	0.10179	0.979949	1783	3	0.5347
TAAR1	4	0.36834	0.57329	0.993377	9904	2	-0.10308	0.042623	0.10182	0.979949	1784	2	-0.10308
OR5A2	4	0.66709	0.79708	0.993377	13981	2	-1.6575	0.042676	0.10192	0.979949	1785	2	-1.6575
FAM160A2	4	0.56015	0.71433	0.993377	12495	1	0.63883	0.04268	0.10193	0.979949	1786	3	0.63883
HN1	4	0.80609	0.85542	0.994806	15257	1	0.2542	0.042689	0.10196	0.979949	1787	2	0.2542
PLOD1	4	0.52403	0.68709	0.993377	12062	2	-2.5944	0.042728	0.10204	0.979949	1788	2	-2.5944
SYT8	4	0.22129	0.41454	0.993377	7212	1	0.44249	0.042758	0.1021	0.979949	1789	3	0.44249
ARG1	3	0.89615	0.89618	0.995788	16257	0	0.96808	0.042769	0.086811	0.979949	1790	2	0.96808
MAST4	4	0.95626	0.95608	0.999012	17174	0	0.57397	0.042784	0.10215	0.979949	1791	3	0.57397
RTN2	4	0.24598	0.44765	0.993377	7751	3	-5.2015	0.042785	0.10216	0.979949	1792	1	-5.2015
TAS2R8	4	0.96551	0.96537	0.999046	17338	0	0.36467	0.042886	0.10238	0.979949	1793	3	0.36467
RAB3GAP1	4	0.35616	0.56444	0.993377	9770	2	-2.7936	0.0429	0.10241	0.979949	1794	2	-2.7936
BNC1	4	0.293	0.50877	0.993377	8780	2	-2.3584	0.042913	0.10243	0.979949	1795	2	-2.3584
ILDR1	4	0.46128	0.64098	0.993377	11191	1	0.60437	0.04295	0.10252	0.979949	1796	3	0.60437
PSME2	4	0.19263	0.37467	0.993377	6511	2	-2.9622	0.043014	0.10266	0.979949	1797	2	-2.9622
STRIP2	4	0.018802	0.060324	0.939978	1100	2	-3.227	0.043032	0.10269	0.979949	1798	2	-3.227
OR2B11	4	0.75676	0.83609	0.994423	14809	1	0.33934	0.043055	0.10273	0.979949	1799	3	0.33934
REV3L	4	0.64941	0.78318	0.993377	13727	2	-3.8076	0.043071	0.10276	0.979949	1800	1	-3.8076
ZNF660	4	0.88105	0.89334	0.995588	16054	1	0.64463	0.043125	0.10286	0.979949	1801	3	0.64463
ITIH6	4	0.17357	0.34734	0.993377	6055	1	0.31913	0.043138	0.10288	0.979949	1802	3	0.31913
PIK3IP1	4	0.48333	0.65715	0.993377	11518	1	0.62705	0.043138	0.10288	0.979949	1803	3	0.62705
ZFP64	4	0.33733	0.55084	0.993377	9485	1	0.26759	0.043168	0.10296	0.979949	1804	3	0.26759
TMEFF1	4	0.10816	0.24936	0.993377	4367	3	-5.5757	0.043186	0.10299	0.979949	1805	1	-5.5757
KLK8	4	0.99083	0.99096	0.999046	17800	0	0.4844	0.04319	0.103	0.979949	1806	3	0.4844
GALNT14	4	0.92748	0.92774	0.996584	16685	1	0.24417	0.043198	0.10301	0.979949	1807	3	0.24417
USP28	4	0.9427	0.9425	0.998117	16950	0	0.40372	0.043217	0.10305	0.979949	1808	3	0.40372
SEPHS2	4	0.15475	0.32	0.993377	5586	2	-2.841	0.0433	0.10323	0.979949	1809	2	-2.841
PURG	4	0.2648	0.4726	0.993377	8181	1	0.4913	0.043403	0.10344	0.979949	1810	3	0.4913
CBX1	4	0.06841	0.18526	0.993377	3196	2	-3.2632	0.043414	0.10346	0.979949	1811	2	-3.2632
TREX2	4	0.98465	0.98472	0.999046	17681	0	0.29883	0.043417	0.10347	0.979949	1812	3	0.29883
HTR3A	4	0.64324	0.77837	0.993377	13651	1	0.50782	0.043428	0.10349	0.979949	1813	3	0.50782
FBXW2	4	0.89303	0.90118	0.995788	16207	1	0.35656	0.043447	0.10353	0.979949	1814	3	0.35656
PAPOLA	4	0.52403	0.68709	0.993377	12057	2	-0.0025467	0.043456	0.10355	0.979949	1815	2	-0.0025467
ANKRD7	4	0.29907	0.51625	0.993377	8900	1	0.3427	0.043462	0.10357	0.979949	1816	3	0.3427
OR14A2	4	0.98837	0.98846	0.999046	17752	0	0.5976	0.043493	0.10365	0.979949	1817	3	0.5976
ZNF667	4	0.21598	0.40731	0.993377	7067	2	-1.0857	0.043529	0.10372	0.979949	1818	1	-1.0857
COBLL1	4	0.59015	0.73696	0.993377	12910	1	0.49024	0.043538	0.10373	0.979949	1819	3	0.49024
PIGT	4	0.77783	0.84395	0.994478	15001	1	0.40676	0.043546	0.10375	0.979949	1820	3	0.40676
MYLK	4	0.96373	0.9636	0.999046	17304	0	0.28941	0.043586	0.10384	0.979949	1821	3	0.28941
TXK	4	0.096619	0.23111	0.993377	4053	3	-5.5106	0.043643	0.10396	0.979949	1822	1	-5.5106
CDKL2	4	0.95375	0.95357	0.999012	17128	0	0.33714	0.043644	0.10396	0.979949	1823	3	0.33714
PROP1	4	0.89529	0.90276	0.995788	16247	1	0.23095	0.043682	0.10404	0.979949	1824	3	0.23095
C1S	4	0.97864	0.97871	0.999046	17565	0	0.2989	0.043697	0.10407	0.979949	1825	3	0.2989
SEPW1	4	0.92748	0.92774	0.996584	16698	1	-1.9733	0.0437	0.10407	0.979949	1826	2	-1.9733
PAGR1	4	0.91911	0.92059	0.996535	16576	1	0.24987	0.043743	0.10415	0.979949	1827	3	0.24987
FANCA	4	0.32981	0.54548	0.993377	9399	2	-4.4267	0.043757	0.10419	0.979949	1828	1	-4.4267
SIPA1L2	3	0.48141	0.63644	0.993377	11497	1	-0.71639	0.043845	0.08846	0.979949	1829	1	-0.71639
ATPAF2	4	0.39637	0.59356	0.993377	10285	2	-2.4766	0.043869	0.10443	0.979949	1830	2	-2.4766
LMAN1L	4	0.15363	0.31838	0.993377	5568	3	-2.7578	0.043872	0.10444	0.979949	1831	1	-2.7578
PYGO1	4	0.96827	0.96813	0.999046	17379	0	0.42849	0.04388	0.10445	0.979949	1832	3	0.42849
TAF4	4	0.91276	0.91553	0.996415	16492	1	0.32518	0.043896	0.10448	0.979949	1833	2	0.32518
GSTA1	2	0.9561	0.95613	0.999012	17168	0	0.6552	0.043903	0.078992	0.979949	1834	2	0.6552
GNAT2	4	0.23192	0.42896	0.993377	7462	2	-2.8476	0.043929	0.10454	0.979949	1835	2	-2.8476
UBC	2	0.95606	0.9561	0.999012	17167	0	0.35722	0.043937	0.07905	0.979949	1836	2	0.35722
BARHL2	4	0.99406	0.99419	0.999046	17866	0	0.37888	0.043941	0.10457	0.979949	1837	3	0.37888
SEC14L1	4	0.42956	0.61776	0.993377	10774	1	-1.3589	0.043949	0.10458	0.979949	1838	2	-1.3589
WDR76	4	0.28465	0.49819	0.993377	8625	3	-1.2169	0.043986	0.10466	0.979949	1839	1	-1.2169
ZBTB20	4	0.92847	0.92865	0.996584	16710	1	0.098879	0.044003	0.10469	0.979949	1840	2	0.098879
FOXP1	4	0.90582	0.91024	0.995788	16388	1	0.58906	0.044025	0.10473	0.979949	1841	3	0.58906
DDIT4	4	0.11363	0.2579	0.993377	4508	1	0.096563	0.044029	0.10475	0.979949	1842	2	0.096563
PPP1R7	4	0.16174	0.3303	0.993377	5745	3	-4.6405	0.044043	0.10478	0.979949	1843	1	-4.6405
SP140L	4	0.92415	0.92489	0.996584	16643	1	0.18032	0.044048	0.10478	0.979949	1844	3	0.18032
KRT3	4	0.92887	0.92901	0.996584	16719	1	0.4263	0.044069	0.10483	0.979949	1845	2	0.4263
AVIL	4	0.69869	0.81659	0.993377	14385	1	-0.85511	0.044136	0.10499	0.979949	1846	2	-0.85511
CSNK1A1	4	0.97405	0.97398	0.999046	17482	0	0.83664	0.044163	0.10504	0.979949	1847	3	0.83664
LHFP	4	0.22381	0.41798	0.993377	7247	2	-2.4527	0.044215	0.10516	0.979949	1848	2	-2.4527
ZNF625	3	0.49922	0.65403	0.993377	11728	1	-4.2755	0.044232	0.089047	0.979949	1849	1	-4.2755
TOX	4	0.92748	0.92774	0.996584	16699	1	0.54425	0.044281	0.10528	0.979949	1850	3	0.54425
FOLR2	4	0.46339	0.64255	0.993377	11216	2	-2.2038	0.044283	0.10529	0.979949	1851	2	-2.2038
HOXD9	4	0.90868	0.91237	0.995788	16435	1	0.59887	0.044324	0.10537	0.979949	1852	2	0.59887
IL17C	4	0.25743	0.4629	0.993377	8011	1	0.35385	0.044353	0.10544	0.979949	1853	3	0.35385
ENOX1	4	0.29744	0.51421	0.993377	8852	1	0.48392	0.044377	0.10548	0.979949	1854	3	0.48392
WDR49	4	0.13639	0.29268	0.993377	5129	3	-3.211	0.044386	0.1055	0.979949	1855	1	-3.211
AXDND1	4	0.11065	0.25332	0.993377	4442	2	-2.7419	0.044443	0.1056	0.979949	1856	2	-2.7419
SYNGR4	4	0.98833	0.98841	0.999046	17751	0	0.55246	0.044461	0.10564	0.979949	1857	3	0.55246
RAB2B	4	0.91402	0.91648	0.996415	16512	1	0.30214	0.044471	0.10566	0.979949	1858	2	0.30214
IKZF5	4	0.95523	0.95503	0.999012	17160	0	0.33037	0.044499	0.10571	0.979949	1859	3	0.33037
SLC3A1	4	0.25654	0.46177	0.993377	7991	3	-3.8239	0.044501	0.10572	0.979949	1860	1	-3.8239
GPR146	4	0.098271	0.2337	0.993377	4106	1	-1.1849	0.044525	0.10577	0.979949	1861	2	-1.1849
TPCN1	4	0.95188	0.95171	0.999012	17093	0	0.38523	0.044552	0.10583	0.979949	1862	2	0.38523
PHLPP1	4	0.82458	0.86355	0.994911	15429	1	0.35513	0.044592	0.1059	0.979949	1863	2	0.35513
ADH1B	4	0.4524	0.63448	0.993377	11065	1	0.6123	0.044599	0.10591	0.979949	1864	3	0.6123
DDI2	4	0.74213	0.83085	0.993648	14703	1	-1.7342	0.044605	0.10593	0.979949	1865	2	-1.7342
GGT6	4	0.58618	0.73391	0.993377	12834	1	-1.7428	0.044615	0.10595	0.979949	1866	2	-1.7428
GSTT1	4	0.76357	0.83861	0.994423	14864	1	0.24198	0.044676	0.10608	0.979949	1867	3	0.24198
A4GALT	4	0.022949	0.072323	0.94593	1319	1	0.49434	0.044713	0.10617	0.979949	1868	2	0.49434
THBS4	4	0.98691	0.98699	0.999046	17720	0	0.63299	0.044714	0.10617	0.979949	1869	3	0.63299
LPPR5	4	0.69267	0.81477	0.993377	14353	1	0.58563	0.044726	0.1062	0.979949	1870	2	0.58563
TEAD1	4	0.014203	0.046476	0.936816	840	1	0.29055	0.044753	0.10624	0.979949	1871	3	0.29055
SMIM2	4	0.31405	0.53428	0.993377	9194	1	0.47648	0.04482	0.10639	0.979949	1872	2	0.47648
ZNF596	4	0.90947	0.91296	0.995788	16449	1	0.37918	0.04483	0.10641	0.979949	1873	3	0.37918
SLC17A8	4	0.036794	0.11039	0.983533	1952	3	-3.6004	0.044843	0.10644	0.979949	1874	1	-3.6004
C8orf49	4	0.26476	0.47253	0.993377	8180	1	0.41352	0.044845	0.10645	0.979949	1875	3	0.41352
LRR1	2	0.77906	0.77839	0.993377	15010	0	-0.72084	0.044852	0.080613	0.979949	1876	1	-0.72084
TTLL3	4	0.88287	0.8945	0.995588	16080	1	0.52105	0.044884	0.10653	0.979949	1877	3	0.52105
DVL1	4	0.6551	0.78757	0.993377	13824	2	-0.043533	0.044888	0.10654	0.979949	1878	2	-0.043533
SLC22A4	4	0.26198	0.4689	0.993377	8115	2	-2.7412	0.0449	0.10657	0.979949	1879	1	-2.7412
LINC00632	4	0.95758	0.95744	0.999046	17203	0	0.41184	0.044907	0.10658	0.979949	1880	3	0.41184
SLC25A38	4	0.90354	0.90856	0.995788	16362	1	0.22029	0.044915	0.1066	0.979949	1881	2	0.22029
LCLAT1	4	0.21972	0.41244	0.993377	7185	3	-1.8567	0.044958	0.10668	0.979949	1882	1	-1.8567
SCPEP1	4	0.1499	0.31278	0.993377	5462	1	0.66776	0.044982	0.10672	0.979949	1883	3	0.66776
ZCCHC3	4	0.36786	0.57295	0.993377	9901	1	0.40255	0.044984	0.10673	0.979949	1884	3	0.40255
CD27	4	0.44359	0.62796	0.993377	10956	1	0.66814	0.045	0.10676	0.979949	1885	3	0.66814
ATP9A	4	0.85538	0.87873	0.994994	15752	1	0.37449	0.045008	0.10678	0.979949	1886	3	0.37449
PLXNA1	4	0.8685	0.88599	0.995588	15913	1	-0.3379	0.045015	0.10679	0.979949	1887	1	-0.3379
KIAA2013	4	0.91071	0.91391	0.995788	16472	1	0.75456	0.04505	0.10685	0.979949	1888	3	0.75456
S1PR2	4	0.68873	0.81359	0.993377	14323	1	0.61809	0.045062	0.10688	0.979949	1889	3	0.61809
KRT222	4	0.33368	0.54824	0.993377	9457	2	-3.0201	0.045129	0.10701	0.979949	1890	1	-3.0201
MOXD1	4	0.9851	0.98517	0.999046	17694	0	0.39279	0.045166	0.10708	0.979949	1891	3	0.39279
CX3CL1	4	0.031871	0.097128	0.976421	1730	2	-2.9114	0.045186	0.10712	0.979949	1892	1	-2.9114
METAP1D	4	0.27105	0.48069	0.993377	8318	1	0.4614	0.045225	0.10719	0.979949	1893	3	0.4614
MTERFD1	3	0.86025	0.86072	0.994911	15812	1	0.81769	0.045259	0.090571	0.979949	1894	2	0.81769
VCAM1	4	0.82704	0.86467	0.994911	15475	1	0.19375	0.045263	0.10727	0.979949	1895	3	0.19375
RAB9A	4	0.11899	0.26618	0.993377	4672	2	-2.9652	0.045266	0.10728	0.979949	1896	2	-2.9652
IL12RB1	4	0.96827	0.96813	0.999046	17392	0	0.69377	0.045271	0.10728	0.979949	1897	3	0.69377
BMP2K	4	0.08416	0.21114	0.993377	3679	2	-5.1036	0.045357	0.10746	0.979949	1898	1	-5.1036
KRTAP25-1	4	0.18494	0.3637	0.993377	6321	1	0.44713	0.045383	0.10751	0.979949	1899	3	0.44713
RREB1	4	0.80609	0.85542	0.994806	15251	1	0.32944	0.045426	0.10761	0.979949	1900	3	0.32944
PPAN	4	0.39993	0.59623	0.993377	10331	2	-0.1667	0.045435	0.10764	0.979949	1901	2	-0.1667
ARPC2	4	0.30131	0.51914	0.993377	8967	3	-4.7494	0.045443	0.10765	0.979949	1902	1	-4.7494
HIST3H2A	4	0.11239	0.25602	0.993377	4489	2	-0.63027	0.045475	0.10773	0.979949	1903	2	-0.63027
HFE	4	0.29979	0.51721	0.993377	8906	1	0.34689	0.045512	0.1078	0.979949	1904	3	0.34689
GRAMD1C	4	0.85538	0.87873	0.994994	15748	1	0.37501	0.04552	0.10781	0.979949	1905	3	0.37501
PDK1	4	0.9193	0.92075	0.996535	16580	1	0.43287	0.045578	0.10792	0.979949	1906	3	0.43287
SEPT11	4	0.38506	0.58537	0.993377	10124	2	-2.4662	0.045586	0.10794	0.979949	1907	1	-2.4662
CTH	4	0.505	0.67296	0.993377	11799	2	-2.3136	0.045643	0.10806	0.979949	1908	2	-2.3136
TEX33	4	0.9397	0.93954	0.997579	16915	0	0.33224	0.045668	0.1081	0.979949	1909	3	0.33224
CDC42SE1	4	0.096546	0.23098	0.993377	4051	3	-4.141	0.0457	0.10816	0.979949	1910	1	-4.141
CDC25C	4	0.59285	0.73909	0.993377	12946	1	-1.502	0.045713	0.10819	0.979949	1911	2	-1.502
PIM2	4	0.18265	0.36042	0.993377	6253	2	-0.55376	0.045757	0.10829	0.979949	1912	2	-0.55376
TRPC4	4	0.99249	0.99261	0.999046	17835	0	0.26993	0.045769	0.10831	0.979949	1913	3	0.26993
CDK13	4	0.12197	0.27076	0.993377	4744	2	-2.7205	0.045781	0.10834	0.979949	1914	2	-2.7205
PEX6	4	0.47704	0.65258	0.993377	11420	1	0.63138	0.045794	0.10837	0.979949	1915	3	0.63138
CPSF3	2	0.89487	0.89455	0.995588	16219	0	0.58228	0.045805	0.082168	0.979949	1916	1	0.58228
KCNE4	2	0.3222	0.42643	0.993377	9314	1	-2.1188	0.045849	0.082235	0.979949	1917	1	-2.1188
HEPACAM	4	0.054926	0.15688	0.993377	2705	3	-6.0355	0.045871	0.10854	0.979949	1918	1	-6.0355
PTOV1	4	0.96126	0.96109	0.999046	17257	0	0.25145	0.045916	0.10864	0.979949	1919	2	0.25145
SYS1	4	0.56865	0.72067	0.993377	12587	2	-4.6978	0.045928	0.10866	0.979949	1920	1	-4.6978
DYDC1	4	0.14494	0.3055	0.993377	5331	2	-2.6708	0.045957	0.10873	0.979949	1921	2	-2.6708
TPPP	4	0.17869	0.35479	0.993377	6162	3	-5.9452	0.045985	0.10879	0.979949	1922	1	-5.9452
RPS23	2	0.84164	0.8413	0.994423	15604	0	-0.3466	0.046007	0.082505	0.979949	1923	1	-0.3466
ATG4B	4	0.68969	0.81389	0.993377	14338	1	0.54036	0.046051	0.10891	0.979949	1924	3	0.54036
MAP3K10	4	0.19503	0.37801	0.993377	6555	2	-0.77657	0.0461	0.10902	0.979949	1925	1	-0.77657
GGN	4	0.45834	0.63883	0.993377	11148	1	0.43999	0.046153	0.10912	0.979949	1926	3	0.43999
OR2AJ1	4	0.23346	0.43103	0.993377	7485	2	-3.1466	0.046157	0.10913	0.979949	1927	1	-3.1466
SLC17A2	4	0.074485	0.19529	0.993377	3404	3	-5.7668	0.046214	0.10923	0.979949	1928	1	-5.7668
L1CAM	4	0.044758	0.13121	0.988628	2280	1	0.46506	0.046215	0.10923	0.979949	1929	3	0.46506
NXPH4	4	0.45478	0.63623	0.993377	11133	2	-1.559	0.046325	0.10947	0.979949	1930	2	-1.559
ZNF473	4	0.42956	0.61776	0.993377	10772	1	0.083101	0.046328	0.10947	0.979949	1931	2	0.083101
RPS6KL1	4	0.46718	0.64532	0.993377	11266	2	-0.2571	0.046394	0.10959	0.979949	1932	2	-0.2571
ANO10	4	0.65138	0.78469	0.993377	13772	1	0.4236	0.046404	0.10961	0.979949	1933	3	0.4236
MAGEE1	4	0.16593	0.33633	0.993377	5824	1	0.36253	0.046428	0.10965	0.979949	1934	3	0.36253
SETD7	4	0.13306	0.28762	0.993377	5034	2	-3.0495	0.046442	0.10968	0.979949	1935	2	-3.0495
ZYX	4	0.64856	0.78253	0.993377	13721	1	0.38802	0.046499	0.10978	0.979949	1936	2	0.38802
IGLL5	4	0.96742	0.9673	0.999046	17374	0	0.41372	0.046542	0.10988	0.979949	1937	3	0.41372
GPM6A	4	0.072698	0.1924	0.993377	3344	1	0.41299	0.04657	0.10993	0.979949	1938	3	0.41299
OIT3	4	0.49539	0.6659	0.993377	11661	1	-1.6708	0.046613	0.11002	0.979949	1939	2	-1.6708
EPM2A	4	0.73357	0.82788	0.993377	14644	1	0.49564	0.046724	0.11026	0.979949	1940	3	0.49564
CBFA2T3	4	0.81381	0.85879	0.994911	15322	1	-0.46876	0.046727	0.11026	0.979949	1941	2	-0.46876
RP11-422N16.3	4	0.23763	0.43658	0.993377	7583	2	-0.14905	0.046749	0.11031	0.979949	1942	2	-0.14905
BMPR1B	3	0.88086	0.88082	0.995084	16051	0	0.72343	0.04677	0.092807	0.979949	1943	2	0.72343
ZNF275	4	0.10387	0.24251	0.993377	4251	2	-2.682	0.046784	0.11039	0.979949	1944	1	-2.682
PLD5	4	0.76819	0.8403	0.994423	14911	1	0.41567	0.046804	0.11043	0.979949	1945	2	0.41567
BEX4	4	0.41102	0.60421	0.993377	10477	1	-2.1531	0.046841	0.1105	0.979949	1946	1	-2.1531
DALRD3	4	0.85538	0.87873	0.994994	15760	1	0.33588	0.046854	0.11053	0.979949	1947	3	0.33588
LAMP5	4	0.92872	0.92886	0.996584	16717	1	0.39847	0.046862	0.11055	0.979949	1948	3	0.39847
TCHH	4	0.38078	0.58229	0.993377	10066	2	-0.5213	0.046893	0.1106	0.979949	1949	2	-0.5213
DTX3	4	0.096464	0.23086	0.993377	4020	1	0.38174	0.046893	0.1106	0.979949	1950	2	0.38174
C2orf70	4	0.795	0.85078	0.994769	15147	1	0.23177	0.046902	0.11062	0.979949	1951	3	0.23177
RHBDL2	4	0.44058	0.62579	0.993377	10913	1	0.60761	0.046928	0.11068	0.979949	1952	3	0.60761
BPIFB2	3	0.67369	0.73371	0.993377	14070	1	0.5809	0.046951	0.093067	0.979949	1953	2	0.5809
API5	4	0.58407	0.73231	0.993377	12806	2	-0.65625	0.046955	0.11074	0.979949	1954	2	-0.65625
DBX2	4	0.95626	0.95608	0.999012	17182	0	0.28912	0.046957	0.11074	0.979949	1955	3	0.28912
STK35	4	0.70464	0.81844	0.993377	14421	1	0.38786	0.047001	0.11083	0.979949	1956	3	0.38786
XKRX	4	0.20355	0.38998	0.993377	6753	2	-0.77583	0.047012	0.11086	0.979949	1957	1	-0.77583
MCCD1	4	0.06841	0.18526	0.993377	3191	2	-2.9928	0.047037	0.11091	0.979949	1958	2	-2.9928
EXOSC4	4	0.82704	0.86467	0.994911	15444	1	-2.1068	0.047069	0.11097	0.979949	1959	1	-2.1068
C1orf105	4	0.26779	0.47643	0.993377	8224	2	-0.23388	0.047092	0.11102	0.979949	1960	2	-0.23388
CXorf48	4	0.017592	0.056789	0.939978	1052	3	-6.6126	0.047126	0.11108	0.979949	1961	1	-6.6126
ARL3	4	0.30681	0.52603	0.993377	9078	1	0.042564	0.047134	0.1111	0.979949	1962	2	0.042564
ANKZF1	4	0.099584	0.23583	0.993377	4126	1	0.38987	0.047172	0.11118	0.979949	1963	3	0.38987
TCEAL5	4	0.11723	0.26342	0.993377	4618	3	-1.4222	0.047183	0.1112	0.979949	1964	1	-1.4222
PCSK1	4	0.14212	0.30124	0.993377	5280	2	-1.0656	0.047241	0.11131	0.979949	1965	2	-1.0656
TSSK1B	4	0.97854	0.97862	0.999046	17562	0	0.52569	0.047278	0.11139	0.979949	1966	2	0.52569
TAS2R40	4	0.9811	0.98115	0.999046	17608	0	0.29353	0.047299	0.11141	0.979949	1967	3	0.29353
LAMC2	4	0.95196	0.95179	0.999012	17094	0	0.3604	0.047315	0.11144	0.979949	1968	3	0.3604
FAM78B	4	0.10147	0.23877	0.993377	4167	2	-0.26866	0.04734	0.1115	0.979949	1969	2	-0.26866
MGAT2	4	0.088299	0.21777	0.993377	3809	3	-5.7667	0.047355	0.11152	0.979949	1970	1	-5.7667
TMEM164	4	0.053554	0.15349	0.993377	2657	1	0.21575	0.047403	0.11162	0.979949	1971	3	0.21575
SYNCRIP	4	0.063383	0.17681	0.993377	3045	3	-6.4121	0.047526	0.11187	0.979949	1972	1	-6.4121
SPPL2C	4	0.36431	0.57036	0.993377	9873	2	-2.2757	0.047533	0.11188	0.979949	1973	2	-2.2757
CYSLTR1	4	0.64941	0.78318	0.993377	13736	2	-0.036391	0.047547	0.11191	0.979949	1974	2	-0.036391
ESPN	4	0.87869	0.89194	0.995588	16037	1	-0.29414	0.047583	0.11199	0.979949	1975	1	-0.29414
RAB25	3	0.95264	0.95292	0.999012	17107	0	0.41234	0.047585	0.093993	0.979949	1976	2	0.41234
RELT	4	0.031627	0.096479	0.976421	1712	2	-0.54187	0.04764	0.11212	0.979949	1977	2	-0.54187
CH25H	4	0.97042	0.97033	0.999046	17426	0	0.39406	0.047657	0.11216	0.979949	1978	2	0.39406
VCAN	4	0.10387	0.24251	0.993377	4260	2	-2.4477	0.047685	0.11222	0.979949	1979	2	-2.4477
PGAM2	4	0.5266	0.68902	0.993377	12091	2	-0.12863	0.047697	0.11224	0.979949	1980	2	-0.12863
GAS1	4	0.033712	0.10213	0.979274	1806	1	0.18416	0.047699	0.11224	0.979949	1981	2	0.18416
HMX1	4	0.21941	0.41202	0.993377	7173	3	-3.5242	0.047754	0.11235	0.979949	1982	1	-3.5242
PLEKHA7	4	0.17357	0.34734	0.993377	6044	1	0.31449	0.047755	0.11236	0.979949	1983	3	0.31449
KDM4A	4	0.022513	0.071081	0.945105	1302	1	0.45356	0.047763	0.11237	0.979949	1984	3	0.45356
B3GALT4	4	0.8745	0.88944	0.995588	15985	1	-1.3241	0.047811	0.11246	0.979949	1985	1	-1.3241
YIPF5	4	0.93672	0.93652	0.997432	16867	1	-0.90508	0.047868	0.11257	0.979949	1986	2	-0.90508
HMGCL	4	0.88722	0.89732	0.995788	16133	1	0.25164	0.047887	0.1126	0.979949	1987	3	0.25164
CDH9	4	0.876	0.89033	0.995588	15998	1	0.53994	0.04792	0.11267	0.979949	1988	2	0.53994
FCGRT	4	0.15913	0.32642	0.993377	5703	2	-0.59051	0.047925	0.11268	0.979949	1989	2	-0.59051
HIST1H1D	4	0.50148	0.67035	0.993377	11763	2	-0.23811	0.047982	0.1128	0.979949	1990	2	-0.23811
HNRNPA0	4	0.15858	0.32564	0.993377	5678	1	0.60349	0.047999	0.11282	0.979949	1991	3	0.60349
EMILIN1	4	0.57906	0.72851	0.993377	12763	1	0.4988	0.048003	0.11283	0.979949	1992	2	0.4988
PDXP	4	0.018117	0.058297	0.939978	1068	1	0.52997	0.048031	0.11289	0.979949	1993	3	0.52997
OSTN	4	0.12764	0.27941	0.993377	4908	1	0.41013	0.048036	0.1129	0.979949	1994	3	0.41013
PLA1A	4	0.47414	0.65042	0.993377	11377	1	0.34759	0.048039	0.1129	0.979949	1995	3	0.34759
C2orf73	4	0.3508	0.56065	0.993377	9677	2	-2.1989	0.048087	0.113	0.979949	1996	2	-2.1989
FSTL1	4	0.61941	0.75974	0.993377	13312	1	-1.9062	0.048096	0.11301	0.979949	1997	1	-1.9062
HIVEP3	4	0.96546	0.96532	0.999046	17334	0	0.40583	0.0481	0.11302	0.979949	1998	3	0.40583
PPT2	4	0.59638	0.74176	0.993377	12979	2	-0.05283	0.048128	0.11308	0.979949	1999	2	-0.05283
[truncated: 15,964 more rows]

## Sheet: B. MAGeCK result_fitness_D7
id	num	neg|score	neg|p-value	neg|fdr	neg|rank	neg|goodsgrna	neg|lfc	pos|score	pos|p-value	pos|fdr	pos|rank	pos|goodsgrna	pos|lfc
FAT2	4	0.10718	0.22777	0.981598	3984	3	-0.40819	0.001222	0.0043736	0.792629	92	1	-0.40819
BCKDHA	4	0.11643	0.24399	0.981598	4255	3	-0.4871	0.0023238	0.0082734	0.866233	153	1	-0.4871
SAMD4A	4	0.089392	0.19626	0.977242	3452	3	-0.49008	0.002681	0.0094383	0.872895	185	1	-0.49008
UBR2	4	0.050668	0.12313	0.977242	2161	3	-0.47574	0.004911	0.016998	0.905766	292	1	-0.47574
COA4	4	0.094648	0.20572	0.977242	3619	3	-0.50276	0.0051784	0.017876	0.912177	309	1	-0.50276
TEC	4	0.066854	0.15423	0.977242	2696	3	-0.72321	0.0078786	0.026574	0.926103	465	1	-0.72321
DPCD	4	7.9993e-05	0.00031261	0.684818	7	2	-0.60772	0.9703	0.97044	0.997847	17439	0	-0.60772
SHH	4	8.9453e-05	0.00034407	0.684818	8	1	-0.17696	0.41818	0.56568	0.996485	9893	1	-0.17696
CIR1	4	0.11852	0.2476	0.981598	4316	3	-0.5788	0.0087972	0.029534	0.926103	518	1	-0.5788
PGP	4	0.13405	0.27425	0.986763	4744	3	-0.91454	0.010307	0.034329	0.931301	590	1	-0.91454
RASGRF2	4	0.014216	0.046497	0.977242	745	3	-1.23	0.01149	0.038043	0.931301	663	1	-1.23
KIAA0319L	4	0.13024	0.26773	0.984146	4651	3	-0.50333	0.011904	0.039337	0.931301	683	1	-0.50333
CYP26C1	4	0.045122	0.1123	0.977242	1965	3	-0.57323	0.017301	0.055882	0.954894	975	1	-0.57323
QTRTD1	4	0.015573	0.050705	0.977242	820	3	-0.89152	0.017507	0.056476	0.955216	981	1	-0.89152
NEUROD1	4	0.00014909	0.00057253	0.684818	15	2	-0.26484	0.89349	0.8936	0.996485	16085	0	-0.26484
SLC22A5	4	0.06353	0.14785	0.977242	2576	3	-0.52987	0.021062	0.065004	0.957834	1135	1	-0.52987
ZRANB2	4	0.057167	0.13576	0.977242	2378	3	-0.39137	0.02496	0.073016	0.961217	1273	1	-0.39137
IDUA	4	0.12581	0.26021	0.981598	4531	3	-0.60916	0.025545	0.074225	0.961217	1293	1	-0.60916
GARNL3	4	0.0153	0.049863	0.977242	803	3	-0.85389	0.027444	0.078079	0.961217	1361	1	-0.85389
IQCF2	3	0.00022883	0.00069117	0.727929	20	2	-1.5225	0.87829	0.8783	0.996485	15774	0	-1.5225
CHRNB3	4	0.047832	0.11758	0.977242	2056	3	-0.62963	0.029574	0.082467	0.962072	1444	1	-0.62963
MAPK1	4	0.0090848	0.030447	0.977242	485	3	-0.86427	0.029808	0.08296	0.962397	1453	1	-0.86427
DPP9	4	0.00026834	0.00097371	0.727929	23	2	-0.34598	0.45202	0.59939	0.996485	10477	2	-0.34598
SPIDR	4	0.049178	0.12022	0.977242	2104	3	-0.83498	0.031177	0.085756	0.964582	1505	1	-0.83498
CITED1	4	0.095399	0.20702	0.977242	3644	3	-0.40536	0.031177	0.085756	0.964582	1506	1	-0.40536
TINAG	4	0.00032797	0.0011862	0.788229	26	1	-0.031374	0.69824	0.7317	0.996485	13067	1	-0.031374
PSMA8	4	0.09898	0.2133	0.977242	3746	3	-0.5725	0.031672	0.086726	0.964582	1520	1	-0.5725
SCN2A	4	0.055826	0.13323	0.977242	2325	3	-0.80149	0.032836	0.089066	0.964582	1569	1	-0.80149
JSRP1	4	0.00038759	0.0013953	0.807569	29	2	-0.45615	0.51816	0.63974	0.996485	11241	1	-0.45615
SLC6A12	4	0.10666	0.22684	0.981598	3965	3	-0.51587	0.032836	0.089066	0.964582	1572	1	-0.51587
BTBD8	4	0.083481	0.1854	0.977242	3256	3	-0.60405	0.032836	0.089066	0.964582	1575	1	-0.60405
C1orf233	4	0.058181	0.13768	0.977242	2408	3	-0.53082	0.033592	0.090606	0.968739	1601	1	-0.53082
PROM2	4	0.11121	0.23494	0.981598	4111	3	-0.34173	0.034173	0.091804	0.968739	1628	1	-0.34173
CRAT	4	0.028797	0.079476	0.977242	1345	3	-0.79618	0.036176	0.095816	0.969235	1704	1	-0.79618
CCDC153	4	0.10198	0.21856	0.978576	3838	3	-0.45861	0.036176	0.095816	0.969235	1706	1	-0.45861
PCDHA13	4	0.022939	0.067377	0.977242	1108	3	-1.3774	0.038407	0.10022	0.975831	1775	1	-1.3774
RFTN2	4	0.00050682	0.0018395	0.809003	37	2	-0.14823	0.80843	0.81111	0.996485	14529	1	-0.14823
GLE1	4	0.022306	0.066077	0.977242	1083	3	-2.4677	0.039218	0.10182	0.978991	1794	1	-2.4677
SLC5A3	4	0.049016	0.11988	0.977242	2100	3	-0.88496	0.04205	0.10749	0.980589	1878	1	-0.88496
BTBD19	4	0.0005302	0.0019218	0.809003	40	2	-0.59029	0.81703	0.81869	0.996485	14682	1	-0.59029
MEFV	4	0.097829	0.21132	0.977242	3709	3	-0.49441	0.043436	0.1102	0.980589	1920	1	-0.49441
HPGD	4	0.00056643	0.0020652	0.842147	42	1	0.42652	0.12822	0.26446	0.993152	4557	3	0.42652
C6orf15	4	0.08427	0.18685	0.977242	3278	3	-0.66913	0.045741	0.11467	0.980589	1989	1	-0.66913
LRRC47	4	0.085035	0.18826	0.977242	3300	3	-0.39653	0.046978	0.11703	0.980589	2022	1	-0.39653
SIN3A	4	0.084147	0.18662	0.977242	3275	3	-0.71595	0.050396	0.12367	0.980589	2140	1	-0.71595
LPHN2	4	0.010598	0.035251	0.977242	567	3	-1.0089	0.051658	0.12617	0.980589	2183	1	-1.0089
C7orf13	4	0.12273	0.2549	0.981598	4445	3	-0.65982	0.052861	0.1285	0.980589	2227	1	-0.65982
OR10H4	4	0.028402	0.078659	0.977242	1323	3	-0.56147	0.054034	0.13083	0.980589	2273	1	-0.56147
NPRL2	4	0.075269	0.17005	0.977242	2975	3	-0.51771	0.055435	0.13349	0.980589	2317	1	-0.51771
DEDD2	3	0.00073783	0.0021574	0.848494	50	1	0.60325	0.17027	0.27688	0.993152	5574	2	0.60325
PACSIN1	4	0.13549	0.27668	0.986763	4781	3	-0.32162	0.056919	0.1363	0.980589	2356	1	-0.32162
OR13C9	4	0.084343	0.18699	0.977242	3281	3	-0.49078	0.058345	0.13896	0.980589	2406	1	-0.49078
NME1	4	0.13153	0.26993	0.986763	4682	3	-0.49877	0.062358	0.14655	0.980589	2556	1	-0.49877
KLC2	4	0.071435	0.16293	0.977242	2841	3	-0.7171	0.063068	0.14787	0.980589	2581	1	-0.7171
EDAR	4	0.000804	0.0028864	0.853607	55	2	-0.54997	0.012672	0.04172	0.931301	731	1	-0.54997
GTSF1L	4	0.00080486	0.002888	0.853607	56	1	0.0061649	0.85139	0.85149	0.996485	15270	0	0.0061649
TNFSF4	4	0.033882	0.089865	0.977242	1542	3	-0.61028	0.06392	0.14949	0.980589	2608	1	-0.61028
SENP5	4	0.055075	0.1318	0.977242	2299	3	-0.57536	0.065054	0.15172	0.980589	2637	1	-0.57536
PRDM5	4	0.047122	0.11618	0.977242	2037	3	-0.75458	0.065508	0.1526	0.980589	2653	1	-0.75458
OSTN	4	0.0062067	0.02126	0.977242	352	3	-0.5835	0.066075	0.15365	0.980589	2671	1	-0.5835
TRMT1L	4	0.022238	0.06594	0.977242	1078	3	-0.76223	0.069724	0.16045	0.980589	2786	1	-0.76223
P2RX3	4	0.00086446	0.0031016	0.862175	62	2	-0.3531	0.31769	0.46585	0.996485	8138	2	-0.3531
PRAP1	4	0.071445	0.16295	0.977242	2842	3	-0.60031	0.071558	0.16393	0.980589	2852	1	-0.60031
ZMAT4	4	0.042544	0.10723	0.977242	1864	3	-0.4329	0.072629	0.16595	0.980589	2885	1	-0.4329
TM7SF3	4	0.019455	0.060182	0.977242	971	3	-0.85167	0.075219	0.17069	0.980589	2976	1	-0.85167
C11orf44	4	0.00092406	0.0033157	0.862175	66	2	-0.35913	0.88025	0.88045	0.996485	15814	0	-0.35913
UBBP4	1	0.00097656	0.0009555	0.727929	67	1	-1.2452	0.99902	0.99905	0.999979	17922	0	-1.2452
ASXL1	4	0.056978	0.13542	0.977242	2365	3	-0.59012	0.078982	0.17775	0.980589	3104	1	-0.59012
CEACAM21	4	0.088394	0.19446	0.977242	3421	3	-0.51227	0.079094	0.17796	0.980589	3107	1	-0.51227
SLC35F4	4	0.090774	0.19872	0.977242	3489	3	-0.5251	0.081894	0.18315	0.980589	3203	1	-0.5251
DLGAP5	4	0.080677	0.18019	0.977242	3175	3	-0.3978	0.081894	0.18315	0.980589	3213	1	-0.3978
DEGS2	4	0.12554	0.25976	0.981598	4520	3	-0.50986	0.084659	0.1882	0.983136	3292	1	-0.50986
MAGEB16	4	0.0011624	0.0041754	0.894374	73	2	-0.52351	0.85978	0.85986	0.996485	15434	0	-0.52351
RSPH4A	4	0.027771	0.077371	0.977242	1298	3	-0.44324	0.086583	0.19169	0.983968	3352	1	-0.44324
KRT85	4	0.075168	0.16987	0.977242	2971	3	-0.56381	0.08675	0.19199	0.983968	3358	1	-0.56381
SPOCK2	4	0.076088	0.17165	0.977242	3006	3	-1.0745	0.088059	0.1944	0.984749	3389	1	-1.0745
SPP2	4	0.001222	0.0043736	0.894374	77	2	-0.040213	0.46927	0.61679	0.996485	10805	2	-0.040213
NUDT13	4	0.0012271	0.0043918	0.894374	78	2	-0.74988	0.51494	0.63839	0.996485	11213	1	-0.74988
CSNK1G2	4	0.092759	0.20233	0.977242	3556	3	-0.63498	0.088282	0.1948	0.984749	3399	1	-0.63498
TBCK	3	0.0012761	0.0036694	0.894374	80	2	-1.1586	0.34953	0.46919	0.996485	8696	1	-1.1586
SERPINA12	4	0.0012816	0.0045695	0.894374	81	2	-0.13566	0.31622	0.46439	0.996485	8104	2	-0.13566
ZNF74	4	0.076376	0.17216	0.977242	3016	3	-0.40065	0.095134	0.20705	0.987914	3607	1	-0.40065
MYO1A	4	0.0013412	0.0047676	0.894374	83	2	-0.24312	0.17154	0.32068	0.993152	5592	1	-0.24312
YWHAB	4	0.035799	0.093789	0.977242	1621	3	-0.58359	0.097456	0.21115	0.987914	3682	1	-0.58359
SUDS3	3	0.0013602	0.0038896	0.894374	85	2	-2.9701	0.88607	0.88606	0.996485	15928	0	-2.9701
PPP1R3D	4	0.042045	0.10627	0.977242	1846	3	-0.69717	0.097566	0.21135	0.987914	3684	1	-0.69717
TMEM189	4	0.087438	0.19269	0.977242	3392	3	-0.36729	0.099497	0.21465	0.987914	3745	1	-0.36729
ZFHX2	4	0.055862	0.13331	0.977242	2327	3	-0.52509	0.10005	0.2156	0.988898	3765	1	-0.52509
LCLAT1	4	0.0168	0.054402	0.977242	873	3	-0.72403	0.10261	0.22003	0.989638	3825	1	-0.72403
LRP5	4	0.048278	0.11843	0.977242	2072	3	-0.72141	0.10283	0.22041	0.989638	3830	1	-0.72141
CTLA4	4	0.065294	0.15132	0.977242	2639	3	-0.48706	0.10478	0.22385	0.989638	3879	1	-0.48706
PABPC4L	4	0.08865	0.1949	0.977242	3430	3	-0.42265	0.10505	0.22433	0.989638	3887	1	-0.42265
OR4D1	4	0.0014467	0.0051423	0.894374	93	2	-0.37426	0.0098335	0.032839	0.931301	565	2	-0.37426
DNAJB4	4	0.036379	0.094935	0.977242	1638	3	-0.38489	0.10568	0.22544	0.989638	3906	1	-0.38489
DNASE1L1	4	0.08317	0.18484	0.977242	3247	3	-0.34068	0.10598	0.22599	0.989638	3911	1	-0.34068
LRRIQ1	4	0.13618	0.27786	0.986763	4800	3	-0.46978	0.11025	0.23357	0.990917	4054	1	-0.46978
DFFB	4	0.066366	0.15333	0.977242	2682	3	-0.51526	0.11222	0.237	0.991666	4112	1	-0.51526
HCFC1	4	0.10013	0.2153	0.977242	3789	3	-0.52769	0.11366	0.23951	0.993152	4142	1	-0.52769
REEP6	4	0.01352	0.044314	0.977242	713	3	-0.89382	0.11516	0.24206	0.993152	4184	1	-0.89382
CD200R1	4	0.026701	0.07517	0.977242	1258	3	-0.712	0.11657	0.24449	0.993152	4210	1	-0.712
MED6	4	0.034438	0.091047	0.977242	1564	3	-1.3632	0.11657	0.24449	0.993152	4211	1	-1.3632
WFDC5	3	0.0016957	0.0048531	0.894374	102	2	-0.85907	0.58875	0.61531	0.996485	11863	1	-0.85907
GABRA5	4	0.019878	0.061081	0.977242	985	3	-0.62917	0.11734	0.24581	0.993152	4236	1	-0.62917
CHKA	4	0.038781	0.099738	0.977242	1719	3	-1.2312	0.11772	0.24644	0.993152	4249	1	-1.2312
SRPX	4	0.061113	0.14324	0.977242	2495	3	-0.48648	0.11818	0.24726	0.993152	4261	1	-0.48648
SRP54	2	0.0017347	0.0034106	0.874187	106	2	-3.6215	0.99827	0.99824	0.999979	17906	0	-3.6215
PRKAR1A	4	0.039285	0.10072	0.977242	1738	3	-0.59463	0.12016	0.25068	0.993152	4316	1	-0.59463
ANXA5	4	0.0017685	0.0062862	0.918003	108	2	-0.63027	0.68485	0.72365	0.996485	12908	1	-0.63027
FAM89B	4	0.010092	0.033641	0.977242	541	3	-1.4005	0.12413	0.25747	0.993152	4433	1	-1.4005
ZNF829	4	0.029238	0.080407	0.977242	1364	3	-0.62927	0.12432	0.25783	0.993152	4441	1	-0.62927
CYP17A1	4	0.010377	0.03455	0.977242	557	3	-0.69124	0.12583	0.26042	0.993152	4489	1	-0.69124
GCLC	4	0.014808	0.048343	0.977242	777	3	-1.35	0.12588	0.2605	0.993152	4492	1	-1.35
TTC31	4	0.0018177	0.0064313	0.918003	113	1	0.0068769	0.23225	0.38102	0.996485	6629	1	0.0068769
ZFP30	4	0.10076	0.2164	0.977242	3805	3	-0.54951	0.12704	0.26242	0.993152	4516	1	-0.54951
CRISP1	4	0.0018773	0.0066659	0.939859	115	1	0.40985	0.03173	0.086831	0.964582	1528	3	0.40985
CACNG3	4	0.011693	0.038677	0.977242	620	3	-1.0898	0.12906	0.26589	0.993152	4587	1	-1.0898
CARD16	1	0.0019009	0.0018533	0.809003	117	1	-2.3381	0.9981	0.99813	0.999979	17901	0	-2.3381
SGPP2	4	0.012247	0.040417	0.977242	652	3	-0.81139	0.12938	0.26644	0.993152	4597	1	-0.81139
NOL11	2	0.0019233	0.003798	0.894374	119	2	-1.5392	0.99808	0.99804	0.999979	17900	0	-1.5392
SLC16A4	4	0.10793	0.2291	0.981598	4019	3	-0.45644	0.13094	0.26906	0.993152	4640	1	-0.45644
DYNC1I2	3	0.0019559	0.0055826	0.906922	121	2	-3.3539	0.13163	0.22761	0.989638	4657	1	-3.3539
KLHDC3	4	0.13303	0.27247	0.986763	4721	3	-0.32863	0.13306	0.27262	0.993152	4694	1	-0.32863
DQX1	4	0.0019964	0.0070913	0.947753	123	2	-1.0112	0.91771	0.91789	0.997001	16500	0	-1.0112
VCX2	2	0.0020093	0.0039602	0.894374	124	2	-1.2208	0.99799	0.99796	0.999979	17898	0	-1.2208
BRMS1	3	0.0020181	0.0057377	0.917448	125	2	-1.3588	0.66018	0.66948	0.996485	12601	1	-1.3588
HOXD10	4	0.073852	0.16742	0.977242	2923	3	-0.63969	0.13795	0.28091	0.993152	4842	1	-0.63969
TBC1D22B	3	0.0020467	0.0058067	0.917448	127	2	-1.6809	0.91547	0.91553	0.997001	16459	0	-1.6809
CHDH	4	0.0020559	0.0073038	0.947753	128	2	-0.54544	0.81647	0.81818	0.996485	14672	1	-0.54544
PPP5C	4	0.014537	0.047517	0.977242	763	3	-0.72779	0.14155	0.28694	0.993152	4955	1	-0.72779
NODAL	4	0.0020664	0.0073424	0.947753	130	2	-0.55626	0.7982	0.80255	0.996485	14376	1	-0.55626
ENKD1	4	0.0021154	0.0075185	0.952924	131	1	0.60335	0.1551	0.30421	0.993152	5259	2	0.60335
CLDN2	4	0.0021316	0.0075747	0.952924	132	2	-1.0296	0.44306	0.59041	0.996485	10330	1	-1.0296
PIANP	4	0.002175	0.0077353	0.952924	133	2	-0.3147	0.88208	0.88227	0.996485	15849	0	-0.3147
CLEC1B	4	0.0043171	0.015	0.977242	239	3	-0.7989	0.14227	0.28813	0.993152	4971	1	-0.7989
DEFB127	3	0.0021938	0.0061985	0.918003	135	2	-0.82905	0.32126	0.45444	0.996485	8202	1	-0.82905
GLYCTK	4	0.0022345	0.0079588	0.952924	136	2	-0.9612	0.19741	0.3463	0.996485	6043	2	-0.9612
PIGT	4	0.096699	0.20933	0.977242	3670	3	-0.64554	0.14243	0.28839	0.993152	4973	1	-0.64554
SPTBN2	4	0.083564	0.18556	0.977242	3262	3	-0.45684	0.14333	0.28988	0.993152	5002	1	-0.45684
GLUD1	4	0.020382	0.062128	0.977242	1001	3	-0.77596	0.14418	0.29131	0.993152	5028	1	-0.77596
KIAA0196	4	0.0022718	0.0080841	0.952924	140	2	-0.77097	0.26161	0.41026	0.996485	7173	1	-0.77097
UHRF1BP1	4	0.0022752	0.0080957	0.952924	141	2	-0.54373	0.97482	0.97505	0.997847	17525	0	-0.54373
ZNF790	4	0.010281	0.034237	0.977242	551	3	-0.66037	0.14473	0.29223	0.993152	5046	1	-0.66037
LECT1	4	0.0022941	0.0081586	0.952924	143	2	-0.14164	0.78978	0.79566	0.996485	14235	1	-0.14164
ABHD10	4	0.090385	0.19802	0.977242	3480	3	-0.72126	0.14601	0.2943	0.993152	5079	1	-0.72126
SNX27	4	0.033037	0.088162	0.977242	1514	3	-0.59656	0.14767	0.29671	0.993152	5125	1	-0.59656
MIA3	4	0.0023536	0.0083661	0.952924	146	1	0.47232	0.10164	0.21837	0.989089	3804	3	0.47232
TULP3	4	0.089755	0.19687	0.977242	3462	3	-0.365	0.14952	0.29856	0.993152	5153	1	-0.365
MTMR1	4	0.002385	0.0084682	0.952924	148	2	-0.73287	0.13635	0.27819	0.993152	4795	1	-0.73287
RWDD4	4	0.069339	0.1589	0.977242	2785	3	-0.82007	0.15137	0.30039	0.993152	5185	1	-0.82007
SMG7	2	0.002399	0.0047317	0.894374	150	2	-3.9278	0.9556	0.95569	0.997847	17173	0	-3.9278
ADAMTS16	4	0.0024111	0.0085438	0.952924	151	2	-0.46665	0.35509	0.50286	0.996485	8808	2	-0.46665
MRPL1	4	0.046239	0.11449	0.977242	2006	3	-0.70233	0.15298	0.30204	0.993152	5217	1	-0.70233
MEF2D	4	0.022031	0.065508	0.977242	1071	3	-0.61645	0.15731	0.30647	0.993152	5300	1	-0.61645
KRTAP4-1	4	0.021431	0.064257	0.977242	1047	3	-0.81733	0.15794	0.3071	0.993152	5312	1	-0.81733
PGPEP1	4	0.0024727	0.0087595	0.95867	155	2	-0.10308	0.31542	0.46359	0.996485	8087	2	-0.10308
SLC10A6	4	0.058842	0.13891	0.977242	2437	3	-0.98796	0.15868	0.30783	0.993152	5327	1	-0.98796
HRNR	4	0.0025322	0.0089532	0.95867	157	2	0.30778	0.11483	0.24151	0.993152	4173	2	0.30778
MYOCD	4	0.057977	0.1373	0.977242	2400	3	-0.65042	0.15886	0.308	0.993152	5331	1	-0.65042
USH2A	4	0.013602	0.044592	0.977242	719	3	-0.57039	0.15978	0.30892	0.993152	5346	1	-0.57039
TDRD3	4	0.0025761	0.0090873	0.95867	160	2	-0.4761	0.1858	0.33487	0.993545	5862	1	-0.4761
PTPRM	4	0.0025917	0.0091442	0.95867	161	2	-0.66423	0.23845	0.38717	0.996485	6756	2	-0.66423
TPRA1	4	0.053197	0.12813	0.977242	2234	3	-1.1189	0.16014	0.3093	0.993152	5356	1	-1.1189
C9orf53	4	0.0026512	0.0093483	0.95867	163	2	-0.12848	0.52906	0.64449	0.996485	11336	1	-0.12848
NTRK1	4	0.0026523	0.0093505	0.95867	164	2	-0.44839	0.30869	0.45687	0.996485	7981	2	-0.44839
ADRA2A	4	0.0027107	0.009544	0.965923	165	1	0.97773	0.011844	0.039164	0.931301	680	3	0.97773
ADTRP	4	0.0027333	0.0096198	0.965923	166	2	-1.1258	0.65162	0.70467	0.996485	12503	1	-1.1258
ALDH3A2	4	0.03171	0.085451	0.977242	1462	3	-0.88323	0.16035	0.3095	0.993152	5358	1	-0.88323
PDXDC1	4	0.0027703	0.0097583	0.965923	168	2	-0.44566	0.51816	0.63974	0.996485	11242	1	-0.44566
TGFA	4	0.11892	0.2483	0.981598	4332	3	-0.41328	0.16153	0.31068	0.993152	5381	1	-0.41328
ZNF189	4	0.0028298	0.0099686	0.965923	170	2	-0.32288	0.78425	0.79127	0.996485	14165	1	-0.32288
DEC1	4	0.0014386	0.0051147	0.894374	90	3	-1.2622	0.16166	0.3108	0.993152	5384	1	-1.2622
NCOA2	4	0.002857	0.010065	0.965923	172	2	-0.60172	0.46557	0.61306	0.996485	10749	2	-0.60172
PPP2R2B	4	0.1196	0.24952	0.981598	4351	3	-0.38189	0.1638	0.31291	0.993152	5437	1	-0.38189
FAM83F	4	0.0028893	0.010175	0.965923	174	2	-0.09027	0.33889	0.48687	0.996485	8515	2	-0.09027
KANSL1L	4	0.073805	0.16733	0.977242	2920	3	-0.429	0.16588	0.31503	0.993152	5485	1	-0.429
SDF2	4	0.033787	0.089685	0.977242	1538	3	-0.98787	0.16734	0.3164	0.993152	5507	1	-0.98787
SECISBP2L	4	0.0029488	0.01038	0.970013	177	2	-0.47897	0.36487	0.51258	0.996485	8964	1	-0.47897
NKX2-1	4	0.081091	0.18096	0.977242	3192	3	-0.79832	0.16763	0.31669	0.993152	5511	1	-0.79832
DOC2A	4	0.077401	0.17406	0.977242	3056	3	-0.44237	0.1677	0.31678	0.993152	5515	1	-0.44237
TM4SF5	4	0.047865	0.11763	0.977242	2057	3	-1.2985	0.16854	0.31763	0.993152	5531	1	-1.2985
TANK	4	0.056267	0.13411	0.977242	2337	3	-0.72027	0.169	0.3181	0.993152	5549	1	-0.72027
ARHGEF11	4	0.084411	0.18712	0.977242	3283	3	-0.38903	0.16926	0.31836	0.993152	5555	1	-0.38903
EXOSC3	4	0.032775	0.087629	0.977242	1506	3	-1.6025	0.17154	0.32068	0.993152	5589	1	-1.6025
TERF1	4	0.079233	0.17754	0.977242	3127	3	-0.9081	0.17361	0.32272	0.993545	5628	1	-0.9081
SERAC1	4	0.0031718	0.011171	0.977242	185	2	-0.59815	0.28215	0.43054	0.996485	7522	1	-0.59815
GALNT15	4	0.068893	0.15808	0.977242	2766	3	-0.52393	0.17421	0.32332	0.993545	5647	1	-0.52393
HRASLS5	4	0.0031878	0.011226	0.977242	187	2	-0.73217	0.42514	0.57261	0.996485	10005	1	-0.73217
ENO3	4	0.085405	0.18894	0.977242	3317	3	-0.61262	0.17483	0.32396	0.993545	5659	1	-0.61262
AATK	4	0.094303	0.20508	0.977242	3604	3	-0.35503	0.17596	0.32508	0.993545	5672	1	-0.35503
CAMKK1	4	0.0032078	0.011285	0.977242	190	2	-0.43093	0.26493	0.41358	0.996485	7230	2	-0.43093
KLF14	4	0.0032138	0.011303	0.977242	191	2	-0.72872	0.13094	0.26906	0.993152	4636	2	-0.72872
LDHAL6A	4	0.087941	0.19361	0.977242	3403	3	-0.5485	0.17676	0.32584	0.993545	5689	1	-0.5485
SPTSSA	4	0.033538	0.089197	0.977242	1533	3	-0.64877	0.17851	0.32762	0.993545	5721	1	-0.64877
PDE4C	4	0.0033058	0.01162	0.977242	194	2	-0.20181	0.089479	0.19697	0.984749	3437	2	-0.20181
HNRNPLL	4	0.0033653	0.011816	0.977242	195	2	-0.4993	0.4785	0.62327	0.996485	10922	1	-0.4993
ZCCHC17	4	0.0033906	0.011898	0.977242	196	2	-0.41431	0.53815	0.64846	0.996485	11429	1	-0.41431
EPS15L1	4	0.03931	0.10077	0.977242	1739	3	-0.56721	0.17928	0.3284	0.993545	5736	1	-0.56721
DMXL2	4	0.0034247	0.012008	0.977242	198	2	-0.25081	0.97638	0.97665	0.997847	17555	0	-0.25081
PTPRD	4	0.058436	0.13814	0.977242	2416	3	-0.50058	0.1797	0.3288	0.993545	5742	1	-0.50058
CFB	4	0.094853	0.20608	0.977242	3627	3	-0.34402	0.18077	0.32986	0.993545	5763	1	-0.34402
SPATA9	4	0.0034842	0.01221	0.977242	201	2	-0.1658	0.40728	0.55476	0.996485	9709	1	-0.1658
ZIC5	4	0.097429	0.21063	0.977242	3686	3	-0.37864	0.18352	0.33261	0.993545	5818	1	-0.37864
GNB4	4	0.068622	0.15758	0.977242	2756	3	-0.53575	0.18477	0.33386	0.993545	5844	1	-0.53575
C10orf126	4	0.088377	0.19442	0.977242	3418	3	-0.58204	0.18482	0.33392	0.993545	5845	1	-0.58204
PTCD3	2	0.003578	0.0069975	0.947753	205	2	-4.3825	0.99642	0.99641	0.999979	17876	0	-4.3825
HECTD3	4	0.038401	0.098962	0.977242	1703	3	-0.50348	0.18487	0.33397	0.993545	5847	1	-0.50348
MACROD1	4	0.0036032	0.012609	0.977242	207	2	-0.34995	0.069865	0.16071	0.980589	2792	1	-0.34995
CHODL	4	0.072674	0.16526	0.977242	2876	3	-0.43684	0.18493	0.33402	0.993545	5848	1	-0.43684
KCNA3	3	0.0036409	0.010113	0.965923	209	1	0.95877	0.10886	0.19839	0.985597	4010	2	0.95877
SLAMF9	4	0.0036627	0.012822	0.977242	210	2	0.20648	0.25828	0.40689	0.996485	7099	2	0.20648
RAI2	4	0.076874	0.17307	0.977242	3035	3	-0.82689	0.18534	0.33441	0.993545	5854	1	-0.82689
EEF1G	2	0.003703	0.007226	0.947753	212	2	-3.3929	0.9963	0.99627	0.999979	17873	0	-3.3929
BRCA2	4	0.0066968	0.022848	0.977242	376	3	-2.3225	0.18802	0.33704	0.995267	5894	1	-2.3225
NPPB	4	0.0037221	0.013017	0.977242	214	1	0.28946	0.14508	0.29278	0.993152	5055	3	0.28946
RAP1GAP	4	0.031013	0.084085	0.977242	1434	3	-0.65405	0.18904	0.33809	0.996255	5907	1	-0.65405
MAMDC2	4	0.0037816	0.01321	0.977242	216	2	-0.23595	0.39315	0.54066	0.996485	9467	2	-0.23595
TGIF1	4	0.075614	0.17073	0.977242	2986	3	-0.57527	0.18985	0.33891	0.996255	5924	1	-0.57527
ZFP57	4	0.054517	0.13075	0.977242	2278	3	-0.83552	0.19201	0.34106	0.996485	5955	1	-0.83552
CD28	4	0.0038411	0.013407	0.977242	219	2	-0.22282	0.79479	0.79972	0.996485	14318	1	-0.22282
TRIQK	1	0.0039137	0.0038344	0.894374	220	1	-2.6968	0.99609	0.99617	0.999979	17870	0	-2.6968
CCS	4	0.031754	0.085539	0.977242	1465	3	-0.86378	0.19422	0.34322	0.996485	5994	1	-0.86378
NRP1	4	0.00396	0.013792	0.977242	222	2	0.1738	0.16663	0.31574	0.993152	5494	2	0.1738
KIAA1598	4	0.13137	0.26969	0.986763	4678	3	-0.40742	0.19443	0.3434	0.996485	5999	1	-0.40742
RAPSN	4	0.062689	0.14623	0.977242	2546	3	-1.4455	0.19524	0.34418	0.996485	6012	1	-1.4455
DUPD1	4	0.032048	0.086111	0.977242	1476	3	-1.0352	0.19544	0.34439	0.996485	6014	1	-1.0352
REN	4	0.0040195	0.014022	0.977242	226	1	0.11069	0.1961	0.34502	0.996485	6026	2	0.11069
FAM215A	4	0.026533	0.074787	0.977242	1253	3	-0.93976	0.19719	0.34609	0.996485	6040	1	-0.93976
ZNF23	4	0.024554	0.070724	0.977242	1182	3	-0.74017	0.19913	0.34802	0.996485	6063	1	-0.74017
CDK5RAP2	4	0.0040778	0.014209	0.977242	229	2	-0.94912	0.73776	0.75712	0.996485	13529	1	-0.94912
APOC3	4	0.0040789	0.014211	0.977242	230	2	-0.381	0.93315	0.93333	0.997001	16773	0	-0.381
GSTP1	4	0.1299	0.26716	0.984146	4637	3	-0.30514	0.20082	0.34973	0.996485	6102	1	-0.30514
PLD5	4	0.0041819	0.014551	0.977242	232	2	-0.62679	0.58358	0.6695	0.996485	11813	1	-0.62679
RNF13	4	0.010464	0.034835	0.977242	562	3	-0.95775	0.20183	0.35071	0.996485	6114	1	-0.95775
GPR126	4	0.057668	0.1367	0.977242	2392	3	-0.59854	0.20326	0.35214	0.996485	6134	1	-0.59854
BCL11B	4	0.04109	0.10437	0.977242	1815	3	-0.55308	0.20351	0.35238	0.996485	6137	1	-0.55308
DIAPH1	4	0.0042573	0.014807	0.977242	236	2	-1.2154	0.26308	0.41176	0.996485	7195	1	-1.2154
CD9	4	0.051582	0.12496	0.977242	2192	3	-0.43332	0.20351	0.35238	0.996485	6138	1	-0.43332
FBXO15	4	0.0043167	0.014997	0.977242	238	1	0.14727	0.43775	0.58508	0.996485	10228	2	0.14727
IDO2	4	0.017683	0.056397	0.977242	903	3	-0.92823	0.20419	0.35309	0.996485	6152	1	-0.92823
MAP3K7CL	4	0.0043312	0.015053	0.977242	240	2	-0.78955	0.72089	0.74602	0.996485	13322	1	-0.78955
PPP4R4	4	0.0020632	0.0073308	0.947753	129	3	-0.68631	0.20424	0.35314	0.996485	6153	1	-0.68631
CTTNBP2	4	0.043879	0.10993	0.977242	1916	3	-0.72105	0.2065	0.35542	0.996485	6189	1	-0.72105
PLA2G1B	4	0.0043761	0.015193	0.977242	243	2	-0.20605	0.61072	0.68305	0.996485	12084	1	-0.20605
SCN3A	4	0.032362	0.086788	0.977242	1490	3	-1.0757	0.207	0.35594	0.996485	6197	1	-1.0757
FRMPD4	4	0.017998	0.057055	0.977242	914	3	-0.72715	0.20788	0.35681	0.996485	6212	1	-0.72715
EYS	4	0.0044196	0.01533	0.977242	246	2	-0.58398	0.42337	0.57084	0.996485	9973	2	-0.58398
C1orf122	4	0.10046	0.21587	0.977242	3799	3	-0.59561	0.20806	0.35698	0.996485	6216	1	-0.59561
NRD1	4	0.10567	0.22505	0.981248	3944	3	-0.56639	0.20911	0.35805	0.996485	6231	1	-0.56639
PCNXL2	4	0.1361	0.27772	0.986763	4798	3	-0.3215	0.20991	0.35883	0.996485	6250	1	-0.3215
C16orf52	4	0.078227	0.17559	0.977242	3091	3	-0.57228	0.21018	0.3591	0.996485	6255	1	-0.57228
MB21D2	4	0.013558	0.04444	0.977242	716	3	-0.64654	0.211	0.35995	0.996485	6274	1	-0.64654
TSNAX	4	0.020353	0.062071	0.977242	1000	3	-0.86011	0.2117	0.36059	0.996485	6287	1	-0.86011
BMP5	4	0.057149	0.13573	0.977242	2375	3	-0.72024	0.21638	0.36528	0.996485	6372	1	-0.72024
FOXA2	4	0.0026304	0.0092843	0.95867	162	3	-0.77747	0.21661	0.3655	0.996485	6379	1	-0.77747
TOX	4	0.014835	0.048427	0.977242	780	3	-0.80773	0.21891	0.36777	0.996485	6424	1	-0.80773
ZNHIT1	4	0.12263	0.25472	0.981598	4442	3	-0.50843	0.22208	0.37092	0.996485	6472	1	-0.50843
NCAM2	4	0.049219	0.1203	0.977242	2105	3	-0.71697	0.22331	0.37219	0.996485	6493	1	-0.71697
ARPC1B	4	0.029079	0.080071	0.977242	1359	3	-0.60476	0.22359	0.37246	0.996485	6498	1	-0.60476
NEDD4	4	0.0046139	0.016004	0.977242	259	2	-0.1065	0.83583	0.83609	0.996485	15004	1	-0.1065
PUSL1	4	0.069533	0.15926	0.977242	2787	3	-0.70325	0.2258	0.37464	0.996485	6529	1	-0.70325
FAM214B	4	0.0022532	0.0080245	0.952924	137	3	-2.0183	0.22784	0.37663	0.996485	6561	1	-2.0183
SLC12A5	4	0.0046733	0.016192	0.977242	262	1	0.084404	0.45025	0.59754	0.996485	10452	1	0.084404
PRSS36	4	0.0196	0.060463	0.977242	975	3	-0.62896	0.2325	0.38126	0.996485	6636	1	-0.62896
EGR2	4	0.07002	0.16021	0.977242	2809	3	-0.61458	0.23274	0.38149	0.996485	6640	1	-0.61458
GNG7	4	0.11929	0.24897	0.981598	4344	3	-0.37519	0.2335	0.38228	0.996485	6657	1	-0.37519
GPR32	4	0.0047328	0.016413	0.977242	266	1	0.71506	0.11928	0.24917	0.993152	4285	3	0.71506
KRTAP5-2	2	0.0047504	0.0092496	0.95867	267	1	-1.1255	0.86223	0.86214	0.996485	15476	0	-1.1255
CDK5RAP1	4	0.077401	0.17406	0.977242	3055	3	-0.50499	0.23543	0.38421	0.996485	6692	1	-0.50499
SEC14L2	4	0.060552	0.14219	0.977242	2480	3	-0.55398	0.23592	0.38469	0.996485	6701	1	-0.55398
ENDOD1	4	0.079539	0.17812	0.977242	3136	3	-0.50958	0.23811	0.38683	0.996485	6750	1	-0.50958
STX3	4	0.064131	0.14904	0.977242	2596	3	-0.69512	0.23872	0.38741	0.996485	6766	1	-0.69512
IGSF8	4	0.004911	0.016998	0.977242	272	2	-0.012176	0.44849	0.59581	0.996485	10421	2	-0.012176
ATF7	4	0.0019092	0.0067873	0.94401	118	3	-1.4245	0.24342	0.39201	0.996485	6850	1	-1.4245
ASPHD1	4	0.023208	0.067967	0.977242	1124	3	-0.8112	0.24475	0.39334	0.996485	6877	1	-0.8112
ANKHD1	1	0.0049424	0.004857	0.894374	275	1	-1.3458	0.99506	0.99514	0.999979	17852	0	-1.3458
DCAKD	4	0.0049534	0.017137	0.977242	276	2	-0.70716	0.82373	0.82476	0.996485	14795	1	-0.70716
CTDSPL2	4	0.004988	0.017254	0.977242	277	2	-2.6343	0.76093	0.77347	0.996485	13842	1	-2.6343
SIRT7	4	0.09987	0.21485	0.977242	3778	3	-0.43562	0.24663	0.39525	0.996485	6911	1	-0.43562
CCL18	4	0.11905	0.24853	0.981598	4335	3	-0.42198	0.24979	0.3984	0.996485	6960	1	-0.42198
FLYWCH2	4	0.12649	0.26132	0.981598	4554	3	-0.27703	0.25178	0.40036	0.996485	6998	1	-0.27703
SH2D1B	4	0.0050526	0.017461	0.977242	281	2	-0.43343	0.59652	0.6759	0.996485	11933	1	-0.43343
MADCAM1	4	0.10921	0.23139	0.981598	4059	3	-0.28223	0.25207	0.40064	0.996485	7003	1	-0.28223
HK1	4	0.00013254	0.00050576	0.684818	11	3	-1.4292	0.25477	0.40333	0.996485	7045	1	-1.4292
CPE	4	0.080879	0.18058	0.977242	3182	3	-0.56051	0.2553	0.40387	0.996485	7057	1	-0.56051
AKR1C3	4	0.043695	0.10954	0.977242	1909	3	-0.83299	0.2594	0.40805	0.996485	7119	1	-0.83299
PDE6C	4	0.0067845	0.023133	0.977242	384	3	-0.92541	0.26057	0.4092	0.996485	7144	1	-0.92541
MFSD6	4	0.0051478	0.017772	0.977242	287	2	-0.069223	0.10645	0.22683	0.989638	3928	2	-0.069223
NFXL1	4	0.081002	0.1808	0.977242	3188	3	-0.51043	0.26095	0.40958	0.996485	7151	1	-0.51043
TBC1D29	4	0.071779	0.16358	0.977242	2852	3	-0.63893	0.2619	0.41055	0.996485	7177	1	-0.63893
ZNF506	3	0.0051572	0.014246	0.977242	290	1	-0.19966	0.63581	0.65041	0.996485	12339	1	-0.19966
PPP1R32	4	0.1198	0.24985	0.981598	4357	3	-0.36268	0.26256	0.41121	0.996485	7189	1	-0.36268
LRRC46	4	0.10667	0.22686	0.981598	3966	3	-0.3659	0.26446	0.41313	0.996485	7221	1	-0.3659
CPAMD8	4	0.096387	0.20879	0.977242	3665	3	-0.58015	0.26649	0.41509	0.996485	7253	1	-0.58015
MRPS31	2	0.0051966	0.010107	0.965923	294	1	-2.1986	0.82434	0.82394	0.996485	14806	0	-2.1986
KLHL32	4	0.0052058	0.017978	0.977242	295	2	-0.62213	0.44747	0.5948	0.996485	10404	1	-0.62213
EGF	4	0.0052081	0.017987	0.977242	296	2	-0.15826	0.47334	0.621	0.996485	10873	2	-0.15826
OSCAR	4	0.0058932	0.020221	0.977242	332	3	-0.95857	0.26649	0.41509	0.996485	7254	1	-0.95857
SPRR3	4	0.0052675	0.018181	0.977242	298	1	0.55306	0.051874	0.12661	0.980589	2187	3	0.55306
TOPAZ1	4	0.10698	0.22743	0.981598	3977	3	-0.36869	0.26649	0.41509	0.996485	7256	1	-0.36869
OSTM1	4	0.014818	0.048376	0.977242	778	3	-0.54495	0.26944	0.41795	0.996485	7306	1	-0.54495
PTPN13	4	0.0053269	0.018369	0.977242	301	1	0.26059	0.35712	0.50486	0.996485	8847	2	0.26059
INSRR	4	0.018506	0.05816	0.977242	936	3	-0.89056	0.27013	0.41862	0.996485	7315	1	-0.89056
IZUMO2	4	0.0053664	0.018493	0.977242	303	2	-0.53467	0.36784	0.51549	0.996485	9006	1	-0.53467
C16orf93	4	0.096252	0.20855	0.977242	3663	3	-0.7056	0.27102	0.41952	0.996485	7330	1	-0.7056
LAMC2	4	0.0024292	0.0086138	0.954009	153	3	-1.2525	0.27234	0.42081	0.996485	7359	1	-1.2525
SS18L1	4	0.0053863	0.01855	0.977242	306	2	-0.92238	0.71675	0.74331	0.996485	13273	1	-0.92238
VBP1	4	0.11954	0.2494	0.981598	4350	3	-0.54354	0.27262	0.42109	0.996485	7362	1	-0.54354
RPGR	4	0.0054385	0.018739	0.977242	308	2	-0.49479	0.84435	0.84443	0.996485	15157	0	-0.49479
GBE1	4	0.0054457	0.018769	0.977242	309	2	0.01846	0.31981	0.46793	0.996485	8172	2	0.01846
CCDC50	4	0.026109	0.073913	0.977242	1242	3	-0.96369	0.27389	0.42234	0.996485	7382	1	-0.96369
VWA1	4	0.0054695	0.018846	0.977242	311	2	-1.1332	0.95977	0.9599	0.997847	17235	0	-1.1332
SEPT7	1	0.0054792	0.0054022	0.906922	312	1	-1.1397	0.99452	0.9946	0.999979	17841	0	-1.1397
PCBP3	4	0.0055051	0.018965	0.977242	313	2	-0.27114	0.44825	0.59557	0.996485	10415	2	-0.27114
PAWR	4	0.092968	0.2027	0.977242	3564	3	-0.33389	0.27539	0.42381	0.996485	7406	1	-0.33389
NQO1	4	0.12931	0.26618	0.983667	4618	3	-0.38744	0.27595	0.42437	0.996485	7415	1	-0.38744
NEFM	4	0.0055644	0.019137	0.977242	316	2	-0.77003	0.93092	0.93116	0.997001	16737	0	-0.77003
MGAT5B	4	0.0056238	0.019335	0.977242	317	1	-0.065777	0.92604	0.92632	0.997001	16652	0	-0.065777
FNDC4	3	0.0056474	0.015518	0.977242	318	1	0.57867	0.11576	0.20724	0.987914	4196	2	0.57867
ZNF800	4	0.0056832	0.01953	0.977242	319	2	-0.6288	0.12248	0.25469	0.993152	4385	1	-0.6288
ATAD3B	4	0.032297	0.086662	0.977242	1488	3	-0.91539	0.2777	0.42615	0.996485	7446	1	-0.91539
CHD6	4	0.072063	0.16413	0.977242	2858	3	-0.60747	0.27908	0.4275	0.996485	7468	1	-0.60747
OR11G2	4	0.016927	0.054765	0.977242	878	3	-0.59878	0.28348	0.43187	0.996485	7545	1	-0.59878
OR2W1	4	0.005742	0.019723	0.977242	323	2	-0.57978	0.47343	0.62109	0.996485	10875	1	-0.57978
CIB4	4	0.0057426	0.019724	0.977242	324	1	-0.21086	0.88031	0.88052	0.996485	15815	0	-0.21086
ZNF630	4	0.018282	0.057667	0.977242	929	3	-1.3118	0.28373	0.43212	0.996485	7549	1	-1.3118
FRA10AC1	4	0.034141	0.090429	0.977242	1555	3	-1.4137	0.28524	0.4336	0.996485	7575	1	-1.4137
CDC42EP2	4	0.073147	0.16614	0.977242	2892	3	-0.62669	0.28587	0.43422	0.996485	7588	1	-0.62669
RSG1	4	0.088854	0.19529	0.977242	3439	3	-0.38692	0.28598	0.43434	0.996485	7592	1	-0.38692
ADPRHL2	4	0.025516	0.07274	0.977242	1218	3	-0.84076	0.2877	0.43607	0.996485	7611	1	-0.84076
APOBEC3H	4	0.0058614	0.020099	0.977242	330	2	-0.67803	0.96857	0.96872	0.997847	17406	0	-0.67803
BPIFC	4	0.060697	0.14247	0.977242	2484	3	-0.4028	0.28832	0.43668	0.996485	7628	1	-0.4028
PATE3	4	0.0435	0.10916	0.977242	1900	3	-0.48089	0.29005	0.4384	0.996485	7648	1	-0.48089
RP11-422N16.3	4	0.031723	0.085478	0.977242	1463	3	-0.70558	0.29137	0.43971	0.996485	7677	1	-0.70558
MAPK9	4	0.037502	0.097193	0.977242	1670	3	-0.43495	0.29157	0.4399	0.996485	7680	1	-0.43495
DCAF12	4	0.0019753	0.0070135	0.947753	122	3	-1.3528	0.29157	0.4399	0.996485	7682	1	-1.3528
KIAA1211L	4	0.0059207	0.020313	0.977242	336	2	-0.85146	0.78041	0.78819	0.996485	14113	1	-0.85146
CHST7	4	0.069347	0.15892	0.977242	2786	3	-0.73237	0.29258	0.44088	0.996485	7697	1	-0.73237
CDC25C	4	0.056862	0.1352	0.977242	2360	3	-0.45155	0.29268	0.441	0.996485	7699	1	-0.45155
GDF1	4	0.0059801	0.020519	0.977242	339	2	-0.33519	0.31551	0.46369	0.996485	8089	1	-0.33519
IFI27L2	4	0.10624	0.22609	0.981598	3956	3	-0.47214	0.29311	0.44142	0.996485	7710	1	-0.47214
CIRBP	4	0.0060372	0.020723	0.977242	341	2	-0.56835	0.67589	0.71834	0.996485	12788	1	-0.56835
UBOX5	4	0.0045968	0.015949	0.977242	257	3	-0.91838	0.29367	0.44196	0.996485	7716	1	-0.91838
DCST2	4	0.13102	0.26909	0.986113	4669	3	-0.44453	0.29534	0.44362	0.996485	7747	1	-0.44453
TFDP2	4	0.083024	0.18457	0.977242	3242	3	-0.65926	0.29541	0.44369	0.996485	7750	1	-0.65926
CNTD1	4	0.0060988	0.020922	0.977242	345	2	-0.65432	0.45221	0.59959	0.996485	10479	1	-0.65432
LEPRE1	4	0.044029	0.11022	0.977242	1923	3	-0.73042	0.29925	0.44748	0.996485	7817	1	-0.73042
ATG2B	4	0.0061408	0.021058	0.977242	347	2	-0.2632	0.20663	0.35555	0.996485	6192	2	-0.2632
TIRAP	4	0.037171	0.096532	0.977242	1662	3	-0.56929	0.29953	0.44777	0.996485	7822	1	-0.56929
CDH26	4	0.11914	0.24868	0.981598	4340	3	-0.33225	0.29967	0.44791	0.996485	7825	1	-0.33225
PON1	4	0.0061737	0.021159	0.977242	350	2	-0.66463	0.92056	0.92083	0.997001	16550	0	-0.66463
FKBP1B	4	0.0061902	0.021208	0.977242	351	2	-0.33434	0.68898	0.72612	0.996485	12958	1	-0.33434
METTL9	4	0.031839	0.085703	0.977242	1470	3	-0.61236	0.30101	0.44922	0.996485	7847	1	-0.61236
GSTA5	3	0.0062091	0.017004	0.977242	353	2	-1.009	0.69257	0.69667	0.996485	12991	1	-1.009
CDKN1C	4	0.0062176	0.021293	0.977242	354	2	-0.27999	0.69106	0.72737	0.996485	12980	1	-0.27999
PKIA	3	0.0062447	0.017098	0.977242	355	2	-0.63898	0.82389	0.8239	0.996485	14800	0	-0.63898
GBX1	4	0.0062673	0.021452	0.977242	356	2	-0.29258	0.32952	0.47753	0.996485	8341	2	-0.29258
CASC1	4	0.0062769	0.021484	0.977242	357	1	-0.048084	0.4605	0.60802	0.996485	10654	1	-0.048084
TRIM68	4	0.044179	0.11052	0.977242	1928	3	-0.73015	0.30313	0.45135	0.996485	7881	1	-0.73015
RBMS3	4	0.0070483	0.023985	0.977242	397	3	-0.76396	0.30327	0.45148	0.996485	7883	1	-0.76396
UNC5D	4	0.06728	0.15505	0.977242	2715	3	-0.72056	0.30517	0.45335	0.996485	7916	1	-0.72056
CBX5	4	0.0063956	0.021861	0.977242	361	2	0.012115	0.41706	0.56455	0.996485	9870	2	0.012115
DNPEP	4	0.056821	0.13513	0.977242	2359	3	-0.49849	0.30531	0.45348	0.996485	7918	1	-0.49849
MID1IP1	3	0.0064048	0.017531	0.977242	363	1	-0.071505	0.80573	0.80557	0.996485	14493	0	-0.071505
MAN1B1	4	0.0025169	0.0089013	0.95867	156	3	-0.83614	0.30626	0.45443	0.996485	7935	1	-0.83614
OR4K5	4	0.11226	0.23675	0.981598	4144	3	-0.55208	0.30699	0.45515	0.996485	7947	1	-0.55208
SLC39A12	4	0.10238	0.21924	0.9792	3848	3	-0.47144	0.30726	0.45544	0.996485	7953	1	-0.47144
SLC35D3	4	0.10776	0.2288	0.981598	4007	3	-0.45241	0.31247	0.4607	0.996485	8039	1	-0.45241
VSTM4	4	0.094557	0.20555	0.977242	3612	3	-0.48066	0.31573	0.4639	0.996485	8093	1	-0.48066
CLN3	4	0.089392	0.19626	0.977242	3453	3	-0.75823	0.31712	0.46528	0.996485	8120	1	-0.75823
ACOX2	4	0.0065143	0.022237	0.977242	370	1	0.25225	0.37539	0.52305	0.996485	9142	2	0.25225
HMCN1	4	0.04692	0.11578	0.977242	2028	3	-0.73914	0.3173	0.46545	0.996485	8127	1	-0.73914
TSPYL4	4	0.090367	0.198	0.977242	3479	3	-0.53486	0.31739	0.46555	0.996485	8130	1	-0.53486
RCHY1	4	0.0065737	0.022432	0.977242	373	2	-0.37854	0.42386	0.57134	0.996485	9982	1	-0.37854
GPATCH2L	4	0.11133	0.23514	0.981598	4115	3	-0.23164	0.31777	0.46593	0.996485	8140	1	-0.23164
SIPA1	4	0.006633	0.02263	0.977242	375	1	0.39859	0.27351	0.42197	0.996485	7375	2	0.39859
IFT52	4	0.021972	0.065391	0.977242	1069	3	-0.81857	0.3188	0.46693	0.996485	8155	1	-0.81857
ACSM5	4	0.016861	0.054571	0.977242	876	3	-0.62545	0.32077	0.46885	0.996485	8192	1	-0.62545
ACADM	4	0.038006	0.098186	0.977242	1688	3	-1.0578	0.32226	0.47025	0.996485	8225	1	-1.0578
DSTYK	4	0.0067427	0.02301	0.977242	379	2	-0.83236	0.69529	0.72991	0.996485	13031	1	-0.83236
RAF1	4	0.0067517	0.02303	0.977242	380	1	-0.031773	0.57136	0.66359	0.996485	11690	1	-0.031773
NIPAL3	3	0.0067627	0.018464	0.977242	381	2	-1.115	0.53403	0.57787	0.996485	11392	1	-1.115
ZC3H7A	4	0.067419	0.15533	0.977242	2722	3	-0.69817	0.32275	0.47074	0.996485	8234	1	-0.69817
GUCA1B	4	0.043798	0.10977	0.977242	1915	3	-0.62122	0.32293	0.47092	0.996485	8238	1	-0.62122
SEPN1	4	0.038376	0.098914	0.977242	1701	3	-0.71112	0.32324	0.47122	0.996485	8242	1	-0.71112
PTPRH	4	0.006811	0.02322	0.977242	385	2	-0.2858	0.52122	0.64108	0.996485	11270	1	-0.2858
PLEKHA5	4	0.0068375	0.02329	0.977242	386	2	-0.30072	0.67236	0.7163	0.996485	12747	1	-0.30072
PRDM11	4	0.031839	0.085703	0.977242	1469	3	-0.83747	0.32444	0.47245	0.996485	8258	1	-0.83747
HCFC2	4	0.0069068	0.023512	0.977242	388	2	-0.47552	0.68465	0.72353	0.996485	12907	1	-0.47552
ADIPOQ	4	0.0069242	0.023566	0.977242	389	2	-0.35203	0.16338	0.3125	0.993152	5421	2	-0.35203
SHC1	4	0.0069297	0.023582	0.977242	390	1	0.076717	0.018095	0.058168	0.955216	1014	1	0.076717
ATP11C	4	0.0069532	0.023657	0.977242	391	2	-0.32682	0.36585	0.51352	0.996485	8977	1	-0.32682
HIP1	4	0.014285	0.046716	0.977242	752	3	-0.74695	0.32728	0.47531	0.996485	8304	1	-0.74695
CTBP1	4	0.07794	0.17506	0.977242	3078	3	-0.59946	0.32808	0.47608	0.996485	8315	1	-0.59946
DDX58	4	0.006989	0.023786	0.977242	394	1	-0.22253	0.76314	0.77508	0.996485	13870	1	-0.22253
NPFFR1	4	0.071609	0.16324	0.977242	2845	3	-0.56084	0.32808	0.47608	0.996485	8316	1	-0.56084
NDUFA4	2	0.0070459	0.013466	0.977242	396	2	-3.0514	0.99295	0.99298	0.999686	17820	0	-3.0514
ENPP6	4	0.0078948	0.026626	0.977242	438	3	-0.87281	0.32876	0.47676	0.996485	8325	1	-0.87281
ZSCAN30	4	0.019766	0.060826	0.977242	979	3	-0.86853	0.32918	0.47719	0.996485	8333	1	-0.86853
POLR3G	1	0.0070894	0.0070257	0.947753	399	1	-2.0207	0.99291	0.99292	0.999686	17819	0	-2.0207
GPR75	4	0.0071076	0.024183	0.977242	400	2	-0.3654	0.48878	0.62743	0.996485	10987	1	-0.3654
DENND2C	4	0.074351	0.16831	0.977242	2940	3	-0.64181	0.32943	0.47743	0.996485	8338	1	-0.64181
PDLIM1	4	0.014095	0.046124	0.977242	740	3	-0.6432	0.32998	0.47796	0.996485	8351	1	-0.6432
DNAAF1	4	0.093214	0.20313	0.977242	3571	3	-0.40602	0.33002	0.478	0.996485	8352	1	-0.40602
KCNJ1	4	0.007167	0.024375	0.977242	404	1	-0.11578	0.74363	0.7612	0.996485	13606	1	-0.11578
C1orf87	4	0.087733	0.19322	0.977242	3398	3	-0.45959	0.33027	0.47825	0.996485	8357	1	-0.45959
PUS7	3	0.0072062	0.019643	0.977242	406	1	-0.16085	0.60199	0.62502	0.996485	11983	1	-0.16085
DEF6	4	0.045741	0.11352	0.977242	1987	3	-0.70603	0.33229	0.48026	0.996485	8392	1	-0.70603
SAT1	4	0.0072263	0.02455	0.977242	408	2	-0.10406	0.49495	0.63001	0.996485	11037	1	-0.10406
OR5D14	4	0.020946	0.06327	0.977242	1025	3	-1.2196	0.33249	0.48045	0.996485	8398	1	-1.2196
CDPF1	4	0.068838	0.15798	0.977242	2761	3	-0.55385	0.33315	0.48106	0.996485	8409	1	-0.55385
SLC22A24	4	0.00037418	0.0013539	0.807569	27	3	-0.90372	0.33326	0.48118	0.996485	8411	1	-0.90372
CATSPERG	4	0.015517	0.050528	0.977242	817	3	-0.67259	0.33377	0.48168	0.996485	8422	1	-0.67259
ARSB	4	0.048047	0.11799	0.977242	2065	3	-0.7799	0.33546	0.48341	0.996485	8448	1	-0.7799
PAIP1	4	0.065797	0.15229	0.977242	2660	3	-0.96918	0.33715	0.48509	0.996485	8479	1	-0.96918
PRKAR2B	4	0.0073449	0.024923	0.977242	415	2	-0.37699	0.8168	0.81849	0.996485	14678	1	-0.37699
HDLBP	4	0.096387	0.20879	0.977242	3666	3	-0.46005	0.33719	0.48514	0.996485	8480	1	-0.46005
ATAD1	4	0.02328	0.068114	0.977242	1126	3	-0.9734	0.33811	0.48607	0.996485	8498	1	-0.9734
SNX8	4	0.0074042	0.025104	0.977242	418	1	0.40954	0.33782	0.48579	0.996485	8492	2	0.40954
RHOD	4	0.0074635	0.025299	0.977242	419	1	0.089606	0.88135	0.88154	0.996485	15837	0	0.089606
TCTEX1D1	4	0.035272	0.092762	0.977242	1599	3	-0.56913	0.33829	0.48624	0.996485	8502	1	-0.56913
SVEP1	4	0.0042288	0.014708	0.977242	234	3	-0.82294	0.34012	0.48806	0.996485	8533	1	-0.82294
TAS2R43	1	0.0075292	0.0074473	0.952924	422	1	-1.8207	0.99247	0.99249	0.999508	17816	0	-1.8207
DUSP6	4	0.028214	0.07827	0.977242	1316	3	-0.86866	0.34089	0.48881	0.996485	8543	1	-0.86866
STUB1	4	0.11766	0.2461	0.981598	4294	3	-0.65599	0.34178	0.48969	0.996485	8560	1	-0.65599
PELI2	4	0.050192	0.12217	0.977242	2143	3	-0.45561	0.34235	0.49027	0.996485	8575	1	-0.45561
PER1	4	0.021535	0.064491	0.977242	1056	3	-0.63596	0.34721	0.4951	0.996485	8655	1	-0.63596
UBAC2	4	0.0015795	0.0056108	0.906922	99	3	-0.91948	0.3486	0.49646	0.996485	8678	1	-0.91948
MGST3	4	0.061568	0.14411	0.977242	2515	3	-0.64104	0.35231	0.50014	0.996485	8746	1	-0.64104
KRT26	4	0.043588	0.10934	0.977242	1903	3	-0.5668	0.35246	0.50029	0.996485	8750	1	-0.5668
C3orf20	4	0.00776	0.026193	0.977242	430	1	0.19374	0.24004	0.3887	0.996485	6791	2	0.19374
CHCHD7	4	0.0077766	0.026253	0.977242	431	2	-0.42828	0.7911	0.7967	0.996485	14261	1	-0.42828
MSANTD3	4	0.0078193	0.02639	0.977242	432	2	-0.78199	0.89959	0.89973	0.996856	16191	0	-0.78199
KALRN	4	0.10719	0.2278	0.981598	3985	3	-0.77217	0.35332	0.50115	0.996485	8774	1	-0.77217
DNAH14	4	0.11006	0.2329	0.981598	4078	3	-0.33602	0.35383	0.50166	0.996485	8783	1	-0.33602
CAV3	4	0.00044678	0.001621	0.809003	32	3	-1.038	0.35508	0.50284	0.996485	8806	1	-1.038
C19orf48	4	0.086653	0.19123	0.977242	3364	3	-0.41024	0.35562	0.50337	0.996485	8819	1	-0.41024
RBM34	4	0.0078786	0.026574	0.977242	437	2	-0.013691	0.097069	0.21048	0.987914	3664	1	-0.013691
PSMD8	4	0.029304	0.080533	0.977242	1370	3	-2.6093	0.35562	0.50337	0.996485	8820	1	-2.6093
CDH16	4	0.0079181	0.026702	0.977242	439	2	-0.84146	0.16171	0.31084	0.993152	5385	1	-0.84146
BUB1	3	0.0079182	0.02149	0.977242	440	2	-0.65854	0.60345	0.62609	0.996485	12007	1	-0.65854
LCN2	4	0.0089453	0.029981	0.977242	479	3	-0.88899	0.35562	0.50337	0.996485	8822	1	-0.88899
MORN5	4	0.0079379	0.02676	0.977242	442	2	0.059471	0.16933	0.31843	0.993152	5557	2	0.059471
AC016757.3	4	0.08505	0.18829	0.977242	3301	3	-0.3351	0.35577	0.50352	0.996485	8825	1	-0.3351
FEZF1	4	0.0079971	0.026948	0.977242	444	2	-0.35664	0.088699	0.19556	0.984749	3418	1	-0.35664
BGLAP	4	0.1294	0.26633	0.983667	4622	3	-0.25623	0.35649	0.50423	0.996485	8838	1	-0.25623
DIAPH2	4	0.0080564	0.027129	0.977242	446	2	-0.736	0.94987	0.95004	0.997847	17075	0	-0.736
TMC1	3	0.0080962	0.021957	0.977242	447	1	0.32277	0.17449	0.28222	0.993152	5653	2	0.32277
PREX2	4	0.087906	0.19355	0.977242	3401	3	-0.49608	0.35692	0.50466	0.996485	8843	1	-0.49608
HEY2	4	0.0081157	0.027325	0.977242	449	1	0.90666	0.026824	0.076829	0.961217	1341	3	0.90666
PPTC7	4	0.0044592	0.015465	0.977242	250	3	-0.98457	0.3603	0.50798	0.996485	8902	1	-0.98457
OR6X1	4	0.066889	0.1543	0.977242	2698	3	-0.77911	0.3603	0.50798	0.996485	8905	1	-0.77911
KIF17	4	0.0082342	0.027674	0.977242	452	2	-0.45707	0.60212	0.67871	0.996485	11985	1	-0.45707
MESP2	4	0.030215	0.082428	0.977242	1398	3	-0.47061	0.36245	0.51014	0.996485	8929	1	-0.47061
C2orf40	4	0.0083181	0.027934	0.977242	454	2	-0.8147	0.32395	0.47194	0.996485	8250	1	-0.8147
MTERFD3	4	2.9818e-05	0.00012002	0.430693	5	3	-0.79891	0.36279	0.5105	0.996485	8934	1	-0.79891
SPINK8	4	0.0093614	0.031336	0.977242	505	3	-0.95894	0.36458	0.51228	0.996485	8956	1	-0.95894
LRRN1	4	0.0083528	0.028042	0.977242	457	1	0.52184	0.1366	0.27861	0.993152	4803	2	0.52184
FAM81A	4	0.008412	0.028219	0.977242	458	1	0.17805	0.21539	0.36428	0.996485	6351	2	0.17805
LRGUK	4	0.002939	0.010354	0.970013	176	3	-0.81184	0.36479	0.51249	0.996485	8961	1	-0.81184
MEP1A	4	0.040247	0.10268	0.977242	1782	3	-0.98538	0.36498	0.51267	0.996485	8965	1	-0.98538
GAS2L3	4	0.029238	0.080407	0.977242	1363	3	-1.4701	0.36674	0.51442	0.996485	8992	1	-1.4701
C12orf23	4	0.0084673	0.028414	0.977242	462	2	-0.23029	0.072482	0.16568	0.980589	2883	2	-0.23029
SLIT3	4	0.0084713	0.028427	0.977242	463	2	-0.89893	0.63365	0.69497	0.996485	12315	1	-0.89893
DOCK4	4	0.0054488	0.018782	0.977242	310	3	-1.0706	0.36706	0.51473	0.996485	8997	1	-1.0706
COL4A2	4	0.008544	0.028661	0.977242	465	2	-0.63715	0.54032	0.64946	0.996485	11456	1	-0.63715
ARRDC4	4	0.040375	0.10293	0.977242	1787	3	-0.75183	0.36822	0.51588	0.996485	9013	1	-0.75183
SCYL3	4	0.065435	0.1516	0.977242	2645	3	-0.62839	0.36839	0.51606	0.996485	9018	1	-0.62839
ST3GAL3	3	0.0086427	0.023321	0.977242	468	2	-1.9365	0.78552	0.7855	0.996485	14183	0	-1.9365
PTGFR	4	0.0086435	0.029006	0.977242	469	2	-0.36804	0.50571	0.63447	0.996485	11131	1	-0.36804
CXorf36	4	0.008649	0.029033	0.977242	470	2	-0.027893	0.38561	0.53311	0.996485	9318	2	-0.027893
AACS	4	0.008763	0.029407	0.977242	471	2	-0.41064	0.74512	0.7622	0.996485	13623	1	-0.41064
NTN4	4	0.0087675	0.029426	0.977242	472	2	-0.40297	0.6951	0.72979	0.996485	13028	1	-0.40297
OR3A2	4	0.0088268	0.029619	0.977242	473	1	0.13256	0.4604	0.60793	0.996485	10650	2	0.13256
ESYT3	4	0.069681	0.15955	0.977242	2793	3	-0.67649	0.36887	0.51656	0.996485	9026	1	-0.67649
CORO2B	4	0.033621	0.089355	0.977242	1535	3	-0.90416	0.36927	0.51695	0.996485	9037	1	-0.90416
DPP4	4	0.008886	0.029799	0.977242	476	1	-0.0083303	0.43869	0.58604	0.996485	10249	2	-0.0083303
SPRED1	4	0.08071	0.18026	0.977242	3176	3	-0.37851	0.36963	0.5173	0.996485	9046	1	-0.37851
FAM24A	4	0.080154	0.17924	0.977242	3156	3	-0.38113	0.36993	0.51759	0.996485	9053	1	-0.38113
RNF146	4	0.11351	0.23897	0.981598	4181	3	-0.59023	0.37003	0.51769	0.996485	9054	1	-0.59023
FAM227B	4	0.0089617	0.030035	0.977242	480	2	-0.46994	0.73541	0.7555	0.996485	13500	1	-0.46994
CDCA4	4	0.0090045	0.030171	0.977242	481	1	0.1742	0.15034	0.29935	0.993152	5164	2	0.1742
ANAPC10	2	0.0090443	0.017128	0.977242	482	1	-1.4585	0.73254	0.73221	0.996485	13459	0	-1.4585
MEOX2	4	0.089339	0.19616	0.977242	3451	3	-0.49861	0.37041	0.51805	0.996485	9063	1	-0.49861
SPO11	4	0.0090637	0.030373	0.977242	484	1	0.66317	0.023122	0.069248	0.961217	1218	3	0.66317
HOXA2	4	0.051185	0.12416	0.977242	2178	3	-0.55601	0.37058	0.51821	0.996485	9066	1	-0.55601
XAB2	2	0.0090921	0.01722	0.977242	486	2	-4.1147	0.99091	0.99086	0.998837	17799	0	-4.1147
GJD3	4	0.13442	0.27487	0.986763	4754	3	-0.35935	0.37128	0.51891	0.996485	9074	1	-0.35935
GBP7	4	0.009123	0.030561	0.977242	488	2	-0.078734	0.36836	0.51603	0.996485	9017	2	-0.078734
PAIP2	4	0.038041	0.098257	0.977242	1689	3	-0.58244	0.37315	0.52079	0.996485	9104	1	-0.58244
PPIF	4	0.034227	0.090605	0.977242	1558	3	-1.181	0.37359	0.52125	0.996485	9107	1	-1.181
SVOPL	4	0.0091822	0.030763	0.977242	491	2	0.24423	0.21333	0.36223	0.996485	6317	2	0.24423
EXOC2	3	0.0092079	0.024784	0.977242	492	1	0.79031	0.1199	0.21254	0.987914	4308	2	0.79031
RNF139	4	0.075116	0.16977	0.977242	2970	3	-0.67481	0.3738	0.52147	0.996485	9113	1	-0.67481
EBI3	4	0.0092414	0.030963	0.977242	494	2	-0.76505	0.68208	0.72199	0.996485	12873	1	-0.76505
IL13RA1	4	0.093815	0.20421	0.977242	3590	3	-0.32514	0.37399	0.52167	0.996485	9117	1	-0.32514
TEAD3	4	0.0092654	0.031035	0.977242	496	2	-0.44331	0.33091	0.4789	0.996485	8370	2	-0.44331
ZFYVE26	4	0.035215	0.092635	0.977242	1597	3	-0.59636	0.37453	0.52219	0.996485	9127	1	-0.59636
OR1S2	2	0.0092966	0.017609	0.977242	498	1	-0.71117	0.56384	0.56489	0.996485	11643	1	-0.71117
PAQR5	4	0.0093006	0.031149	0.977242	499	1	1.8178	0.002605	0.0091966	0.866233	180	3	1.8178
MIB2	4	0.034448	0.091063	0.977242	1565	3	-0.90582	0.37571	0.52336	0.996485	9150	1	-0.90582
SEC23IP	4	0.014478	0.047339	0.977242	760	3	-0.90289	0.38064	0.52819	0.996485	9223	1	-0.90289
LCN12	4	0.0093254	0.031219	0.977242	502	2	-0.82668	0.3657	0.51337	0.996485	8976	1	-0.82668
ORAI3	4	0.008011	0.026985	0.977242	445	3	-0.80401	0.38151	0.52905	0.996485	9239	1	-0.80401
LMO4	4	0.0093588	0.031328	0.977242	504	2	-0.10332	0.17113	0.32026	0.993152	5582	2	-0.10332
PLAG1	4	0.0083487	0.028029	0.977242	456	3	-2.1371	0.38159	0.52914	0.996485	9242	1	-2.1371
HOXC11	4	0.080533	0.17991	0.977242	3168	3	-0.38211	0.38361	0.53114	0.996485	9268	1	-0.38211
VSIG1	4	0.0094191	0.03152	0.977242	507	1	0.0080508	0.70201	0.73403	0.996485	13108	1	0.0080508
GPD1L	4	0.087172	0.19218	0.977242	3381	3	-0.62285	0.38404	0.53159	0.996485	9281	1	-0.62285
HMGA1	2	0.0094655	0.017925	0.977242	509	2	-1.058	0.99053	0.9905	0.998795	17793	0	-1.058
CLIC3	4	0.081834	0.1824	0.977242	3210	3	-0.35819	0.38458	0.53214	0.996485	9292	1	-0.35819
PAX6	3	0.0094746	0.025456	0.977242	511	1	0.36076	0.57888	0.60828	0.996485	11773	1	0.36076
ADCY3	4	0.0094862	0.031734	0.977242	512	2	-0.82334	0.97079	0.97096	0.997847	17450	0	-0.82334
ZNF627	4	0.056468	0.13448	0.977242	2345	3	-1.1048	0.38458	0.53214	0.996485	9294	1	-1.1048
EMC9	4	0.027829	0.077488	0.977242	1300	3	-1.2646	0.38524	0.53277	0.996485	9310	1	-1.2646
AANAT	4	0.0095375	0.031903	0.977242	515	1	0.23778	0.26403	0.41272	0.996485	7213	2	0.23778
SEPP1	4	0.023322	0.068209	0.977242	1128	3	-0.97772	0.38589	0.53339	0.996485	9324	1	-0.97772
VWC2L	4	0.12306	0.25545	0.981598	4453	3	-0.43703	0.38595	0.53346	0.996485	9326	1	-0.43703
VSX1	4	0.062942	0.14672	0.977242	2555	3	-0.64603	0.38638	0.53389	0.996485	9337	1	-0.64603
BAI1	4	0.055114	0.13187	0.977242	2301	3	-0.7513	0.38671	0.53423	0.996485	9344	1	-0.7513
SOX12	4	0.021056	0.063493	0.977242	1032	3	-1.0089	0.38704	0.53456	0.996485	9351	1	-1.0089
SLC24A1	4	0.10921	0.23139	0.981598	4052	3	-0.71327	0.38704	0.53456	0.996485	9352	1	-0.71327
BTNL3	4	0.046732	0.11541	0.977242	2022	3	-0.61864	0.38818	0.53569	0.996485	9371	1	-0.61864
GPR174	4	0.03688	0.095959	0.977242	1652	3	-0.70272	0.38822	0.53573	0.996485	9373	1	-0.70272
GPR3	4	0.0097151	0.032484	0.977242	524	2	-0.11014	0.42571	0.57318	0.996485	10013	1	-0.11014
FAM207A	4	0.058838	0.13891	0.977242	2436	3	-0.75265	0.38853	0.53603	0.996485	9378	1	-0.75265
SFTPB	4	0.0097571	0.0326	0.977242	526	2	-0.66367	0.22208	0.37092	0.996485	6474	1	-0.66367
KCNV2	4	0.052074	0.12592	0.977242	2204	3	-0.80697	0.39005	0.53755	0.996485	9416	1	-0.80697
ZNF556	4	0.0097775	0.032668	0.977242	528	2	0.01517	0.089686	0.19731	0.984749	3445	2	0.01517
DPPA4	4	0.010869	0.036089	0.977242	576	3	-0.8308	0.39069	0.5382	0.996485	9422	1	-0.8308
PCDHB10	4	0.086993	0.19187	0.977242	3371	3	-0.68033	0.39274	0.54025	0.996485	9459	1	-0.68033
SLC35A1	3	0.0098301	0.026375	0.977242	531	1	0.36862	0.13979	0.23809	0.99286	4897	2	0.36862
BARHL1	4	0.0098335	0.032839	0.977242	532	1	0.14029	0.54887	0.65327	0.996485	11510	1	0.14029
LRRC30	4	0.011194	0.037116	0.977242	594	3	-0.67063	0.39379	0.54129	0.996485	9475	1	-0.67063
FTH1	1	0.0098849	0.0098069	0.965923	534	1	-2.3976	0.99012	0.99012	0.998795	17784	0	-2.3976
CLEC17A	4	0.0098927	0.033023	0.977242	535	2	-0.62558	0.94248	0.94267	0.997001	16954	0	-0.62558
EVPLL	4	0.0099519	0.033205	0.977242	536	1	0.61215	0.055339	0.13331	0.980589	2303	3	0.61215
CEP57L1	4	0.12906	0.26575	0.983667	4610	3	-0.304	0.39528	0.5428	0.996485	9504	1	-0.304
LZTS3	4	0.010011	0.033389	0.977242	538	1	0.35042	0.20689	0.35582	0.996485	6195	2	0.35042
CAPNS1	4	0.023484	0.068553	0.977242	1132	3	-0.89414	0.39582	0.54336	0.996485	9517	1	-0.89414
ACTN2	4	0.027499	0.076799	0.977242	1290	3	-0.78886	0.39667	0.54421	0.996485	9535	1	-0.78886
EPS8L2	4	0.043718	0.10959	0.977242	1910	3	-0.63036	0.3968	0.54433	0.996485	9539	1	-0.63036
TBCB	2	0.010116	0.019107	0.977242	542	2	-2.9463	0.98988	0.98987	0.998795	17781	0	-2.9463
THBS4	4	0.010129	0.033751	0.977242	543	1	0.58953	0.13843	0.28172	0.993152	4853	3	0.58953
PTGS2	4	0.059219	0.13966	0.977242	2447	3	-0.66873	0.39859	0.5461	0.996485	9568	1	-0.66873
ZNF740	4	0.010189	0.033941	0.977242	545	2	-0.2304	0.57464	0.66513	0.996485	11723	1	-0.2304
PLA2G16	4	0.0059695	0.020474	0.977242	338	3	-0.94998	0.40079	0.54834	0.996485	9603	1	-0.94998
HCFC1R1	4	0.12241	0.25437	0.981598	4435	3	-0.56789	0.40142	0.54899	0.996485	9612	1	-0.56789
OTUD1	4	0.0076147	0.025761	0.977242	424	3	-0.80375	0.40154	0.54911	0.996485	9615	1	-0.80375
GNPTAB	4	0.11992	0.25006	0.981598	4365	3	-0.28335	0.40168	0.54926	0.996485	9619	1	-0.28335
PLEKHM2	4	0.093448	0.20355	0.977242	3577	3	-0.63766	0.40245	0.55003	0.996485	9630	1	-0.63766
ASB17	4	0.11992	0.25006	0.981598	4364	3	-0.50237	0.40302	0.55057	0.996485	9640	1	-0.50237
DMGDH	4	0.11852	0.2476	0.981598	4315	3	-0.33019	0.40407	0.55158	0.996485	9655	1	-0.33019
BEND6	4	0.090774	0.19872	0.977242	3490	3	-0.85119	0.40591	0.55338	0.996485	9681	1	-0.85119
CREB3L2	4	0.037659	0.097495	0.977242	1673	3	-0.67486	0.40631	0.55379	0.996485	9692	1	-0.67486
C5orf17	2	0.010304	0.019463	0.977242	555	2	-1.3494	0.9897	0.98968	0.998795	17774	0	-1.3494
ABCA4	3	0.010363	0.027751	0.977242	556	1	0.41809	0.18396	0.29432	0.993152	5831	2	0.41809
CLPSL2	4	0.0050476	0.017449	0.977242	280	3	-0.84447	0.40665	0.55414	0.996485	9698	1	-0.84447
LONRF3	4	0.010401	0.034638	0.977242	558	2	-0.64739	0.3373	0.48526	0.996485	8482	1	-0.64739
C10orf62	4	0.066299	0.15321	0.977242	2676	3	-0.6755	0.40899	0.55647	0.996485	9735	1	-0.6755
TECTB	4	0.13102	0.26909	0.986113	4670	3	-0.53165	0.40915	0.55664	0.996485	9740	1	-0.53165
SULT1A2	4	0.0017971	0.0063728	0.918003	112	3	-1.0259	0.40975	0.55725	0.996485	9749	1	-1.0259
EXPH5	4	0.044488	0.1111	0.977242	1938	3	-0.40633	0.41031	0.55785	0.996485	9756	1	-0.40633
CBLN3	4	0.010485	0.034898	0.977242	563	1	0.71318	0.080423	0.18037	0.980589	3155	3	0.71318
MLLT11	4	0.10193	0.21846	0.978576	3836	3	-0.63331	0.41039	0.55793	0.996485	9758	1	-0.63331
SYNGAP1	4	0.12034	0.25076	0.981598	4374	3	-0.65869	0.41212	0.55968	0.996485	9787	1	-0.65869
C5orf55	4	0.077535	0.1743	0.977242	3063	3	-0.41487	0.4136	0.5611	0.996485	9810	1	-0.41487
CD6	4	0.12631	0.26102	0.981598	4547	3	-0.47688	0.4137	0.5612	0.996485	9811	1	-0.47688
PHYHD1	4	0.015337	0.049976	0.977242	806	3	-0.71446	0.41416	0.56167	0.996485	9818	1	-0.71446
ELAVL4	4	0.092711	0.20224	0.977242	3554	3	-0.44028	0.4149	0.56239	0.996485	9831	1	-0.44028
FIGLA	4	0.010721	0.035617	0.977242	570	2	0.032183	0.040431	0.10427	0.980589	1828	2	0.032183
CYP4X1	4	0.049562	0.12098	0.977242	2119	3	-0.47752	0.41573	0.56322	0.996485	9849	1	-0.47752
KCND3	3	0.010807	0.028885	0.977242	572	1	-0.034617	0.74997	0.7501	0.996485	13687	1	-0.034617
ZG16	4	0.085405	0.18894	0.977242	3318	3	-0.64456	0.41573	0.56322	0.996485	9850	1	-0.64456
PLA2G7	4	0.01084	0.035995	0.977242	574	2	-0.52442	0.64028	0.69852	0.996485	12378	1	-0.52442
RHPN2	3	0.010848	0.028985	0.977242	575	2	-1.0799	0.7054	0.70804	0.996485	13143	1	-1.0799
C4orf6	4	0.060487	0.14208	0.977242	2479	3	-0.74369	0.41601	0.56351	0.996485	9854	1	-0.74369
DSC2	4	0.00046027	0.0016723	0.809003	35	3	-1.6792	0.41721	0.56469	0.996485	9872	1	-1.6792
DCHS2	4	0.010891	0.036162	0.977242	578	2	-0.34797	0.33874	0.48671	0.996485	8511	2	-0.34797
CHUK	4	0.034049	0.090228	0.977242	1548	3	-0.69385	0.41731	0.5648	0.996485	9873	1	-0.69385
TMEM132D	4	0.006555	0.022374	0.977242	371	3	-1.5729	0.41754	0.56505	0.996485	9881	1	-1.5729
CUTC	4	0.067538	0.15554	0.977242	2727	3	-0.56079	0.41782	0.56534	0.996485	9890	1	-0.56079
C3orf83	4	0.073784	0.16729	0.977242	2916	3	-0.39591	0.41834	0.56582	0.996485	9896	1	-0.39591
DNAJC8	4	0.016557	0.0537	0.977242	862	3	-1.9413	0.42007	0.5675	0.996485	9923	1	-1.9413
KLF17	4	0.010958	0.036356	0.977242	584	2	-0.16487	0.11967	0.24986	0.993152	4303	1	-0.16487
TP53I11	4	0.046148	0.11432	0.977242	2003	3	-0.63294	0.42007	0.5675	0.996485	9924	1	-0.63294
IMMP2L	4	0.010991	0.036466	0.977242	586	2	-0.71359	0.80095	0.80482	0.996485	14418	1	-0.71359
POLR2A	4	0.050446	0.12268	0.977242	2155	3	-1.1389	0.42007	0.5675	0.996485	9926	1	-1.1389
CCDC37	4	0.028913	0.079711	0.977242	1350	3	-0.8494	0.42007	0.5675	0.996485	9928	1	-0.8494
SYBU	4	0.011017	0.03656	0.977242	589	2	-0.20891	0.34812	0.49599	0.996485	8669	1	-0.20891
FHL2	4	0.011035	0.036614	0.977242	590	2	-0.28221	0.096124	0.20879	0.987914	3633	2	-0.28221
CD300LG	4	0.069944	0.16005	0.977242	2805	3	-0.94849	0.42341	0.57088	0.996485	9975	1	-0.94849
BAD	4	0.011135	0.036929	0.977242	592	2	0.096019	0.54167	0.65006	0.996485	11462	1	0.096019
BRD2	4	0.082789	0.18412	0.977242	3237	3	-0.38647	0.424	0.57147	0.996485	9984	1	-0.38647
C10orf115	4	0.020267	0.061893	0.977242	997	3	-0.62919	0.42679	0.57424	0.996485	10033	1	-0.62919
CEACAM6	4	0.011249	0.037296	0.977242	595	2	-0.67022	0.74993	0.76561	0.996485	13686	1	-0.67022
MYO7A	4	0.10321	0.2207	0.9792	3875	3	-0.37998	0.42805	0.57552	0.996485	10051	1	-0.37998
PSMA4	1	0.011257	0.011135	0.977242	597	1	-5.8694	0.98874	0.98882	0.998795	17761	0	-5.8694
PCMT1	4	0.039494	0.10117	0.977242	1746	3	-0.66719	0.42819	0.57567	0.996485	10053	1	-0.66719
SSSCA1	4	0.090214	0.19771	0.977242	3473	3	-0.68424	0.42819	0.57567	0.996485	10054	1	-0.68424
TRHDE	4	0.011281	0.037396	0.977242	600	2	-0.3019	0.37883	0.5264	0.996485	9191	2	-0.3019
NOL12	3	0.011296	0.030091	0.977242	601	1	0.45191	0.2345	0.3568	0.996485	6677	2	0.45191
KDM3B	4	0.011313	0.037493	0.977242	602	2	-0.043549	0.77456	0.78367	0.996485	14007	1	-0.043549
FAM109A	4	0.069094	0.15844	0.977242	2772	3	-0.4593	0.42852	0.576	0.996485	10058	1	-0.4593
FZD3	4	0.011372	0.037686	0.977242	604	2	-0.55389	0.30587	0.45406	0.996485	7928	2	-0.55389
GINS4	2	0.011388	0.021515	0.977242	605	1	-2.8493	0.55744	0.55879	0.996485	11584	1	-2.8493
PTK2B	4	0.080361	0.1796	0.977242	3163	3	-0.40684	0.42879	0.57627	0.996485	10065	1	-0.40684
PAPD4	4	0.044415	0.11097	0.977242	1936	3	-1.017	0.4296	0.57705	0.996485	10078	1	-1.017
LGSN	4	0.011431	0.037878	0.977242	608	1	0.032179	0.52677	0.64349	0.996485	11312	1	0.032179
TNIP1	4	0.011002	0.036502	0.977242	588	3	-1.4344	0.42968	0.57713	0.996485	10079	1	-1.4344
OR10J3	4	0.075333	0.17018	0.977242	2979	3	-0.6625	0.43018	0.57763	0.996485	10085	1	-0.6625
F10	4	0.12507	0.25894	0.981598	4511	3	-0.30853	0.43114	0.57854	0.996485	10103	1	-0.30853
TMEM14B	3	0.011539	0.03067	0.977242	612	2	-1.0276	0.79402	0.79403	0.996485	14308	0	-1.0276
LGALS14	4	0.011549	0.038234	0.977242	613	2	-0.16618	0.41564	0.56313	0.996485	9846	2	-0.16618
SOX13	4	0.011553	0.038243	0.977242	614	2	-0.59647	0.53386	0.64653	0.996485	11391	1	-0.59647
FLRT3	4	0.011608	0.038413	0.977242	615	2	-0.4722	0.25812	0.40673	0.996485	7097	1	-0.4722
HOXB2	4	0.045262	0.11257	0.977242	1970	3	-0.78188	0.432	0.57942	0.996485	10114	1	-0.78188
C14orf1	4	0.039873	0.10194	0.977242	1761	3	-0.64891	0.43385	0.58126	0.996485	10152	1	-0.64891
STC2	4	0.011667	0.038595	0.977242	618	2	-0.1306	0.079374	0.1785	0.980589	3118	1	-0.1306
CHIT1	4	0.069607	0.15941	0.977242	2791	3	-0.63631	0.43422	0.5816	0.996485	10160	1	-0.63631
SAMD13	4	0.03958	0.10135	0.977242	1750	3	-0.70944	0.43541	0.58274	0.996485	10181	1	-0.70944
TCEA1	4	0.11432	0.24034	0.981598	4206	3	-0.55669	0.43651	0.58383	0.996485	10205	1	-0.55669
TFPT	4	0.011726	0.038778	0.977242	622	2	-0.34671	0.21477	0.36365	0.996485	6336	2	-0.34671
NUSAP1	4	0.011738	0.038818	0.977242	623	2	-0.5637	0.96058	0.9607	0.997847	17251	0	-0.5637
FAXDC2	4	0.018101	0.057283	0.977242	919	3	-0.66924	0.43971	0.58708	0.996485	10265	1	-0.66924
USP30	4	0.011786	0.038971	0.977242	625	2	-0.26402	0.7128	0.74071	0.996485	13219	1	-0.26402
ARHGDIG	4	0.015244	0.049692	0.977242	798	3	-0.78207	0.44073	0.58812	0.996485	10285	1	-0.78207
SHC3	4	0.13014	0.26756	0.984146	4644	3	-0.34836	0.44115	0.58854	0.996485	10291	1	-0.34836
DDX19B	4	0.12736	0.26279	0.982504	4573	3	-0.4127	0.44179	0.58918	0.996485	10300	1	-0.4127
ADCK4	4	0.030537	0.083083	0.977242	1414	3	-1.0693	0.44204	0.58942	0.996485	10307	1	-1.0693
MTCH1	4	0.062727	0.14631	0.977242	2547	3	-1.1814	0.44223	0.58959	0.996485	10314	1	-1.1814
TAP1	4	0.084286	0.18688	0.977242	3279	3	-0.4558	0.44371	0.59103	0.996485	10344	1	-0.4558
SNTN	4	0.011904	0.039337	0.977242	632	2	0.52806	0.057223	0.13686	0.980589	2371	2	0.52806
TRPV6	4	0.072399	0.16474	0.977242	2868	3	-0.4862	0.44586	0.59319	0.996485	10377	1	-0.4862
GIN1	4	0.011962	0.039518	0.977242	634	2	-0.55363	0.55989	0.6583	0.996485	11604	1	-0.55363
CYFIP1	4	0.011963	0.039521	0.977242	635	2	-0.19697	0.87026	0.87037	0.996485	15627	0	-0.19697
OR14C36	4	0.099645	0.21446	0.977242	3767	3	-0.29727	0.44607	0.59338	0.996485	10380	1	-0.29727
DCAF6	4	0.012022	0.03971	0.977242	637	1	0.68746	0.056334	0.13524	0.980589	2332	3	0.68746
SLC7A7	4	0.028792	0.079463	0.977242	1344	3	-0.8606	0.44693	0.59426	0.996485	10394	1	-0.8606
MEI1	4	0.00053519	0.0019389	0.809003	41	3	-1.0052	0.44777	0.5951	0.996485	10409	1	-1.0052
RNF123	4	0.047865	0.11763	0.977242	2058	3	-1.5841	0.44865	0.59598	0.996485	10422	1	-1.5841
GYS1	4	0.13028	0.26779	0.984146	4653	3	-0.52049	0.44877	0.59609	0.996485	10425	1	-0.52049
CFP	4	0.012067	0.039842	0.977242	642	2	-0.4404	0.6598	0.70918	0.996485	12597	1	-0.4404
TMEM30B	4	0.081036	0.18085	0.977242	3189	3	-0.63851	0.44903	0.59637	0.996485	10429	1	-0.63851
HES1	4	0.012081	0.039882	0.977242	644	2	-0.33162	0.75436	0.7688	0.996485	13747	1	-0.33162
ELMOD2	4	0.024608	0.070837	0.977242	1183	3	-0.8731	0.44962	0.59695	0.996485	10441	1	-0.8731
SLC27A3	4	0.055214	0.13206	0.977242	2306	3	-1.0735	0.4505	0.59779	0.996485	10455	1	-1.0735
LHX3	4	0.012116	0.039993	0.977242	647	2	-0.73239	0.30572	0.45387	0.996485	7926	1	-0.73239
SEMA4D	4	0.01214	0.040064	0.977242	648	2	-0.30845	0.7576	0.77109	0.996485	13789	1	-0.30845
RTBDN	4	0.11325	0.23851	0.981598	4171	3	-0.30955	0.4505	0.59779	0.996485	10456	1	-0.30955
C9orf37	4	0.10474	0.2234	0.9792	3922	3	-0.46349	0.45141	0.59874	0.996485	10469	1	-0.46349
H1FOO	4	0.012199	0.040261	0.977242	651	1	0.25403	0.096986	0.21034	0.987914	3663	3	0.25403
PEX14	4	0.08793	0.1936	0.977242	3402	3	-0.42681	0.45145	0.59878	0.996485	10470	1	-0.42681
LPIN2	3	0.012272	0.032503	0.977242	653	1	-0.30447	0.22089	0.33999	0.996485	6457	1	-0.30447
HCN3	4	0.01946	0.060195	0.977242	972	3	-0.77595	0.45443	0.60184	0.996485	10517	1	-0.77595
STAG2	4	0.066366	0.15333	0.977242	2681	3	-1.343	0.455	0.60242	0.996485	10538	1	-1.343
SPRY1	4	0.065439	0.15161	0.977242	2646	3	-0.7692	0.45545	0.6029	0.996485	10546	1	-0.7692
NUDT9	4	0.012347	0.040734	0.977242	657	2	-0.46482	0.91844	0.91861	0.997001	16513	0	-0.46482
ABCA3	4	0.012377	0.040818	0.977242	658	2	-0.25097	0.20835	0.35729	0.996485	6221	2	-0.25097
QKI	4	0.066785	0.15409	0.977242	2692	3	-0.40698	0.4557	0.60314	0.996485	10551	1	-0.40698
LIME1	4	0.012401	0.040893	0.977242	660	2	-0.90842	0.28476	0.43311	0.996485	7567	1	-0.90842
EHMT1	4	0.12807	0.26405	0.982958	4590	3	-0.31957	0.45592	0.60338	0.996485	10559	1	-0.31957
CYTH1	4	0.13371	0.27366	0.986763	4738	3	-0.66481	0.4567	0.60414	0.996485	10578	1	-0.66481
FCGR2B	4	0.11778	0.24631	0.981598	4298	3	-0.30565	0.45704	0.6045	0.996485	10586	1	-0.30565
INTS8	4	0.080269	0.17943	0.977242	3160	3	-1.0843	0.45783	0.6053	0.996485	10596	1	-1.0843
MOB1A	4	0.026858	0.075479	0.977242	1264	3	-0.77545	0.45931	0.60683	0.996485	10623	1	-0.77545
REL	4	0.11631	0.24376	0.981598	4251	3	-0.36096	0.45931	0.60683	0.996485	10625	1	-0.36096
OR5W2	4	0.012504	0.041221	0.977242	667	2	-0.7443	0.92108	0.92135	0.997001	16563	0	-0.7443
SLC25A53	4	0.012504	0.041221	0.977242	668	2	-0.71913	0.82442	0.8254	0.996485	14807	1	-0.71913
C2orf42	4	0.012527	0.041286	0.977242	669	2	-0.57747	0.3969	0.54442	0.996485	9542	1	-0.57747
PI4K2A	4	0.01255	0.04135	0.977242	670	2	-0.45351	0.2752	0.42364	0.996485	7401	2	-0.45351
IL1RN	4	0.01775	0.056534	0.977242	906	3	-0.92286	0.45984	0.60736	0.996485	10633	1	-0.92286
GRAMD1A	4	0.072934	0.16574	0.977242	2886	3	-0.74975	0.45997	0.60752	0.996485	10637	1	-0.74975
TTLL1	4	0.012619	0.041573	0.977242	673	2	-0.59048	0.21853	0.3674	0.996485	6416	2	-0.59048
NPC1	4	0.056781	0.13506	0.977242	2357	3	-0.61542	0.46132	0.60887	0.996485	10671	1	-0.61542
C15orf43	4	0.007949	0.026788	0.977242	443	3	-0.96766	0.46198	0.6095	0.996485	10681	1	-0.96766
ARMC3	4	0.042918	0.10801	0.977242	1880	3	-1.1311	0.46348	0.611	0.996485	10707	1	-1.1311
RARB	4	0.047123	0.11618	0.977242	2038	3	-0.69634	0.46596	0.61346	0.996485	10752	1	-0.69634
E2F7	4	0.012731	0.041889	0.977242	678	2	-0.24799	0.15456	0.30365	0.993152	5243	1	-0.24799
ZNF497	4	0.01279	0.042079	0.977242	679	2	-0.39875	0.070881	0.16262	0.980589	2826	1	-0.39875
AMELY	4	0.055233	0.1321	0.977242	2308	3	-0.46411	0.46668	0.61415	0.996485	10765	1	-0.46411
CLCN7	4	0.097497	0.21075	0.977242	3690	3	-0.4805	0.46787	0.61536	0.996485	10786	1	-0.4805
EFHD1	4	0.012831	0.042195	0.977242	682	2	-0.22003	0.35355	0.50137	0.996485	8778	2	-0.22003
NR2F1	4	0.012908	0.04244	0.977242	683	2	-0.40741	0.6986	0.73192	0.996485	13070	1	-0.40741
PGRMC1	4	0.098912	0.21318	0.977242	3744	3	-0.24094	0.46979	0.61731	0.996485	10814	1	-0.24094
PDCD2L	4	0.097805	0.21128	0.977242	3708	3	-0.49491	0.47038	0.61792	0.996485	10825	1	-0.49491
MICU2	4	0.036946	0.096078	0.977242	1655	3	-1.545	0.47069	0.61826	0.996485	10827	1	-1.545
LRFN1	4	0.08397	0.1863	0.977242	3268	3	-0.48967	0.47154	0.6191	0.996485	10842	1	-0.48967
SUGT1	2	0.013003	0.02448	0.977242	688	1	-1.9528	0.83041	0.83001	0.996485	14903	0	-1.9528
NEU1	4	0.12914	0.26588	0.983667	4613	3	-0.4201	0.47201	0.61957	0.996485	10852	1	-0.4201
CHD7	4	0.013076	0.042953	0.977242	690	2	-0.18479	0.061193	0.14431	0.980589	2507	2	-0.18479
MAMDC4	4	0.013092	0.043004	0.977242	691	2	-0.53365	0.76702	0.77798	0.996485	13909	1	-0.53365
FBXO39	4	0.023089	0.06771	0.977242	1119	3	-0.83817	0.47453	0.62166	0.996485	10886	1	-0.83817
FOXB2	4	0.013144	0.043159	0.977242	693	2	-0.40834	0.88645	0.88663	0.996485	15936	0	-0.40834
AGPAT2	4	0.10248	0.2194	0.9792	3853	3	-0.47427	0.47475	0.62176	0.996485	10887	1	-0.47427
KIR3DL1	4	0.013206	0.043343	0.977242	695	2	-0.26577	0.19501	0.34396	0.996485	6008	2	-0.26577
NOS1AP	4	0.11929	0.24897	0.981598	4345	3	-0.53097	0.47541	0.62203	0.996485	10893	1	-0.53097
ZBTB47	4	0.0030336	0.010663	0.977242	180	3	-0.88855	0.47578	0.62217	0.996485	10897	1	-0.88855
OR10J1	4	0.12714	0.26242	0.981921	4571	3	-0.32294	0.47597	0.62224	0.996485	10898	1	-0.32294
IAH1	4	0.050263	0.12231	0.977242	2147	3	-0.60944	0.47639	0.6224	0.996485	10904	1	-0.60944
FBXW2	4	0.1113	0.23509	0.981598	4114	3	-0.34246	0.47686	0.6226	0.996485	10907	1	-0.34246
USP46	4	0.078553	0.1762	0.977242	3104	3	-0.34756	0.4771	0.62271	0.996485	10909	1	-0.34756
TMEM201	4	0.043465	0.10908	0.977242	1897	3	-0.68852	0.4776	0.6229	0.996485	10912	1	-0.68852
PEX3	4	0.080357	0.17959	0.977242	3162	3	-0.47789	0.4778	0.62299	0.996485	10915	1	-0.47789
FAF1	4	0.072981	0.16584	0.977242	2887	3	-0.45193	0.47796	0.62305	0.996485	10917	1	-0.45193
KIAA0368	4	0.013381	0.04388	0.977242	705	1	0.36216	0.27828	0.42671	0.996485	7459	2	0.36216
OR14A16	4	0.027365	0.076525	0.977242	1283	3	-0.50975	0.4785	0.62327	0.996485	10921	1	-0.50975
SOX4	4	0.060372	0.14186	0.977242	2476	3	-0.52919	0.47873	0.62339	0.996485	10924	1	-0.52919
ARF4	4	0.13018	0.26762	0.984146	4646	3	-0.31601	0.47954	0.62372	0.996485	10931	1	-0.31601
C22orf39	4	0.01007	0.033583	0.977242	539	3	-0.53052	0.48007	0.62391	0.996485	10932	1	-0.53052
CNDP2	4	0.01344	0.044061	0.977242	710	2	-0.034637	0.43425	0.58163	0.996485	10161	2	-0.034637
C3orf22	4	0.13303	0.27247	0.986763	4720	3	-0.33811	0.48209	0.62472	0.996485	10945	1	-0.33811
CCDC148	4	0.01091	0.036218	0.977242	581	3	-0.72453	0.48353	0.62531	0.996485	10948	1	-0.72453
IL36B	4	0.0031273	0.010993	0.977242	182	3	-0.49426	0.4838	0.62541	0.996485	10950	1	-0.49426
MME	4	0.080544	0.17994	0.977242	3170	3	-0.57378	0.48454	0.62572	0.996485	10957	1	-0.57378
OR6B3	4	0.11127	0.23503	0.981598	4113	3	-0.31914	0.48523	0.626	0.996485	10964	1	-0.31914
SYT13	4	0.090786	0.19874	0.977242	3492	3	-0.62486	0.48538	0.62605	0.996485	10967	1	-0.62486
SAT2	4	0.027957	0.077747	0.977242	1306	3	-0.51364	0.48607	0.62634	0.996485	10972	1	-0.51364
OR10H2	4	0.016536	0.053633	0.977242	860	3	-0.75924	0.4861	0.62636	0.996485	10973	1	-0.75924
STAG3	4	0.102	0.2186	0.978576	3839	3	-0.47851	0.48712	0.62678	0.996485	10977	1	-0.47851
POLR3B	2	0.013604	0.025572	0.977242	720	2	-3.8998	0.9864	0.98646	0.998366	17727	0	-3.8998
HYAL3	4	0.013617	0.044634	0.977242	721	1	0.50061	0.043836	0.11103	0.980589	1929	2	0.50061
PUS7L	4	0.013693	0.044864	0.977242	722	2	-0.39215	0.083962	0.18691	0.983136	3262	1	-0.39215
SYNJ2BP	4	0.013705	0.044906	0.977242	723	2	-0.73542	0.96159	0.96165	0.997847	17279	0	-0.73542
ZDHHC8	4	0.013705	0.044906	0.977242	724	2	0.08346	0.070373	0.16167	0.980589	2807	2	0.08346
JMJD6	4	0.085405	0.18894	0.977242	3319	3	-1.036	0.49088	0.62832	0.996485	11006	1	-1.036
COL3A1	4	0.073852	0.16742	0.977242	2922	3	-0.7357	0.49101	0.62837	0.996485	11007	1	-0.7357
C19orf70	2	0.013803	0.025931	0.977242	727	1	-1.2663	0.77722	0.77681	0.996485	14056	0	-1.2663
TM4SF19	4	0.013853	0.04536	0.977242	728	2	-0.29189	0.91241	0.91255	0.997001	16405	0	-0.29189
SIMC1	4	0.076961	0.17325	0.977242	3038	3	-0.98293	0.49189	0.62873	0.996485	11012	1	-0.98293
FCRL4	4	0.033272	0.088647	0.977242	1522	3	-0.48834	0.49409	0.62966	0.996485	11027	1	-0.48834
SAFB2	4	0.013917	0.045561	0.977242	731	2	0.42377	0.013545	0.0444	0.931301	783	2	0.42377
DACH1	4	0.018272	0.057643	0.977242	928	3	-0.83488	0.49413	0.62967	0.996485	11028	1	-0.83488
PRRG2	4	0.041434	0.10504	0.977242	1829	3	-1.0855	0.49472	0.62992	0.996485	11035	1	-1.0855
COX7A1	4	0.013971	0.045736	0.977242	734	1	0.39473	0.32213	0.47012	0.996485	8221	2	0.39473
SEPHS2	4	0.023789	0.06919	0.977242	1147	3	-0.46005	0.495	0.63004	0.996485	11038	1	-0.46005
TTBK1	4	0.01403	0.045909	0.977242	736	2	-0.49721	0.26999	0.41848	0.996485	7312	1	-0.49721
ETV6	4	0.014882	0.048592	0.977242	784	3	-0.66088	0.49581	0.63037	0.996485	11046	1	-0.66088
PSMB9	4	0.083789	0.18598	0.977242	3264	3	-0.47385	0.49659	0.63069	0.996485	11052	1	-0.47385
GPR61	2	0.014092	0.026437	0.977242	739	2	-2.3059	0.98591	0.98597	0.998178	17722	0	-2.3059
ELFN2	4	0.099658	0.21448	0.977242	3769	3	-0.32815	0.49741	0.63101	0.996485	11062	1	-0.32815
RXFP1	4	0.014148	0.046292	0.977242	741	2	-0.35725	0.60718	0.68124	0.996485	12046	1	-0.35725
ADA	4	0.030156	0.082304	0.977242	1397	3	-0.84505	0.49814	0.63133	0.996485	11070	1	-0.84505
UBIAD1	4	0.014184	0.046401	0.977242	743	2	-0.50456	0.87572	0.87591	0.996485	15730	0	-0.50456
RAB6B	4	0.014207	0.046471	0.977242	744	2	-0.32979	0.9542	0.95433	0.997847	17148	0	-0.32979
OR2J3	4	0.022206	0.065873	0.977242	1077	3	-0.26793	0.49832	0.63141	0.996485	11074	1	-0.26793
KIAA1551	4	0.014216	0.046497	0.977242	746	2	-0.52662	0.86727	0.86738	0.996485	15574	0	-0.52662
SELV	4	0.061865	0.14467	0.977242	2527	3	-0.70181	0.49922	0.63178	0.996485	11081	1	-0.70181
OR2G2	3	0.014262	0.037495	0.977242	748	2	-0.92147	0.76214	0.76232	0.996485	13856	0	-0.92147
REXO4	4	0.014266	0.046657	0.977242	749	2	-0.37058	0.94822	0.94839	0.997847	17050	0	-0.37058
IL26	4	0.013912	0.045538	0.977242	730	3	-0.80157	0.49933	0.63183	0.996485	11082	1	-0.80157
CTNS	4	0.069034	0.15833	0.977242	2769	3	-0.57766	0.49952	0.63191	0.996485	11083	1	-0.57766
DMKN	4	0.048829	0.11951	0.977242	2093	3	-0.86909	0.49968	0.63199	0.996485	11086	1	-0.86909
ERO1L	4	0.10608	0.22579	0.981598	3951	3	-0.65036	0.50059	0.63237	0.996485	11094	1	-0.65036
CAPG	4	0.033144	0.088384	0.977242	1517	3	-1.0943	0.50163	0.6328	0.996485	11102	1	-1.0943
CC2D2A	4	0.014408	0.047108	0.977242	755	2	-0.79397	0.94445	0.94462	0.997202	16996	0	-0.79397
DEFB128	3	0.014409	0.037851	0.977242	756	2	-1.1311	0.44946	0.52501	0.996485	10439	1	-1.1311
DNAJA3	2	0.01441	0.027029	0.977242	757	2	-3.3979	0.98559	0.98565	0.998112	17715	0	-3.3979
PEX19	4	0.085268	0.18869	0.977242	3308	3	-0.50844	0.50262	0.63319	0.996485	11107	1	-0.50844
EPG5	4	0.0486	0.11904	0.977242	2084	3	-0.64086	0.50275	0.63326	0.996485	11109	1	-0.64086
CCR3	4	0.10004	0.21514	0.977242	3785	3	-0.41779	0.50308	0.63341	0.996485	11111	1	-0.41779
WISP2	4	0.014502	0.047413	0.977242	761	2	-0.074393	0.26397	0.41266	0.996485	7211	2	-0.074393
CTF1	4	0.055344	0.13231	0.977242	2312	3	-1.3285	0.50502	0.63419	0.996485	11128	1	-1.3285
NT5DC3	4	0.00083695	0.0029973	0.853607	61	3	-1.0861	0.50571	0.63447	0.996485	11130	1	-1.0861
PSPH	4	0.1085	0.23014	0.981598	4036	3	-0.57558	0.506	0.6346	0.996485	11133	1	-0.57558
ZNF860	2	0.01459	0.027328	0.977242	765	2	-2.4319	0.98541	0.98548	0.998112	17711	0	-2.4319
RAB37	4	0.01462	0.047742	0.977242	766	1	-0.19687	0.87597	0.87618	0.996485	15733	0	-0.19687
ZNF511	4	0.092341	0.20156	0.977242	3543	3	-0.47603	0.50625	0.63471	0.996485	11135	1	-0.47603
DDIT3	4	0.076478	0.17236	0.977242	3021	3	-0.78316	0.50664	0.63488	0.996485	11138	1	-0.78316
TMEM45A	4	0.014679	0.047938	0.977242	769	2	-0.28519	0.25547	0.40404	0.996485	7059	2	-0.28519
GNG12	4	0.078384	0.1759	0.977242	3098	3	-0.4252	0.50697	0.63503	0.996485	11143	1	-0.4252
KCNA4	4	0.008175	0.027498	0.977242	451	3	-1.0554	0.50704	0.63506	0.996485	11144	1	-1.0554
WAC	4	0.026582	0.074897	0.977242	1254	3	-1.4688	0.50737	0.63518	0.996485	11146	1	-1.4688
FZD5	4	0.014737	0.048117	0.977242	773	2	-0.37276	0.5872	0.67124	0.996485	11848	1	-0.37276
TAS2R14	4	0.014738	0.048119	0.977242	774	2	-0.24006	0.45012	0.5974	0.996485	10448	1	-0.24006
PWP1	4	0.043955	0.11008	0.977242	1920	3	-1.0064	0.50758	0.63528	0.996485	11148	1	-1.0064
SLAIN2	4	0.049897	0.12161	0.977242	2132	3	-0.66348	0.50769	0.63532	0.996485	11149	1	-0.66348
HOOK1	4	0.056709	0.13494	0.977242	2352	3	-0.60941	0.50811	0.63551	0.996485	11155	1	-0.60941
GPR158	4	0.1343	0.27467	0.986763	4750	3	-0.32598	0.50951	0.63608	0.996485	11168	1	-0.32598
KRTAP6-2	4	0.013351	0.0438	0.977242	704	3	-0.7554	0.51035	0.63643	0.996485	11172	1	-0.7554
TMEM156	4	0.11068	0.23399	0.981598	4093	3	-0.51733	0.51087	0.63664	0.996485	11178	1	-0.51733
GGT7	4	0.11022	0.23319	0.981598	4085	3	-0.29509	0.51183	0.63706	0.996485	11191	1	-0.29509
EIF1AY	4	0.014856	0.048498	0.977242	782	2	-0.32205	0.65745	0.70788	0.996485	12566	1	-0.32205
CFHR5	4	0.021634	0.064692	0.977242	1060	3	-0.71915	0.51272	0.63743	0.996485	11196	1	-0.71915
MRGPRX4	4	0.04595	0.11392	0.977242	1995	3	-0.40919	0.51369	0.63783	0.996485	11203	1	-0.40919
KLK7	4	0.016174	0.052552	0.977242	848	3	-0.68241	0.51442	0.63815	0.996485	11208	1	-0.68241
GIMAP1	4	0.093851	0.20427	0.977242	3592	3	-0.40673	0.51471	0.63828	0.996485	11212	1	-0.40673
CST2	4	0.094448	0.20535	0.977242	3609	3	-0.52035	0.5152	0.63849	0.996485	11217	1	-0.52035
PPM1D	4	0.1353	0.27637	0.986763	4776	3	-0.43721	0.51567	0.63868	0.996485	11222	1	-0.43721
PIWIL1	4	0.015261	0.049739	0.977242	799	3	-0.80673	0.51567	0.63868	0.996485	11223	1	-0.80673
METTL12	4	0.040087	0.10237	0.977242	1773	3	-0.56929	0.5175	0.63947	0.996485	11236	1	-0.56929
RFC3	1	0.015081	0.01494	0.977242	791	1	-5.6603	0.98492	0.98494	0.998112	17699	0	-5.6603
HTR7	4	0.0017105	0.0060704	0.918003	104	3	-1.0124	0.51757	0.63949	0.996485	11237	1	-1.0124
SLC35A3	4	0.11615	0.24349	0.981598	4247	3	-0.53807	0.51847	0.63987	0.996485	11248	1	-0.53807
SLC25A27	4	0.015151	0.049432	0.977242	794	1	0.43651	0.015681	0.051056	0.949269	895	2	0.43651
NBPF4	1	0.015185	0.015047	0.977242	795	1	-1.4045	0.98481	0.98484	0.998112	17697	0	-1.4045
KIAA1024	4	0.093598	0.20381	0.977242	3583	3	-0.68078	0.51862	0.63993	0.996485	11249	1	-0.68078
WT1	4	0.015209	0.049596	0.977242	797	1	1.3676	0.027537	0.078268	0.961217	1365	3	1.3676
TRPC6	4	0.060818	0.14269	0.977242	2487	3	-0.55733	0.51883	0.64002	0.996485	11252	1	-0.55733
PARP4	4	0.0057182	0.019646	0.977242	322	3	-1.1619	0.51897	0.64009	0.996485	11255	1	-1.1619
NCLN	3	0.015265	0.039968	0.977242	800	2	-1.1416	0.86105	0.86097	0.996485	15455	0	-1.1416
MPP2	4	0.015287	0.049821	0.977242	801	2	-0.42636	0.32174	0.46977	0.996485	8214	2	-0.42636
KRTAP27-1	4	0.076067	0.1716	0.977242	3004	3	-0.55722	0.52058	0.64079	0.996485	11265	1	-0.55722
IL21R	4	0.094902	0.20616	0.977242	3631	3	-0.42643	0.5207	0.64085	0.996485	11267	1	-0.42643
COL12A1	4	0.082895	0.18433	0.977242	3238	3	-0.52796	0.5211	0.64102	0.996485	11269	1	-0.52796
DEFB131	1	0.015334	0.015195	0.977242	805	1	-1.3299	0.98467	0.98471	0.998112	17695	0	-1.3299
ASTN1	4	0.0044356	0.015385	0.977242	247	3	-2.4823	0.52149	0.6412	0.996485	11271	1	-2.4823
CEPT1	4	0.021503	0.06442	0.977242	1053	3	-0.50996	0.52245	0.64163	0.996485	11273	1	-0.50996
SLC39A4	4	0.063775	0.14834	0.977242	2585	3	-0.52354	0.52252	0.64166	0.996485	11274	1	-0.52354
LYL1	4	0.015388	0.050132	0.977242	809	2	-0.49726	0.90961	0.90976	0.997001	16360	0	-0.49726
HPGDS	4	0.07412	0.16791	0.977242	2933	3	-0.54846	0.52362	0.64214	0.996485	11280	1	-0.54846
TBC1D13	4	0.05861	0.13846	0.977242	2423	3	-0.50393	0.52413	0.64238	0.996485	11285	1	-0.50393
SLC41A3	4	0.0047989	0.016646	0.977242	269	3	-1.4509	0.52471	0.64262	0.996485	11288	1	-1.4509
PI15	4	0.015445	0.050312	0.977242	813	2	-0.26176	0.20986	0.35878	0.996485	6248	1	-0.26176
DCUN1D3	4	0.089679	0.19674	0.977242	3460	3	-0.78868	0.52498	0.64274	0.996485	11290	1	-0.78868
GRK1	4	0.015504	0.050498	0.977242	815	1	0.35029	0.19953	0.34845	0.996485	6081	2	0.35029
SYTL3	4	0.064469	0.14971	0.977242	2612	3	-0.71727	0.52517	0.64282	0.996485	11292	1	-0.71727
RPS6KA3	4	0.09215	0.20122	0.977242	3538	3	-0.28036	0.52648	0.64336	0.996485	11297	1	-0.28036
SLC22A25	4	0.0046339	0.016067	0.977242	260	3	-1.2726	0.52677	0.64349	0.996485	11311	1	-1.2726
EME2	4	0.0029217	0.010284	0.970013	175	3	-1.6685	0.52813	0.64409	0.996485	11322	1	-1.6685
PTN	4	0.025543	0.072788	0.977242	1221	3	-0.61813	0.52852	0.64425	0.996485	11325	1	-0.61813
TMED9	4	0.015622	0.050867	0.977242	821	1	0.23775	0.34189	0.48981	0.996485	8563	1	0.23775
EEF1D	4	0.0073825	0.025035	0.977242	417	3	-1.655	0.53059	0.64513	0.996485	11351	1	-1.655
TBX2	3	0.015677	0.040978	0.977242	823	2	-1.0013	0.84773	0.84766	0.996485	15219	0	-1.0013
GDE1	4	0.015681	0.051056	0.977242	824	1	0.074144	0.43054	0.57797	0.996485	10091	2	0.074144
BCR	4	0.012049	0.039778	0.977242	641	3	-1.3073	0.5317	0.64559	0.996485	11363	1	-1.3073
METTL21C	4	0.12563	0.2599	0.981598	4526	3	-0.35544	0.53187	0.64568	0.996485	11365	1	-0.35544
BUD13	4	0.11373	0.23934	0.981598	4190	3	-0.46702	0.53216	0.6458	0.996485	11371	1	-0.46702
HTR4	4	0.11365	0.23919	0.981598	4185	3	-0.386	0.53404	0.64663	0.996485	11393	1	-0.386
UBE2E3	4	0.015752	0.051276	0.977242	829	2	-0.3731	0.18559	0.33467	0.993545	5860	1	-0.3731
NEXN	4	0.079604	0.17824	0.977242	3140	3	-0.89222	0.53416	0.64667	0.996485	11394	1	-0.89222
BIK	4	0.015858	0.051606	0.977242	831	2	-0.25985	0.84714	0.84724	0.996485	15208	0	-0.25985
ATF6	4	0.087212	0.19227	0.977242	3383	3	-0.61112	0.53457	0.64685	0.996485	11398	1	-0.61112
FCRL1	4	0.010569	0.035161	0.977242	566	3	-1.116	0.5351	0.64709	0.996485	11404	1	-1.116
ATG4C	4	0.0007245	0.0026116	0.853607	48	3	-1.8027	0.53537	0.6472	0.996485	11406	1	-1.8027
CPT1A	4	0.040542	0.1033	0.977242	1795	3	-0.53445	0.53541	0.64722	0.996485	11407	1	-0.53445
USP47	4	0.070326	0.16077	0.977242	2816	3	-0.62375	0.53778	0.6483	0.996485	11423	1	-0.62375
IL24	4	0.016035	0.052149	0.977242	837	2	-0.42022	0.73988	0.75855	0.996485	13558	1	-0.42022
CBFA2T2	4	0.12089	0.25174	0.981598	4385	3	-0.32356	0.538	0.64839	0.996485	11427	1	-0.32356
GBA2	4	0.043092	0.10835	0.977242	1888	3	-0.9993	0.53857	0.64865	0.996485	11431	1	-0.9993
APAF1	4	0.085633	0.18935	0.977242	3327	3	-0.48007	0.53982	0.64923	0.996485	11449	1	-0.48007
CTDSPL	4	0.051172	0.12414	0.977242	2177	3	-0.75966	0.5402	0.64941	0.996485	11452	1	-0.75966
ECEL1	4	0.016086	0.052307	0.977242	842	2	-0.86068	0.037248	0.097969	0.975831	1729	1	-0.86068
HAS3	4	0.016094	0.052327	0.977242	843	1	0.075345	0.16521	0.31434	0.993152	5471	2	0.075345
CD79B	4	0.059635	0.14044	0.977242	2460	3	-0.51281	0.5402	0.64941	0.996485	11454	1	-0.51281
ATP1B1	4	0.13368	0.2736	0.986763	4736	3	-0.78541	0.54059	0.64957	0.996485	11458	1	-0.78541
USP2	4	0.016152	0.052495	0.977242	846	1	1.1865	0.0055527	0.019103	0.912628	329	3	1.1865
ANGPTL5	4	0.027507	0.076813	0.977242	1291	3	-0.77011	0.54082	0.64967	0.996485	11459	1	-0.77011
IL18R1	4	0.039092	0.10036	0.977242	1733	3	-0.57457	0.54203	0.65021	0.996485	11467	1	-0.57457
EMP3	4	0.033311	0.08873	0.977242	1525	3	-0.84138	0.54341	0.6508	0.996485	11476	1	-0.84138
CNOT6	4	0.041412	0.105	0.977242	1827	3	-0.59839	0.54384	0.65099	0.996485	11482	1	-0.59839
ZNF205	4	0.016345	0.053066	0.977242	851	2	-0.78818	0.40722	0.55469	0.996485	9707	1	-0.78818
DBNDD1	4	0.016388	0.053189	0.977242	852	1	0.35487	0.33339	0.4813	0.996485	8413	2	0.35487
FAM46D	4	0.04885	0.11955	0.977242	2095	3	-0.83694	0.54859	0.65318	0.996485	11507	1	-0.83694
NTF4	4	0.03074	0.083516	0.977242	1425	3	-0.3893	0.54887	0.65327	0.996485	11509	1	-0.3893
PRSS38	4	0.016447	0.053355	0.977242	855	2	-0.14574	0.04381	0.11097	0.980589	1928	1	-0.14574
SPATA31D1	4	0.02369	0.068987	0.977242	1144	3	-0.75035	0.54947	0.65356	0.996485	11513	1	-0.75035
MAPKAP1	4	0.016493	0.05349	0.977242	857	2	0.025214	0.073221	0.16703	0.980589	2898	2	0.025214
BCL2L15	4	0.10852	0.23017	0.981598	4038	3	-0.58467	0.55014	0.65388	0.996485	11521	1	-0.58467
SLAMF8	4	0.016506	0.05353	0.977242	859	2	-0.27538	0.65549	0.70678	0.996485	12545	1	-0.27538
RNFT1	4	0.065504	0.15172	0.977242	2651	3	-0.62564	0.55047	0.65402	0.996485	11524	1	-0.62564
RNF185	4	0.097762	0.21121	0.977242	3705	3	-1.3244	0.55111	0.6543	0.996485	11531	1	-1.3244
TDGF1	4	0.016671	0.054027	0.977242	865	3	-0.93333	0.55176	0.65461	0.996485	11537	1	-0.93333
MXRA5	4	0.016624	0.053888	0.977242	863	2	-0.47278	0.31425	0.46244	0.996485	8066	1	-0.47278
KIAA1211	4	0.078874	0.17684	0.977242	3118	3	-0.70058	0.55421	0.65572	0.996485	11550	1	-0.70058
MTL5	4	0.099067	0.21347	0.977242	3749	3	-0.36313	0.55421	0.65572	0.996485	11554	1	-0.36313
NIPSNAP3A	4	0.0495	0.12086	0.977242	2117	3	-0.65913	0.55609	0.65657	0.996485	11569	1	-0.65913
TXNRD3	4	0.016683	0.054058	0.977242	867	2	-0.31118	0.68059	0.72113	0.996485	12849	1	-0.31118
RPAP3	4	0.016689	0.054069	0.977242	868	2	-1.0007	0.3603	0.50798	0.996485	8903	1	-1.0007
GEMIN6	4	0.028617	0.079098	0.977242	1337	3	-1.4838	0.55707	0.65702	0.996485	11580	1	-1.4838
CRB3	4	0.016741	0.054231	0.977242	870	2	0.061962	0.19756	0.34645	0.996485	6045	2	0.061962
KRTAP13-1	4	0.01675	0.05426	0.977242	871	2	-0.48866	0.42754	0.57502	0.996485	10044	1	-0.48866
ELMO2	4	0.093544	0.20371	0.977242	3582	3	-0.80855	0.5577	0.65733	0.996485	11587	1	-0.80855
CD207	4	0.07579	0.17108	0.977242	2990	3	-1.4698	0.5581	0.65749	0.996485	11589	1	-1.4698
SLC27A6	4	0.12103	0.25198	0.981598	4390	3	-0.43328	0.55902	0.65792	0.996485	11598	1	-0.43328
TRAF5	4	0.016859	0.054562	0.977242	875	1	0.77311	0.10597	0.22596	0.989638	3910	3	0.77311
FAM9B	4	0.028335	0.078513	0.977242	1319	3	-0.62142	0.55902	0.65792	0.996485	11600	1	-0.62142
IL3	4	0.062689	0.14623	0.977242	2545	3	-1.1833	0.55989	0.6583	0.996485	11605	1	-1.1833
TIPARP	4	0.054225	0.13016	0.977242	2270	3	-0.82287	0.56012	0.65842	0.996485	11608	1	-0.82287
WDR86	4	0.0045672	0.015847	0.977242	255	3	-0.85968	0.56139	0.65904	0.996485	11623	1	-0.85968
TMPRSS3	4	0.017156	0.055307	0.977242	888	3	-1.07	0.56145	0.65906	0.996485	11624	1	-1.07
WDR12	1	0.017034	0.016951	0.977242	881	1	-1.6113	0.98297	0.98307	0.998112	17669	0	-1.6113
BAI2	4	0.017036	0.055065	0.977242	882	2	-0.16481	0.87266	0.87281	0.996485	15663	0	-0.16481
AK9	4	0.10911	0.23119	0.981598	4049	3	-0.46449	0.56221	0.6594	0.996485	11631	1	-0.46449
KCNH5	4	0.017095	0.055175	0.977242	884	2	-0.0082246	0.016388	0.053189	0.949592	927	2	-0.0082246
ANKRD32	4	0.02162	0.064663	0.977242	1059	3	-0.76984	0.56355	0.66002	0.996485	11641	1	-0.76984
RHOU	4	0.12408	0.25719	0.981598	4483	3	-0.45264	0.56411	0.66029	0.996485	11645	1	-0.45264
PCDHA5	4	0.017154	0.055299	0.977242	887	2	-0.33648	0.67975	0.7206	0.996485	12840	1	-0.33648
CCDC93	4	0.10921	0.23139	0.981598	4056	3	-0.34093	0.56488	0.66063	0.996485	11653	1	-0.34093
LAMB4	4	0.017156	0.055307	0.977242	889	2	-0.69786	0.88429	0.88448	0.996485	15903	0	-0.69786
PARVG	4	0.017182	0.055368	0.977242	890	2	-0.67886	0.69355	0.72889	0.996485	13009	1	-0.67886
ABHD16B	4	0.10157	0.21785	0.978237	3830	3	-0.31383	0.56562	0.66095	0.996485	11657	1	-0.31383
ZNF280A	4	0.030457	0.082926	0.977242	1409	3	-1.0279	0.5678	0.66193	0.996485	11667	1	-1.0279
NPY4R	4	0.025662	0.073019	0.977242	1225	3	-0.30781	0.56869	0.66236	0.996485	11674	1	-0.30781
UFC1	4	0.017389	0.055802	0.977242	894	2	-0.036885	0.45675	0.60419	0.996485	10580	2	-0.036885
MXD1	4	0.017448	0.05593	0.977242	895	2	-0.95538	0.81136	0.81369	0.996485	14576	1	-0.95538
ZDHHC12	4	0.050225	0.12224	0.977242	2145	3	-1.0477	0.57054	0.6632	0.996485	11684	1	-1.0477
PDE1B	3	0.017497	0.045467	0.977242	897	2	-0.74121	0.87027	0.87029	0.996485	15628	0	-0.74121
FAM155B	4	0.087594	0.19297	0.977242	3394	3	-0.47623	0.57057	0.66322	0.996485	11685	1	-0.47623
HRH2	4	0.017624	0.056285	0.977242	899	1	0.3717	0.12056	0.25136	0.993152	4331	2	0.3717
COA6	2	0.017641	0.032739	0.977242	900	2	-3.9201	0.98236	0.9824	0.998112	17655	0	-3.9201
PSMA1	2	0.017641	0.032739	0.977242	901	2	-4.2644	0.98236	0.9824	0.998112	17656	0	-4.2644
MAPK1IP1L	4	0.10507	0.22398	0.9792	3936	3	-1.0381	0.57288	0.66429	0.996485	11705	1	-1.0381
TM4SF18	4	0.11212	0.23655	0.981598	4140	3	-0.59558	0.57296	0.66432	0.996485	11707	1	-0.59558
LZTS2	4	0.097879	0.2114	0.977242	3712	3	-0.52455	0.5731	0.66441	0.996485	11710	1	-0.52455
HRC	4	0.017742	0.056517	0.977242	905	1	0.17556	0.30095	0.44917	0.996485	7846	2	0.17556
TIAM2	4	0.094872	0.2061	0.977242	3629	3	-0.52596	0.57344	0.66456	0.996485	11716	1	-0.52596
ZFHX3	4	0.12355	0.25632	0.981598	4465	3	-0.72373	0.57514	0.66538	0.996485	11730	1	-0.72373
KCNJ10	4	0.017759	0.056549	0.977242	908	2	-0.38982	0.31861	0.46676	0.996485	8154	2	-0.38982
CARS2	1	0.017794	0.017717	0.977242	909	1	-5.5605	0.98221	0.98232	0.998112	17652	0	-5.5605
ATF7IP2	4	0.023738	0.06908	0.977242	1145	3	-0.91621	0.57531	0.66547	0.996485	11732	1	-0.91621
ZNF121	4	0.01786	0.056766	0.977242	911	2	-0.18824	0.77114	0.78108	0.996485	13959	1	-0.18824
DLG4	3	0.017939	0.046574	0.977242	912	1	0.39803	0.23393	0.35609	0.996485	6665	2	0.39803
RMDN3	3	0.01799	0.046694	0.977242	913	2	-0.8843	0.65355	0.66425	0.996485	12526	1	-0.8843
PPM1A	4	0.0071279	0.024252	0.977242	401	3	-0.62712	0.57545	0.66554	0.996485	11733	1	-0.62712
HAVCR2	4	0.044938	0.11197	0.977242	1959	3	-0.67868	0.57564	0.66563	0.996485	11738	1	-0.67868
ACSS3	3	0.01801	0.04675	0.977242	916	2	-1.2547	0.92625	0.92637	0.997001	16656	0	-1.2547
CRCP	3	0.018094	0.046946	0.977242	917	1	-0.33406	0.88008	0.88003	0.996485	15812	0	-0.33406
TIE1	4	0.018095	0.057265	0.977242	918	1	0.34143	0.08938	0.1968	0.984749	3432	2	0.34143
CAPN10	4	0.027986	0.077807	0.977242	1308	3	-0.88427	0.57624	0.66592	0.996485	11745	1	-0.88427
FSCN1	4	0.018116	0.057313	0.977242	920	2	-0.37791	0.70996	0.73888	0.996485	13189	1	-0.37791
DPM2	4	0.067002	0.15451	0.977242	2703	3	-0.87592	0.57641	0.66601	0.996485	11748	1	-0.87592
DCAF8	4	0.018116	0.057313	0.977242	922	2	-0.64405	0.84165	0.84175	0.996485	15110	1	-0.64405
ABCB1	4	0.11929	0.24896	0.981598	4343	3	-0.53497	0.57683	0.6662	0.996485	11753	1	-0.53497
HOXD1	4	0.018154	0.05739	0.977242	924	1	0.060938	0.21685	0.36573	0.996485	6385	2	0.060938
KRTAP3-1	4	0.018213	0.057516	0.977242	925	2	-0.22492	0.56033	0.65852	0.996485	11609	1	-0.22492
ADAM7	4	0.01822	0.057532	0.977242	926	2	-0.39384	0.85217	0.85226	0.996485	15288	0	-0.39384
FAM181A	4	0.018271	0.057642	0.977242	927	2	-0.58014	0.94104	0.9412	0.997001	16928	0	-0.58014
GSE1	4	0.062026	0.14499	0.977242	2530	3	-0.93493	0.57833	0.66696	0.996485	11765	1	-0.93493
CHD3	4	0.040917	0.10403	0.977242	1809	3	-0.58148	0.57844	0.66701	0.996485	11767	1	-0.58148
SPIB	4	0.020152	0.06166	0.977242	992	3	-0.46359	0.58068	0.66808	0.996485	11788	1	-0.46359
MTMR10	4	0.085301	0.18874	0.977242	3309	3	-0.35204	0.58141	0.66842	0.996485	11793	1	-0.35204
ZNF555	4	0.01833	0.057768	0.977242	932	1	-0.033791	0.81309	0.81521	0.996485	14605	1	-0.033791
C9orf163	4	0.016086	0.052307	0.977242	840	3	-0.76689	0.58408	0.66977	0.996485	11819	1	-0.76689
VWA5B1	4	0.018394	0.057901	0.977242	934	2	-0.37501	0.21063	0.35956	0.996485	6268	2	-0.37501
ZNF843	4	0.018448	0.058028	0.977242	935	1	0.0054641	0.51289	0.6375	0.996485	11198	1	0.0054641
EPGN	4	0.022836	0.067174	0.977242	1103	3	-0.81021	0.58463	0.67004	0.996485	11827	1	-0.81021
C10orf82	4	0.01855	0.05825	0.977242	937	2	-0.3436	0.66811	0.71384	0.996485	12688	1	-0.3436
SIX3	4	0.018566	0.058286	0.977242	938	1	0.29869	0.45212	0.59949	0.996485	10478	2	0.29869
ZNF805	4	0.1248	0.25848	0.981598	4505	3	-0.32831	0.58562	0.67051	0.996485	11834	1	-0.32831
TCHHL1	4	0.11182	0.23601	0.981598	4132	3	-0.32191	0.58605	0.67071	0.996485	11838	1	-0.32191
HSD17B7	4	0.018683	0.058519	0.977242	941	2	-0.74828	0.10675	0.22737	0.989638	3936	2	-0.74828
SNPH	4	0.018742	0.058644	0.977242	942	2	-0.18087	0.84538	0.84543	0.996485	15183	0	-0.18087
PC	4	0.018766	0.058684	0.977242	943	2	-0.7925	0.85854	0.85862	0.996485	15410	0	-0.7925
PIP4K2B	4	0.061502	0.14398	0.977242	2511	3	-0.60566	0.58611	0.67074	0.996485	11839	1	-0.60566
HTATIP2	4	0.094902	0.20616	0.977242	3630	3	-0.42255	0.58622	0.67077	0.996485	11840	1	-0.42255
SYN1	4	0.01886	0.058873	0.977242	946	2	-0.19991	0.19511	0.34405	0.996485	6009	2	-0.19991
SPZ1	4	0.018918	0.059005	0.977242	947	1	0.12585	0.26776	0.41631	0.996485	7280	2	0.12585
OR51V1	4	0.0063899	0.021841	0.977242	360	3	-1.0497	0.58765	0.67146	0.996485	11852	1	-1.0497
C16orf58	4	0.010194	0.033958	0.977242	546	3	-0.60073	0.58772	0.6715	0.996485	11853	1	-0.60073
OR51T1	4	0.018951	0.059072	0.977242	950	2	-0.3693	0.31503	0.46321	0.996485	8076	2	-0.3693
DUSP1	4	0.018977	0.059125	0.977242	951	2	-0.15353	0.62776	0.69184	0.996485	12258	1	-0.15353
SUCO	4	0.10992	0.23265	0.981598	4073	3	-0.29058	0.58903	0.67213	0.996485	11866	1	-0.29058
ALDH1A1	4	0.019036	0.059259	0.977242	953	1	0.66724	0.074849	0.17002	0.980589	2960	2	0.66724
C9orf85	2	0.019037	0.035202	0.977242	954	2	-1.3562	0.88129	0.88126	0.996485	15834	0	-1.3562
MKNK1	4	0.097558	0.21087	0.977242	3694	3	-0.58426	0.58941	0.67233	0.996485	11871	1	-0.58426
PPP1R17	4	0.019095	0.05939	0.977242	956	2	-0.69689	0.81145	0.81375	0.996485	14577	1	-0.69689
SCAND3	4	0.019104	0.05941	0.977242	957	2	-0.59098	0.32057	0.46865	0.996485	8189	1	-0.59098
ZNF609	4	0.019128	0.05945	0.977242	958	2	-0.4234	0.32904	0.47704	0.996485	8331	2	-0.4234
AP2A1	4	0.057833	0.13701	0.977242	2397	3	-0.9522	0.59068	0.67297	0.996485	11885	1	-0.9522
GSK3B	4	0.01917	0.05955	0.977242	960	2	-0.5159	0.82766	0.82837	0.996485	14859	1	-0.5159
TBXAS1	4	0.044577	0.11126	0.977242	1940	3	-0.57789	0.59103	0.67315	0.996485	11890	1	-0.57789
FTSJ1	4	0.10374	0.22162	0.9792	3889	3	-0.75357	0.59229	0.67379	0.996485	11895	1	-0.75357
TMBIM4	4	0.018787	0.058724	0.977242	944	3	-0.56167	0.59463	0.67493	0.996485	11910	1	-0.56167
MMACHC	4	0.019242	0.059709	0.977242	964	1	0.2756	0.19913	0.34802	0.996485	6065	2	0.2756
GTSE1	4	0.019242	0.059709	0.977242	965	2	-0.46481	0.97579	0.97604	0.997847	17544	0	-0.46481
VIPR1	4	0.10714	0.2277	0.981598	3983	3	-0.80903	0.59515	0.67519	0.996485	11918	1	-0.80903
REPS1	4	0.01933	0.059922	0.977242	967	2	-0.5577	0.77536	0.78426	0.996485	14024	1	-0.5577
NPAS1	4	0.0097871	0.0327	0.977242	529	3	-1.4618	0.59521	0.67522	0.996485	11919	1	-1.4618
GTF2H3	4	0.032775	0.087629	0.977242	1507	3	-2.2961	0.59664	0.67596	0.996485	11935	1	-2.2961
RNF157	4	0.019447	0.060161	0.977242	970	2	-0.10028	0.52058	0.64079	0.996485	11266	1	-0.10028
HCRT	4	0.12021	0.25055	0.981598	4371	3	-0.42534	0.59699	0.67612	0.996485	11940	1	-0.42534
LIMS2	4	0.077212	0.1737	0.977242	3050	3	-0.89914	0.59715	0.6762	0.996485	11941	1	-0.89914
YIF1A	4	0.01953	0.060329	0.977242	973	2	-1.1159	0.96089	0.96098	0.997847	17260	0	-1.1159
PPWD1	3	0.019547	0.050435	0.977242	974	2	-3.4633	0.56033	0.59552	0.996485	11610	1	-3.4633
SNAI2	4	0.13651	0.2784	0.986763	4811	3	-0.63537	0.59762	0.67644	0.996485	11945	1	-0.63537
MLN	4	0.067002	0.15451	0.977242	2702	3	-0.63602	0.59827	0.67676	0.996485	11954	1	-0.63602
OR4L1	4	0.022441	0.066353	0.977242	1088	3	-0.77103	0.59851	0.67689	0.996485	11957	1	-0.77103
KCNIP3	4	0.019741	0.060773	0.977242	978	2	-0.17154	0.63456	0.69544	0.996485	12327	1	-0.17154
UPP2	4	0.026831	0.075429	0.977242	1261	3	-0.42171	0.59955	0.6774	0.996485	11963	1	-0.42171
IRAK1	4	0.046895	0.11573	0.977242	2027	3	-0.45389	0.6026	0.67896	0.996485	11988	1	-0.45389
AQP6	4	0.11045	0.23359	0.981598	4090	3	-0.4358	0.60302	0.67917	0.996485	11995	1	-0.4358
CENPT	4	0.019829	0.060967	0.977242	982	1	0.16412	0.1217	0.25333	0.993152	4364	2	0.16412
SYNGR3	4	0.019829	0.060967	0.977242	983	1	0.31614	0.14555	0.29357	0.993152	5071	3	0.31614
SNAPC5	4	0.11142	0.2353	0.981598	4120	3	-0.97007	0.60348	0.6794	0.996485	12008	1	-0.97007
PGRMC2	4	0.066297	0.15321	0.977242	2674	3	-0.89844	0.6036	0.67945	0.996485	12010	1	-0.89844
ITFG2	4	0.019917	0.061156	0.977242	986	2	-0.086999	0.75502	0.76926	0.996485	13753	1	-0.086999
DACT1	4	0.019998	0.061334	0.977242	987	2	-0.43174	0.44649	0.59382	0.996485	10386	1	-0.43174
ZNF222	3	0.020034	0.0516	0.977242	988	2	-0.83704	0.49395	0.55208	0.996485	11024	1	-0.83704
ANTXR1	4	0.020035	0.061408	0.977242	989	1	0.75813	0.033544	0.090522	0.968739	1599	2	0.75813
TGIF2LX	1	0.020075	0.020049	0.977242	990	1	-1.7637	0.97992	0.98001	0.997847	17620	0	-1.7637
ZNF682	4	0.020094	0.061536	0.977242	991	2	-0.29518	0.017389	0.056132	0.955216	978	2	-0.29518
IGF2BP2	4	0.043305	0.10875	0.977242	1892	3	-0.55272	0.60384	0.67957	0.996485	12013	1	-0.55272
CATSPER3	4	0.020169	0.061698	0.977242	993	2	-0.26735	0.82358	0.82462	0.996485	14787	1	-0.26735
EPB41L5	4	0.013262	0.043526	0.977242	701	3	-1.3743	0.60409	0.67969	0.996485	12014	1	-1.3743
MYADML2	4	0.020211	0.061787	0.977242	995	2	-0.004601	0.01279	0.042079	0.931301	734	2	-0.004601
RAB4B	4	0.054863	0.13141	0.977242	2292	3	-0.64068	0.60443	0.67986	0.996485	12018	1	-0.64068
ATXN2	4	0.02724	0.076288	0.977242	1276	3	-0.62493	0.60486	0.68009	0.996485	12022	1	-0.62493
PDIA2	4	0.02027	0.061899	0.977242	998	2	-0.17741	0.56036	0.65854	0.996485	11612	1	-0.17741
CYB5B	4	0.026755	0.075281	0.977242	1260	3	-1.3093	0.60509	0.68021	0.996485	12027	1	-1.3093
PAK2	4	0.0051881	0.017914	0.977242	291	3	-0.83941	0.60558	0.68046	0.996485	12030	1	-0.83941
CDC42BPG	4	0.12425	0.25751	0.981598	4488	3	-0.62359	0.60607	0.68069	0.996485	12035	1	-0.62359
PIP5K1C	4	0.035792	0.093773	0.977242	1620	3	-0.66883	0.6065	0.68088	0.996485	12041	1	-0.66883
HTR1F	4	0.020417	0.062194	0.977242	1003	2	-0.17431	0.70326	0.7348	0.996485	13120	1	-0.17431
TMED6	4	0.099546	0.21429	0.977242	3764	3	-0.66951	0.60771	0.68151	0.996485	12050	1	-0.66951
ZFP41	4	0.020457	0.062276	0.977242	1005	2	-0.60977	0.80699	0.80991	0.996485	14513	1	-0.60977
SOX3	4	0.12973	0.26688	0.984146	4633	3	-0.59425	0.60817	0.68174	0.996485	12054	1	-0.59425
MAB21L2	4	0.020505	0.062387	0.977242	1007	1	0.39789	0.18319	0.33229	0.993545	5814	2	0.39789
KRI1	2	0.020531	0.037947	0.977242	1008	2	-1.4867	0.97947	0.97955	0.997847	17608	0	-1.4867
PPFIA4	4	0.020563	0.062514	0.977242	1009	2	-0.17002	0.9362	0.93634	0.997001	16840	0	-0.17002
UTS2B	4	0.010503	0.034951	0.977242	564	3	-1.2619	0.60904	0.68218	0.996485	12062	1	-1.2619
AOX1	4	0.020601	0.062598	0.977242	1011	2	-0.36226	0.51064	0.63655	0.996485	11176	1	-0.36226
PPP1R3A	4	0.020622	0.062643	0.977242	1012	2	-0.080358	0.39965	0.54716	0.996485	9583	2	-0.080358
ATOX1	4	0.1188	0.24809	0.981598	4328	3	-0.39411	0.60922	0.68226	0.996485	12065	1	-0.39411
OR10A7	4	0.02074	0.062868	0.977242	1014	2	-0.11278	0.58155	0.66848	0.996485	11795	1	-0.11278
ELMOD1	4	0.078917	0.17692	0.977242	3119	3	-0.42122	0.60922	0.68226	0.996485	12067	1	-0.42122
TMEM203	4	0.031497	0.08505	0.977242	1454	3	-0.86579	0.60985	0.68261	0.996485	12073	1	-0.86579
SOGA2	4	0.032775	0.087629	0.977242	1508	3	-1.1018	0.60995	0.68266	0.996485	12074	1	-1.1018
PTCH1	4	0.12111	0.2521	0.981598	4393	3	-0.59367	0.61011	0.68274	0.996485	12076	1	-0.59367
PIAS2	4	0.017801	0.056645	0.977242	910	3	-0.44929	0.61048	0.68293	0.996485	12081	1	-0.44929
ARL14	4	0.020881	0.06315	0.977242	1020	2	-0.42857	0.14357	0.29026	0.993152	5013	1	-0.42857
TLR9	4	0.0796	0.17823	0.977242	3139	3	-0.56277	0.61048	0.68293	0.996485	12082	1	-0.56277
RBL1	4	0.020916	0.063214	0.977242	1022	1	0.99175	0.03696	0.097368	0.975831	1719	3	0.99175
FDX1	3	0.020919	0.05387	0.977242	1023	1	0.89224	0.00098369	0.0028428	0.65391	79	2	0.89224
WLS	4	0.020934	0.063249	0.977242	1024	2	-0.54583	0.21342	0.36233	0.996485	6321	1	-0.54583
MROH6	4	0.0058369	0.020012	0.977242	329	3	-0.98741	0.61064	0.68302	0.996485	12083	1	-0.98741
ST6GAL2	4	0.020949	0.063278	0.977242	1026	2	-0.34861	0.34372	0.49158	0.996485	8601	2	-0.34861
NUDC	2	0.020965	0.038753	0.977242	1027	2	-2.6494	0.97904	0.97913	0.997847	17600	0	-2.6494
GSTM2	4	0.07082	0.1617	0.977242	2824	3	-0.47105	0.61148	0.68344	0.996485	12096	1	-0.47105
C20orf141	4	0.0085898	0.028815	0.977242	467	3	-0.79839	0.61176	0.68361	0.996485	12099	1	-0.79839
ZNF605	4	0.11057	0.23381	0.981598	4092	3	-0.50746	0.6122	0.68381	0.996485	12105	1	-0.50746
SLC25A24	4	0.021033	0.063449	0.977242	1031	2	-0.74416	0.68928	0.72631	0.996485	12960	1	-0.74416
SMAP1	4	0.081278	0.18134	0.977242	3198	3	-0.40853	0.6128	0.68412	0.996485	12114	1	-0.40853
VPS37B	4	0.021075	0.063534	0.977242	1033	2	-0.74091	0.85288	0.85298	0.996485	15303	0	-0.74091
KPNA6	4	0.071409	0.16287	0.977242	2840	3	-0.67376	0.61292	0.68418	0.996485	12117	1	-0.67376
KRTAP17-1	4	0.021092	0.063569	0.977242	1035	2	-0.1844	0.18365	0.33275	0.993545	5821	1	-0.1844
SLFN12L	4	0.021119	0.06363	0.977242	1036	2	-0.38022	0.2141	0.363	0.996485	6328	1	-0.38022
TMEM9B	4	0.021148	0.063694	0.977242	1037	2	-0.57428	0.74201	0.76005	0.996485	13584	1	-0.57428
MAGEB17	4	0.021151	0.063699	0.977242	1038	2	0.088465	0.088588	0.19535	0.984749	3414	2	0.088465
SLC43A1	4	0.021209	0.063827	0.977242	1039	2	0.3954	0.046747	0.11657	0.980589	2011	2	0.3954
SPCS2	3	0.021243	0.054659	0.977242	1040	2	-1.4496	0.88607	0.88606	0.996485	15929	0	-1.4496
RUNX1T1	4	0.021268	0.06394	0.977242	1041	1	0.60729	0.040601	0.10463	0.980589	1839	3	0.60729
NLRC5	4	0.021327	0.064054	0.977242	1042	1	0.019424	0.23333	0.38209	0.996485	6651	1	0.019424
MAG	4	0.069974	0.16011	0.977242	2807	3	-0.64501	0.61439	0.68492	0.996485	12128	1	-0.64501
MCF2	4	0.021385	0.064172	0.977242	1044	1	0.3592	0.088716	0.19559	0.984749	3419	2	0.3592
TRABD2B	4	0.089509	0.19645	0.977242	3456	3	-0.33026	0.61474	0.6851	0.996485	12133	1	-0.33026
ZBTB26	4	0.021417	0.064232	0.977242	1046	2	-0.38388	0.71227	0.74036	0.996485	13215	1	-0.38388
PCDHGA3	4	0.070631	0.16136	0.977242	2821	3	-0.43217	0.61496	0.6852	0.996485	12136	1	-0.43217
STYXL1	4	0.13698	0.27922	0.986763	4827	3	-0.41382	0.61547	0.68546	0.996485	12142	1	-0.41382
HENMT1	4	0.021444	0.064291	0.977242	1049	1	-0.023809	0.86132	0.8614	0.996485	15459	0	-0.023809
ALPP	2	0.021457	0.039614	0.977242	1050	2	-0.90181	0.87543	0.87548	0.996485	15727	0	-0.90181
B3GNT8	4	0.021476	0.064357	0.977242	1051	2	-0.47704	0.1355	0.27676	0.993152	4767	1	-0.47704
PRSS55	4	0.021496	0.064407	0.977242	1052	2	-0.3557	0.86479	0.86492	0.996485	15525	0	-0.3557
CTRB2	4	0.057465	0.13631	0.977242	2388	3	-0.62975	0.6157	0.68557	0.996485	12145	1	-0.62975
FAM111B	4	0.021515	0.064448	0.977242	1054	2	-0.29496	0.82491	0.82581	0.996485	14810	1	-0.29496
FUT7	4	0.021515	0.064448	0.977242	1055	2	-0.43923	0.25705	0.40566	0.996485	7086	2	-0.43923
FGF6	4	0.014221	0.046512	0.977242	747	3	-0.76188	0.61691	0.68622	0.996485	12156	1	-0.76188
RBM6	4	0.021545	0.064512	0.977242	1057	2	-0.80294	0.71685	0.74337	0.996485	13276	1	-0.80294
DSCR8	4	0.021561	0.06454	0.977242	1058	2	-0.88391	0.94765	0.94782	0.997847	17041	0	-0.88391
FAH	4	0.031091	0.084243	0.977242	1437	3	-0.62106	0.617	0.68626	0.996485	12157	1	-0.62106
ADAM22	4	0.0096315	0.03221	0.977242	520	3	-0.64485	0.61703	0.68627	0.996485	12158	1	-0.64485
CREB1	4	0.021679	0.06479	0.977242	1061	2	-0.38447	0.86361	0.86373	0.996485	15502	0	-0.38447
WRAP73	3	0.021684	0.055728	0.977242	1062	2	-1.3316	0.17449	0.28222	0.993152	5654	1	-1.3316
EOMES	4	0.021732	0.064906	0.977242	1063	2	-1.0008	0.72281	0.74731	0.996485	13344	1	-1.0008
OR10A6	3	0.021735	0.055856	0.977242	1064	1	-0.4182	0.94231	0.94245	0.997001	16948	0	-0.4182
RPIA	2	0.021747	0.040156	0.977242	1065	2	-3.7564	0.97825	0.97837	0.997847	17588	0	-3.7564
TSEN54	2	0.021747	0.040156	0.977242	1066	2	-2.8399	0.97825	0.97837	0.997847	17587	0	-2.8399
LRRC3B	4	0.042759	0.10767	0.977242	1871	3	-0.68518	0.61774	0.68665	0.996485	12165	1	-0.68518
TTLL6	4	0.030805	0.083633	0.977242	1428	3	-0.66507	0.61781	0.6867	0.996485	12166	1	-0.66507
TPTE	4	0.10921	0.23139	0.981598	4060	3	-0.93894	0.61824	0.68691	0.996485	12173	1	-0.93894
SLC25A46	4	0.1034	0.22103	0.9792	3880	3	-0.62387	0.6183	0.68694	0.996485	12174	1	-0.62387
NLRP5	4	0.10356	0.22131	0.9792	3885	3	-0.31245	0.61937	0.68751	0.996485	12185	1	-0.31245
S1PR4	4	0.022059	0.065561	0.977242	1072	2	-0.73903	0.83824	0.8384	0.996485	15049	1	-0.73903
FAM78A	4	0.015874	0.051666	0.977242	832	3	-0.67468	0.62064	0.68815	0.996485	12196	1	-0.67468
TAS2R8	4	0.022089	0.065622	0.977242	1074	2	-0.067782	0.44368	0.591	0.996485	10343	2	-0.067782
TRAF2	4	0.040247	0.10268	0.977242	1783	3	-0.84761	0.6212	0.68844	0.996485	12199	1	-0.84761
DEFB125	3	0.022158	0.056853	0.977242	1076	2	-0.63506	0.93816	0.93837	0.997001	16880	0	-0.63506
GRIN1	4	0.11964	0.24958	0.981598	4352	3	-0.33233	0.62289	0.68933	0.996485	12213	1	-0.33233
NAT8	4	0.027092	0.07596	0.977242	1270	3	-0.48198	0.62399	0.68992	0.996485	12222	1	-0.48198
PID1	4	0.022774	0.067065	0.977242	1101	3	-1.0022	0.62452	0.69022	0.996485	12226	1	-1.0022
BHLHE40	4	0.022268	0.066004	0.977242	1080	2	-0.46278	0.91872	0.9189	0.997001	16516	0	-0.46278
KRTAP22-2	4	0.03706	0.096305	0.977242	1659	3	-0.68432	0.62538	0.69067	0.996485	12233	1	-0.68432
NUPR1L	4	0.12499	0.25881	0.981598	4510	3	-0.75184	0.62545	0.6907	0.996485	12235	1	-0.75184
OR13C4	4	0.10921	0.23139	0.981598	4057	3	-0.41178	0.62603	0.691	0.996485	12242	1	-0.41178
KRT12	4	0.022324	0.066121	0.977242	1084	2	-0.80048	0.032836	0.089066	0.964582	1574	2	-0.80048
NFKBIZ	4	0.022338	0.066153	0.977242	1085	2	-0.54547	0.73453	0.75494	0.996485	13480	1	-0.54547
ANKRD65	4	0.10637	0.22633	0.981598	3961	3	-0.43703	0.62865	0.69233	0.996485	12266	1	-0.43703
NR5A2	4	0.022382	0.066236	0.977242	1087	2	-0.40883	0.035218	0.093931	0.968739	1671	1	-0.40883
TSPO2	4	0.01295	0.042565	0.977242	684	3	-0.84501	0.62881	0.69242	0.996485	12267	1	-0.84501
ZNF177	4	0.0225	0.066478	0.977242	1089	2	0.2303	0.14274	0.28891	0.993152	4983	2	0.2303
KCNJ13	4	0.015386	0.05013	0.977242	808	3	-0.50293	0.62974	0.69292	0.996485	12281	1	-0.50293
COPRS	4	0.022558	0.066607	0.977242	1091	2	-0.40002	0.69671	0.73075	0.996485	13050	1	-0.40002
NME6	4	0.055214	0.13206	0.977242	2303	3	-2.0453	0.63113	0.69364	0.996485	12287	1	-2.0453
APEX1	1	0.022588	0.02253	0.977242	1093	1	-5.3772	0.97741	0.97748	0.997847	17573	0	-5.3772
GLRA4	4	0.087328	0.19248	0.977242	3387	3	-0.57986	0.63325	0.69476	0.996485	12310	1	-0.57986
LEAP2	4	0.12786	0.26367	0.982958	4585	3	-0.35484	0.634	0.69515	0.996485	12319	1	-0.35484
NT5M	4	0.022639	0.066764	0.977242	1096	2	-0.56144	0.15769	0.30684	0.993152	5306	2	-0.56144
LYSMD2	3	0.022682	0.05812	0.977242	1097	1	-0.2488	0.68702	0.69191	0.996485	12934	1	-0.2488
CLDND1	4	0.022734	0.066978	0.977242	1098	2	-0.2109	0.67064	0.7153	0.996485	12721	1	-0.2109
OR5M11	4	0.01428	0.046695	0.977242	750	3	-0.91138	0.63418	0.69525	0.996485	12320	1	-0.91138
PGBD2	4	0.017449	0.055932	0.977242	896	3	-1.0585	0.63432	0.69531	0.996485	12322	1	-1.0585
RAB5A	4	0.0051487	0.017775	0.977242	288	3	-1.4423	0.63443	0.69537	0.996485	12325	1	-1.4423
PKHD1	4	0.022793	0.067099	0.977242	1102	1	0.088505	0.83989	0.83999	0.996485	15076	1	0.088505
ANKRD27	4	0.065552	0.15181	0.977242	2653	3	-0.6061	0.63456	0.69544	0.996485	12328	1	-0.6061
CXCL11	4	0.058796	0.13883	0.977242	2431	3	-0.56168	0.6348	0.69556	0.996485	12330	1	-0.56168
VPS33A	4	0.022851	0.067202	0.977242	1105	2	0.10685	0.19569	0.34463	0.996485	6018	2	0.10685
METTL3	1	0.022923	0.022866	0.977242	1106	1	-2.7729	0.97708	0.97715	0.997847	17565	0	-2.7729
FRAT2	4	0.049582	0.12103	0.977242	2121	3	-0.91966	0.63494	0.69563	0.996485	12332	1	-0.91966
BRD3	4	0.015699	0.051108	0.977242	826	3	-1.1227	0.63614	0.69627	0.996485	12342	1	-1.1227
NCR2	4	0.068002	0.15639	0.977242	2741	3	-0.56257	0.63671	0.69658	0.996485	12347	1	-0.56257
RHBDL3	4	0.022961	0.067428	0.977242	1110	2	-0.56094	0.22208	0.37092	0.996485	6471	2	-0.56094
SPG11	4	0.022961	0.067428	0.977242	1111	2	-0.45375	0.33815	0.4861	0.996485	8501	2	-0.45375
FOXP2	4	0.022961	0.067428	0.977242	1112	2	-0.58515	0.37432	0.52199	0.996485	9123	1	-0.58515
SLC5A10	4	0.022969	0.067444	0.977242	1113	1	0.51715	0.0838	0.18663	0.983136	3259	3	0.51715
CHRDL2	3	0.022971	0.058829	0.977242	1114	2	-1.8395	0.012183	0.032302	0.931301	695	1	-1.8395
NFKBIB	4	0.10502	0.2239	0.9792	3935	3	-0.36753	0.63689	0.69669	0.996485	12350	1	-0.36753
ZNF473	4	0.023027	0.067578	0.977242	1116	1	-0.072375	0.70317	0.73474	0.996485	13118	1	-0.072375
ZNF626	3	0.023057	0.05902	0.977242	1117	2	-0.47937	0.77142	0.77157	0.996485	13965	0	-0.47937
EAF2	4	0.023086	0.067707	0.977242	1118	2	-0.0080724	0.079089	0.17795	0.980589	3106	2	-0.0080724
PIK3CG	4	0.011613	0.038427	0.977242	616	3	-0.94301	0.63801	0.69729	0.996485	12357	1	-0.94301
SPTSSB	4	0.089053	0.19565	0.977242	3443	3	-0.38743	0.63848	0.69755	0.996485	12361	1	-0.38743
AGTPBP1	4	0.023144	0.067835	0.977242	1121	1	0.30213	0.14681	0.29565	0.993152	5106	2	0.30213
MYO1B	4	0.12938	0.2663	0.983667	4621	3	-0.32158	0.63881	0.69772	0.996485	12362	1	-0.32158
FAM92A1	4	0.023205	0.067961	0.977242	1123	2	-0.42363	0.44398	0.59129	0.996485	10352	2	-0.42363
STXBP3	4	0.06916	0.15856	0.977242	2775	3	-0.875	0.6398	0.69825	0.996485	12373	1	-0.875
NEUROD6	4	0.069885	0.15993	0.977242	2798	3	-0.49617	0.64064	0.69871	0.996485	12383	1	-0.49617
GPKOW	4	0.070091	0.16034	0.977242	2811	3	-1.0566	0.6408	0.69879	0.996485	12386	1	-1.0566
LMAN1L	4	0.02332	0.0682	0.977242	1127	2	-0.56561	0.8169	0.81859	0.996485	14679	1	-0.56561
HAS2	4	0.12657	0.26148	0.981598	4556	3	-0.37745	0.641	0.69889	0.996485	12389	1	-0.37745
MAPKAPK2	4	0.091166	0.19945	0.977242	3501	3	-0.45759	0.64219	0.69953	0.996485	12401	1	-0.45759
LOX	4	0.040506	0.10322	0.977242	1791	3	-0.62278	0.64254	0.69971	0.996485	12403	1	-0.62278
SLC22A4	4	0.022764	0.067045	0.977242	1100	3	-0.56388	0.64277	0.69983	0.996485	12407	1	-0.56388
C1orf192	4	0.074572	0.16871	0.977242	2947	3	-0.51693	0.64318	0.70005	0.996485	12412	1	-0.51693
KCNJ8	4	0.027106	0.075984	0.977242	1271	3	-0.60526	0.64357	0.70028	0.996485	12415	1	-0.60526
SLC22A13	4	0.086005	0.19004	0.977242	3345	3	-0.46725	0.64504	0.7011	0.996485	12430	1	-0.46725
OR1L4	4	0.023555	0.068697	0.977242	1135	2	-0.24589	0.7939	0.79901	0.996485	14305	1	-0.24589
HNRNPUL2	4	0.065601	0.1519	0.977242	2655	3	-0.43103	0.64531	0.70124	0.996485	12433	1	-0.43103
MPHOSPH10	2	0.023589	0.043521	0.977242	1137	2	-3.1229	0.97641	0.97659	0.997847	17556	0	-3.1229
RFX6	4	0.023603	0.068805	0.977242	1138	2	-0.51362	0.59604	0.67565	0.996485	11929	1	-0.51362
CFHR4	4	0.023613	0.068828	0.977242	1139	2	-0.32026	0.32901	0.47701	0.996485	8330	2	-0.32026
TDRD6	4	0.023633	0.068865	0.977242	1140	2	-0.6007	0.94283	0.94303	0.997001	16961	0	-0.6007
MRPL23	4	0.014549	0.047551	0.977242	764	3	-2.2956	0.646	0.70163	0.996485	12443	1	-2.2956
ELSPBP1	4	0.023642	0.068881	0.977242	1142	2	-0.2286	0.27388	0.42233	0.996485	7381	2	-0.2286
AFM	4	0.023674	0.068957	0.977242	1143	2	-0.30102	0.82086	0.82212	0.996485	14742	1	-0.30102
A1BG	4	0.1011	0.21699	0.977469	3815	3	-0.4976	0.64659	0.70195	0.996485	12450	1	-0.4976
TNS3	4	0.062806	0.14645	0.977242	2550	3	-0.62248	0.64725	0.70231	0.996485	12460	1	-0.62248
SIGLEC1	4	0.023751	0.069111	0.977242	1146	2	-0.58185	0.95284	0.95299	0.997847	17118	0	-0.58185
MYO3A	4	0.034399	0.09096	0.977242	1561	3	-0.84165	0.64871	0.70309	0.996485	12467	1	-0.84165
MAP4K1	3	0.02383	0.060867	0.977242	1148	2	-0.89905	0.36306	0.4765	0.996485	8940	1	-0.89905
TRAF6	4	0.014974	0.048886	0.977242	788	3	-0.67882	0.64908	0.7033	0.996485	12472	1	-0.67882
P2RX2	3	0.023867	0.060961	0.977242	1150	2	-2.7593	0.9009	0.90096	0.996994	16213	0	-2.7593
FLOT2	4	0.02388	0.069372	0.977242	1151	2	-0.28892	0.29035	0.43871	0.996485	7656	2	-0.28892
DHRS3	4	0.10785	0.22896	0.981598	4014	3	-0.36987	0.6492	0.70337	0.996485	12474	1	-0.36987
LGALSL	4	0.023906	0.069412	0.977242	1153	2	-0.14907	0.19939	0.3483	0.996485	6080	2	-0.14907
MAF	4	0.13558	0.27683	0.986763	4785	3	-0.42762	0.64932	0.70343	0.996485	12475	1	-0.42762
ANKRD18A	1	0.023944	0.023859	0.977242	1155	1	-2.7566	0.97606	0.97613	0.997847	17550	0	-2.7566
TMEM129	4	0.024004	0.069619	0.977242	1156	2	-0.32395	0.28598	0.43434	0.996485	7593	1	-0.32395
RRS1	2	0.024022	0.0443	0.977242	1157	2	-2.0808	0.91295	0.91286	0.997001	16414	0	-2.0808
CHMP4C	4	0.02403	0.069675	0.977242	1158	2	-0.6931	0.77942	0.7874	0.996485	14095	1	-0.6931
GSAP	4	0.024052	0.069729	0.977242	1159	1	0.13826	0.097842	0.2118	0.987914	3687	2	0.13826
CRY2	4	0.024081	0.069777	0.977242	1160	2	-0.45432	0.7056	0.73622	0.996485	13146	1	-0.45432
C5orf30	4	0.024102	0.069824	0.977242	1161	2	-0.60226	0.58391	0.66967	0.996485	11816	1	-0.60226
TMEM127	4	0.02414	0.069905	0.977242	1162	1	0.38808	0.11159	0.23591	0.990917	4086	3	0.38808
INADL	4	0.018992	0.059162	0.977242	952	3	-0.51833	0.64961	0.7036	0.996485	12476	1	-0.51833
RRNAD1	4	0.0052744	0.018201	0.977242	299	3	-1.3194	0.65013	0.70387	0.996485	12484	1	-1.3194
TSKS	4	0.024199	0.070015	0.977242	1165	1	0.61955	0.051955	0.12675	0.980589	2192	3	0.61955
PROP1	4	0.024316	0.070251	0.977242	1166	2	-0.058513	0.32188	0.46991	0.996485	8217	2	-0.058513
TGM6	4	0.11754	0.24588	0.981598	4291	3	-0.45591	0.65086	0.70428	0.996485	12493	1	-0.45591
KIAA1549	4	0.025437	0.072567	0.977242	1213	3	-0.6466	0.65102	0.70438	0.996485	12497	1	-0.6466
FKBP10	4	0.11011	0.23298	0.981598	4079	3	-0.70799	0.65136	0.70454	0.996485	12500	1	-0.70799
ZNF594	4	0.024374	0.070383	0.977242	1170	2	-0.53319	0.91829	0.91845	0.997001	16510	0	-0.53319
YKT6	3	0.024409	0.06223	0.977242	1171	2	-2.563	0.032429	0.080854	0.962072	1552	1	-2.563
TAF1A	2	0.024409	0.044966	0.977242	1172	2	-1.5001	0.97559	0.97577	0.997847	17540	0	-1.5001
AHDC1	4	0.097663	0.21102	0.977242	3700	3	-0.41284	0.6517	0.70471	0.996485	12505	1	-0.41284
C4orf22	4	0.024433	0.070488	0.977242	1174	1	0.34542	0.44213	0.5895	0.996485	10310	2	0.34542
TNFSF13B	4	0.063712	0.14822	0.977242	2582	3	-0.52812	0.65302	0.70541	0.996485	12517	1	-0.52812
TRPM8	4	0.024491	0.070598	0.977242	1176	2	-0.31846	0.30292	0.45114	0.996485	7877	1	-0.31846
STEAP3	4	0.024491	0.070599	0.977242	1177	2	-0.31646	0.7056	0.73622	0.996485	13145	1	-0.31646
LRCH2	3	0.024509	0.062488	0.977242	1178	2	-0.62999	0.53187	0.57644	0.996485	11366	1	-0.62999
KLF9	4	0.024522	0.070663	0.977242	1179	2	-1.3412	0.39975	0.54726	0.996485	9585	2	-1.3412
TGFB1	4	0.02455	0.070718	0.977242	1180	2	0.6035	0.0086628	0.029077	0.926103	511	2	0.6035
RNF38	4	0.024554	0.070723	0.977242	1181	2	-0.82336	0.88633	0.8865	0.996485	15934	0	-0.82336
TMEM89	4	0.10092	0.21668	0.977242	3810	3	-0.65672	0.65314	0.70548	0.996485	12518	1	-0.65672
ACD	4	0.13331	0.27297	0.986763	4727	3	-0.43752	0.65314	0.70548	0.996485	12519	1	-0.43752
ZNF208	4	0.024609	0.07084	0.977242	1184	2	-0.33441	0.69316	0.72864	0.996485	13001	1	-0.33441
TBATA	4	0.024642	0.070913	0.977242	1185	2	0.22088	0.066188	0.15386	0.980589	2676	2	0.22088
AKTIP	4	0.024667	0.070961	0.977242	1186	1	0.97493	0.22222	0.37107	0.996485	6478	2	0.97493
ALG9	4	0.1288	0.26529	0.983667	4606	3	-0.55293	0.65372	0.7058	0.996485	12527	1	-0.55293
SERPINI1	4	0.0247	0.071033	0.977242	1188	2	-1.2426	0.78161	0.78916	0.996485	14128	1	-1.2426
NLK	4	0.024742	0.071114	0.977242	1189	2	-0.6742	0.16197	0.31111	0.993152	5389	1	-0.6742
TMEM170A	4	0.1127	0.23755	0.981598	4158	3	-0.5361	0.65445	0.70621	0.996485	12533	1	-0.5361
GJB4	4	0.024755	0.071141	0.977242	1191	2	-0.90572	0.43296	0.58039	0.996485	10135	2	-0.90572
GPD2	4	0.024857	0.071357	0.977242	1192	2	-0.27931	0.17155	0.32069	0.993152	5605	2	-0.27931
RTDR1	4	0.038713	0.099596	0.977242	1714	3	-0.92674	0.6545	0.70624	0.996485	12536	1	-0.92674
STARD8	4	0.024904	0.07146	0.977242	1194	2	-0.62595	0.26313	0.41181	0.996485	7196	1	-0.62595
C16orf95	4	0.02496	0.071576	0.977242	1195	2	0.12685	0.212	0.36087	0.996485	6290	2	0.12685
KLHL30	4	0.088139	0.19396	0.977242	3411	3	-0.67364	0.65549	0.70678	0.996485	12546	1	-0.67364
WIPI1	4	0.024999	0.07165	0.977242	1197	2	-0.39744	0.14785	0.29688	0.993152	5129	2	-0.39744
GLYR1	4	0.0072856	0.024738	0.977242	413	3	-0.64689	0.65569	0.70691	0.996485	12547	1	-0.64689
ZNRF2	4	0.025077	0.071804	0.977242	1199	2	-0.11833	0.64168	0.69926	0.996485	12396	1	-0.11833
OR6S1	4	0.025099	0.071859	0.977242	1200	2	-1.0997	0.27844	0.42689	0.996485	7460	2	-1.0997
XCR1	4	0.02512	0.071899	0.977242	1201	2	-0.29833	0.83261	0.83305	0.996485	14943	1	-0.29833
GRIN2A	4	0.025135	0.071931	0.977242	1202	1	0.3498	0.42744	0.57491	0.996485	10043	2	0.3498
TRIM39	4	0.025194	0.072053	0.977242	1203	2	-0.34073	0.74723	0.7637	0.996485	13650	1	-0.34073
OPN1SW	4	0.025246	0.072157	0.977242	1204	2	-0.44489	0.46508	0.61258	0.996485	10739	1	-0.44489
OR5D16	4	0.025252	0.072167	0.977242	1205	2	-0.22405	0.66372	0.71134	0.996485	12633	1	-0.22405
TMEM246	4	0.13445	0.27492	0.986763	4756	3	-0.55135	0.65583	0.70698	0.996485	12548	1	-0.55135
SP140L	4	0.025311	0.072303	0.977242	1207	1	-0.13867	0.61839	0.68698	0.996485	12176	1	-0.13867
RAB31	4	0.025369	0.072429	0.977242	1208	1	0.83483	0.019042	0.060798	0.955216	1063	3	0.83483
MYBBP1A	3	0.025389	0.064576	0.977242	1209	1	-0.10181	0.61708	0.63612	0.996485	12160	1	-0.10181
ERVMER34-1	4	0.025394	0.072483	0.977242	1210	2	0.18478	0.043637	0.11063	0.980589	1923	2	0.18478
CSF3	4	0.025394	0.072483	0.977242	1211	2	-0.66851	0.70015	0.73289	0.996485	13088	1	-0.66851
LUZP1	4	0.025428	0.072549	0.977242	1212	1	0.46415	0.11196	0.23657	0.991133	4107	3	0.46415
RGS13	4	0.009624	0.032182	0.977242	519	3	-0.85801	0.65643	0.70731	0.996485	12552	1	-0.85801
PLCG1	4	0.07377	0.16727	0.977242	2915	3	-0.78552	0.65689	0.70758	0.996485	12560	1	-0.78552
ETV3L	4	0.025468	0.07263	0.977242	1215	2	-0.53347	0.89105	0.8912	0.996485	16038	0	-0.53347
VN1R4	4	0.025486	0.072671	0.977242	1216	1	-0.088085	0.56429	0.66038	0.996485	11648	1	-0.088085
FMO6P	4	0.0255	0.072699	0.977242	1217	2	-0.27108	0.13555	0.27685	0.993152	4769	2	-0.27108
ATAD3C	4	0.059334	0.13987	0.977242	2452	3	-0.6465	0.6573	0.7078	0.996485	12564	1	-0.6465
ABCA6	4	0.043221	0.10859	0.977242	1890	3	-0.54255	0.65738	0.70785	0.996485	12565	1	-0.54255
TOMM20	3	0.025543	0.06493	0.977242	1220	2	-1.2823	0.11934	0.21183	0.987914	4288	1	-1.2823
ILDR1	4	0.0021789	0.0077497	0.952924	134	3	-1.0763	0.65821	0.70829	0.996485	12572	1	-1.0763
BBS5	4	0.025545	0.072793	0.977242	1222	1	0.37414	0.094968	0.20676	0.987914	3600	2	0.37414
OPN3	4	0.025585	0.072864	0.977242	1223	2	-0.43261	0.35587	0.5036	0.996485	8826	2	-0.43261
GNG4	4	0.025606	0.072905	0.977242	1224	2	-0.47884	0.70592	0.7364	0.996485	13148	1	-0.47884
GCAT	4	0.036785	0.095761	0.977242	1649	3	-0.48708	0.65835	0.70837	0.996485	12575	1	-0.48708
CDKN1B	4	0.025707	0.073101	0.977242	1226	2	-0.74746	0.82987	0.83048	0.996485	14893	1	-0.74746
ALB	4	0.025734	0.073152	0.977242	1227	2	-0.40823	0.94359	0.9438	0.997001	16979	0	-0.40823
RRAS	4	0.025779	0.073236	0.977242	1228	2	-0.42365	0.85166	0.85176	0.996485	15279	0	-0.42365
TMEM59	4	0.019766	0.060826	0.977242	980	3	-0.76333	0.6585	0.70846	0.996485	12578	1	-0.76333
LPGAT1	4	0.0064036	0.021888	0.977242	362	3	-1.0284	0.65942	0.70896	0.996485	12593	1	-1.0284
FSIP1	3	0.025872	0.065684	0.977242	1231	1	-0.23287	0.11438	0.20549	0.987372	4157	1	-0.23287
BCL2L2	3	0.025875	0.065693	0.977242	1232	2	-0.9072	0.51628	0.56632	0.996485	11228	1	-0.9072
CCDC144NL	2	0.025877	0.047555	0.977242	1233	2	-0.86164	0.90149	0.90141	0.996994	16220	0	-0.86164
FLT3LG	4	0.025896	0.073486	0.977242	1234	2	-0.29681	0.83744	0.83765	0.996485	15034	1	-0.29681
DPF1	4	0.025899	0.073494	0.977242	1235	2	-1.0056	0.75849	0.77171	0.996485	13800	1	-1.0056
IDH3B	4	0.025899	0.073494	0.977242	1236	2	-0.66201	0.87371	0.87386	0.996485	15691	0	-0.66201
NCOA3	4	0.025954	0.073598	0.977242	1237	2	-0.079183	0.046978	0.11703	0.980589	2021	1	-0.079183
PLCE1	4	0.026013	0.073711	0.977242	1238	1	0.37593	0.33254	0.48049	0.996485	8400	2	0.37593
CD164	4	0.054974	0.13161	0.977242	2293	3	-0.76071	0.65953	0.70903	0.996485	12596	1	-0.76071
FTCDNL1	4	0.0692	0.15864	0.977242	2776	3	-0.59176	0.66011	0.70935	0.996485	12600	1	-0.59176
FABP6	4	0.092496	0.20184	0.977242	3548	3	-0.41028	0.66049	0.70955	0.996485	12602	1	-0.41028
TGDS	4	0.0013241	0.004714	0.894374	82	3	-2.1679	0.66067	0.70966	0.996485	12605	1	-2.1679
MANF	4	0.026119	0.073933	0.977242	1243	2	-0.37917	0.82149	0.82272	0.996485	14750	1	-0.37917
TNIP2	4	0.033359	0.088837	0.977242	1527	3	-0.67872	0.66109	0.70989	0.996485	12608	1	-0.67872
SLC2A2	4	0.026162	0.074036	0.977242	1245	2	-0.22298	0.221	0.36983	0.996485	6458	2	-0.22298
DNAAF3	4	0.026301	0.074326	0.977242	1246	2	-0.14978	0.13961	0.28368	0.993152	4892	2	-0.14978
ESRP1	4	0.026305	0.074334	0.977242	1247	2	0.0055739	0.43263	0.58007	0.996485	10131	2	0.0055739
SLC10A2	4	0.026355	0.074435	0.977242	1248	2	-0.39401	0.77525	0.78417	0.996485	14021	1	-0.39401
FOPNL	4	0.013222	0.043388	0.977242	699	3	-0.77732	0.66178	0.71026	0.996485	12614	1	-0.77732
TEX14	4	0.035313	0.092838	0.977242	1602	3	-0.8714	0.66235	0.71058	0.996485	12621	1	-0.8714
SDC3	4	0.094231	0.20496	0.977242	3601	3	-0.6643	0.66313	0.71101	0.996485	12624	1	-0.6643
OSGIN1	4	0.0078424	0.026459	0.977242	434	3	-0.92104	0.66317	0.71102	0.996485	12625	1	-0.92104
RRP15	4	0.022588	0.066667	0.977242	1094	3	-1.0257	0.66403	0.71153	0.996485	12636	1	-1.0257
YIPF5	4	0.056347	0.13426	0.977242	2340	3	-1.0626	0.66403	0.71153	0.996485	12637	1	-1.0626
WSB2	4	0.077498	0.17423	0.977242	3060	3	-0.87259	0.66526	0.71225	0.996485	12653	1	-0.87259
CDON	4	0.026656	0.07507	0.977242	1256	2	-0.13461	0.28651	0.43486	0.996485	7599	2	-0.13461
CNEP1R1	4	0.02669	0.07514	0.977242	1257	2	0.19247	0.060726	0.14346	0.980589	2491	2	0.19247
MAFK	4	0.027745	0.07731	0.977242	1297	3	-0.89453	0.66535	0.71231	0.996485	12655	1	-0.89453
SLC9A8	4	0.026714	0.075196	0.977242	1259	2	-0.050941	0.60078	0.67803	0.996485	11975	1	-0.050941
ZNF112	4	0.080859	0.18054	0.977242	3181	3	-0.58729	0.66654	0.71296	0.996485	12670	1	-0.58729
NUDT3	4	0.011839	0.039149	0.977242	628	3	-1.2616	0.66699	0.71321	0.996485	12676	1	-1.2616
DOK7	4	0.029017	0.079931	0.977242	1356	3	-1.2532	0.66941	0.71461	0.996485	12706	1	-1.2532
CREG2	4	0.09992	0.21495	0.977242	3779	3	-0.55181	0.66968	0.71477	0.996485	12712	1	-0.55181
TNNT1	4	0.061432	0.14384	0.977242	2507	3	-0.67549	0.6708	0.71538	0.996485	12725	1	-0.67549
SLC35C1	4	0.026948	0.075681	0.977242	1265	2	0.062492	0.37658	0.52422	0.996485	9163	2	0.062492
TMEM71	4	0.049306	0.12047	0.977242	2109	3	-0.94265	0.67092	0.71544	0.996485	12728	1	-0.94265
RHOBTB1	4	0.087628	0.19303	0.977242	3395	3	-0.6016	0.67097	0.71548	0.996485	12730	1	-0.6016
NELFCD	3	0.027015	0.068394	0.977242	1268	1	1.3123	0.14145	0.2402	0.993152	4951	2	1.3123
ATL1	4	0.024325	0.070276	0.977242	1167	3	-1.0201	0.67218	0.71618	0.996485	12743	1	-1.0201
RFX5	4	0.03997	0.10215	0.977242	1766	3	-0.51044	0.67275	0.71652	0.996485	12748	1	-0.51044
TOLLIP	4	0.082929	0.18439	0.977242	3241	3	-0.43093	0.67466	0.71761	0.996485	12768	1	-0.43093
C2orf43	4	0.027123	0.076027	0.977242	1272	2	-0.011439	0.3508	0.49869	0.996485	8715	2	-0.011439
ATP5B	2	0.027169	0.049865	0.977242	1273	2	-3.3798	0.97283	0.97299	0.997847	17491	0	-3.3798
TPRKB	2	0.027169	0.049865	0.977242	1274	2	-3.5314	0.97283	0.97299	0.997847	17492	0	-3.5314
ZNF616	4	0.067647	0.15574	0.977242	2733	3	-0.81134	0.67484	0.71772	0.996485	12770	1	-0.81134
SPATC1L	4	0.087062	0.19198	0.977242	3374	3	-0.51064	0.67491	0.71776	0.996485	12773	1	-0.51064
PPP1R14C	4	0.10364	0.22146	0.9792	3888	3	-0.57986	0.67557	0.71815	0.996485	12784	1	-0.57986
POLH	4	0.027288	0.076389	0.977242	1278	2	-0.43739	0.41122	0.55879	0.996485	9774	1	-0.43739
HEATR6	4	0.027298	0.076407	0.977242	1279	1	0.036899	0.83452	0.83487	0.996485	14979	1	0.036899
HIST1H2BE	1	0.027344	0.027257	0.977242	1280	1	-2.5007	0.97266	0.97276	0.997847	17490	0	-2.5007
C8orf56	4	0.027348	0.076497	0.977242	1281	2	-0.6625	0.91524	0.91543	0.997001	16452	0	-0.6625
ADCK3	4	0.027357	0.076512	0.977242	1282	1	-0.084622	0.81488	0.81676	0.996485	14642	1	-0.084622
ITK	4	0.017267	0.055548	0.977242	893	3	-0.89684	0.67635	0.71861	0.996485	12793	1	-0.89684
MRGPRD	4	0.02859	0.07904	0.977242	1334	3	-1.4919	0.67643	0.71865	0.996485	12794	1	-1.4919
CRBN	4	0.029714	0.081388	0.977242	1383	3	-0.51252	0.67745	0.71924	0.996485	12808	1	-0.51252
SLC7A4	4	0.027474	0.076745	0.977242	1286	1	0.13658	0.45862	0.60612	0.996485	10612	2	0.13658
IFITM10	4	0.097349	0.21048	0.977242	3683	3	-0.25669	0.67747	0.71926	0.996485	12809	1	-0.25669
MRPL21	2	0.027475	0.050416	0.977242	1288	2	-2.648	0.97253	0.97269	0.997847	17483	0	-2.648
CCNYL1	4	0.082297	0.18323	0.977242	3221	3	-0.54775	0.67793	0.71954	0.996485	12814	1	-0.54775
GPR139	4	0.10413	0.22233	0.9792	3904	3	-0.44095	0.67839	0.7198	0.996485	12820	1	-0.44095
SCRN3	4	0.13164	0.27012	0.986763	4684	3	-0.59502	0.67865	0.71995	0.996485	12825	1	-0.59502
ITPR1	4	0.027532	0.076857	0.977242	1292	1	-0.069344	0.90713	0.90731	0.997001	16323	0	-0.069344
PAQR3	3	0.027586	0.069728	0.977242	1293	2	-0.63153	0.17756	0.28622	0.993152	5702	1	-0.63153
CWH43	4	0.027628	0.077068	0.977242	1294	2	-0.70586	0.82329	0.82436	0.996485	14784	1	-0.70586
KRTAP8-1	4	0.027649	0.077098	0.977242	1295	2	0.21518	0.059635	0.14139	0.980589	2452	2	0.21518
HMGN2	3	0.027673	0.069925	0.977242	1296	1	0.037538	0.5498	0.5884	0.996485	11517	1	0.037538
CLGN	4	0.017498	0.05603	0.977242	898	3	-0.74825	0.67896	0.72016	0.996485	12832	1	-0.74825
ENC1	4	0.044434	0.111	0.977242	1937	3	-0.51705	0.67909	0.72024	0.996485	12835	1	-0.51705
ARNTL	4	0.027795	0.077428	0.977242	1299	1	0.35085	0.12227	0.25431	0.993152	4376	3	0.35085
CCDC85C	4	0.085308	0.18876	0.977242	3310	3	-0.56453	0.68003	0.72077	0.996485	12844	1	-0.56453
ZYG11A	4	0.10852	0.23017	0.981598	4037	3	-0.34114	0.68059	0.72113	0.996485	12850	1	-0.34114
SERINC4	4	0.13515	0.27612	0.986763	4771	3	-0.38434	0.68092	0.72133	0.996485	12853	1	-0.38434
CLIP3	4	0.055057	0.13177	0.977242	2298	3	-0.4586	0.68225	0.72209	0.996485	12875	1	-0.4586
DNAH7	4	0.027941	0.077713	0.977242	1304	2	-0.14631	0.61259	0.68401	0.996485	12112	1	-0.14631
NUP98	4	0.057977	0.1373	0.977242	2401	3	-0.66705	0.68256	0.72228	0.996485	12880	1	-0.66705
SESTD1	4	0.12645	0.26127	0.981598	4552	3	-0.4331	0.68256	0.72228	0.996485	12881	1	-0.4331
P2RY6	4	0.027964	0.07776	0.977242	1307	2	-0.29586	0.25177	0.40035	0.996485	6997	2	-0.29586
CRIP3	4	0.13299	0.2724	0.986763	4719	3	-0.36479	0.6827	0.72237	0.996485	12883	1	-0.36479
ZNF230	4	0.091775	0.20054	0.977242	3526	3	-0.81018	0.68279	0.72242	0.996485	12884	1	-0.81018
FGFR2	4	0.04106	0.1043	0.977242	1814	3	-0.72641	0.68315	0.72265	0.996485	12887	1	-0.72641
C16orf92	4	0.028086	0.078022	0.977242	1311	2	-0.79964	0.83975	0.83987	0.996485	15073	1	-0.79964
LHX6	4	0.028116	0.078085	0.977242	1312	2	0.11627	0.014177	0.046384	0.931301	821	2	0.11627
CNN2	4	0.063247	0.1473	0.977242	2565	3	-0.44764	0.68372	0.72299	0.996485	12893	1	-0.44764
AGTR1	4	0.028174	0.078194	0.977242	1314	1	0.033386	0.62582	0.69089	0.996485	12239	1	0.033386
RASSF5	4	0.028208	0.078259	0.977242	1315	2	-0.50341	0.33955	0.48748	0.996485	8522	1	-0.50341
SLC35G2	4	0.053551	0.12882	0.977242	2245	3	-0.6931	0.68403	0.72317	0.996485	12899	1	-0.6931
SRSF7	3	0.028232	0.071223	0.977242	1317	2	-1.2125	0.61747	0.63642	0.996485	12163	1	-1.2125
PREP	4	0.05074	0.12329	0.977242	2165	3	-0.86397	0.68528	0.72391	0.996485	12915	1	-0.86397
SAR1A	4	0.070288	0.1607	0.977242	2815	3	-0.40761	0.68606	0.7244	0.996485	12922	1	-0.40761
UBE2D4	4	0.11972	0.24971	0.981598	4355	3	-0.56731	0.68719	0.72504	0.996485	12935	1	-0.56731
KNOP1	4	0.074688	0.16895	0.977242	2957	3	-0.87367	0.68771	0.72534	0.996485	12940	1	-0.87367
TMTC1	4	0.028374	0.0786	0.977242	1322	2	0.2107	0.037184	0.097822	0.975831	1724	2	0.2107
CD276	4	0.12341	0.25607	0.981598	4462	3	-0.26357	0.68845	0.72578	0.996485	12950	1	-0.26357
TM6SF1	4	0.028408	0.078674	0.977242	1324	2	-0.59744	0.97208	0.97231	0.997847	17473	0	-0.59744
AFP	4	0.028436	0.07873	0.977242	1325	2	-0.69342	0.15962	0.30877	0.993152	5342	2	-0.69342
ATP10D	4	0.058272	0.13785	0.977242	2414	3	-0.60071	0.68977	0.72659	0.996485	12966	1	-0.60071
UTP14C	4	0.028466	0.078782	0.977242	1327	2	0.082823	0.15012	0.29912	0.993152	5159	2	0.082823
MAGEA1	4	0.028469	0.078784	0.977242	1328	2	-0.43856	0.18165	0.33075	0.993545	5781	1	-0.43856
SNAP47	4	0.028491	0.078826	0.977242	1329	2	-0.48389	0.69812	0.73163	0.996485	13065	1	-0.48389
ADAT3	3	0.028507	0.071888	0.977242	1330	2	-1.9324	0.9512	0.95146	0.997847	17095	0	-1.9324
CD1E	4	0.028524	0.078901	0.977242	1331	1	-0.24971	0.3566	0.50434	0.996485	8841	1	-0.24971
MGST1	4	0.028553	0.078959	0.977242	1332	2	-0.45616	0.41338	0.56089	0.996485	9807	1	-0.45616
CIAPIN1	2	0.028583	0.052348	0.977242	1333	1	-2.3577	0.2835	0.33059	0.993545	7546	1	-2.3577
SLC2A11	4	0.028838	0.079567	0.977242	1348	3	-0.61923	0.6909	0.72727	0.996485	12977	1	-0.61923
CBX4	4	0.068212	0.15681	0.977242	2746	3	-0.48662	0.69161	0.7277	0.996485	12982	1	-0.48662
CLSPN	3	0.028605	0.072116	0.977242	1336	2	-0.81156	0.48332	0.54547	0.996485	10947	1	-0.81156
STX16	4	0.050806	0.12341	0.977242	2167	3	-0.55798	0.69172	0.72776	0.996485	12983	1	-0.55798
OR4A16	4	0.0045801	0.015893	0.977242	256	3	-0.9973	0.69305	0.72858	0.996485	12998	1	-0.9973
NRGN	4	0.028653	0.079171	0.977242	1339	2	-0.52062	0.90985	0.91001	0.997001	16363	0	-0.52062
MFSD1	4	0.045222	0.11248	0.977242	1969	3	-0.39269	0.69343	0.7288	0.996485	13006	1	-0.39269
ITGB8	4	0.028709	0.079288	0.977242	1341	2	0.16405	0.0066923	0.022833	0.912628	409	2	0.16405
MYH2	4	0.046124	0.11428	0.977242	1999	3	-0.43156	0.69396	0.72914	0.996485	13013	1	-0.43156
TRIOBP	4	0.028758	0.079389	0.977242	1343	1	0.083621	0.80988	0.81238	0.996485	14552	1	0.083621
TFG	4	0.063381	0.14755	0.977242	2569	3	-0.58022	0.69396	0.72914	0.996485	13014	1	-0.58022
SLC28A3	4	0.099733	0.21461	0.977242	3773	3	-0.48993	0.69424	0.7293	0.996485	13016	1	-0.48993
SERTM1	4	0.07732	0.1739	0.977242	3053	3	-0.32597	0.69456	0.7295	0.996485	13020	1	-0.32597
FAM213B	4	0.028816	0.07952	0.977242	1347	2	-0.16229	0.41035	0.55789	0.996485	9757	1	-0.16229
PIP5K1B	4	0.035915	0.094013	0.977242	1622	3	-0.61474	0.69469	0.72957	0.996485	13023	1	-0.61474
VAPA	3	0.028858	0.07271	0.977242	1349	1	0.22313	0.10801	0.19731	0.984749	3982	1	0.22313
ACP6	4	0.066635	0.15383	0.977242	2687	3	-0.65121	0.69534	0.72994	0.996485	13033	1	-0.65121
NNAT	4	0.056754	0.13502	0.977242	2356	3	-0.71677	0.69556	0.73008	0.996485	13036	1	-0.71677
HNRNPH3	4	0.028933	0.079757	0.977242	1352	2	0.035828	0.31281	0.46102	0.996485	8044	2	0.035828
ACP1	4	0.028939	0.079771	0.977242	1353	2	-0.67259	0.76327	0.77516	0.996485	13874	1	-0.67259
PLEKHH2	4	0.009852	0.032891	0.977242	533	3	-1.7086	0.69639	0.73056	0.996485	13044	1	-1.7086
POM121	4	0.028991	0.079885	0.977242	1355	2	-0.45634	0.96431	0.96443	0.997847	17328	0	-0.45634
SPSB3	4	0.11811	0.2469	0.981598	4307	3	-0.47366	0.69671	0.73075	0.996485	13051	1	-0.47366
WDHD1	1	0.029021	0.028914	0.977242	1357	1	-4.0647	0.97098	0.97112	0.997847	17453	0	-4.0647
FAM9C	4	0.029079	0.080071	0.977242	1358	2	-0.080121	0.45354	0.60091	0.996485	10505	2	-0.080121
C1orf177	4	0.11226	0.23675	0.981598	4143	3	-0.64755	0.6969	0.73087	0.996485	13052	1	-0.64755
TBL1X	4	0.029096	0.080108	0.977242	1360	2	-0.39411	0.66879	0.71425	0.996485	12696	1	-0.39411
KLRC3	4	0.0076378	0.025829	0.977242	425	3	-0.92702	0.69701	0.73095	0.996485	13054	1	-0.92702
PADI1	4	0.029224	0.080376	0.977242	1362	2	-0.41403	0.27482	0.42323	0.996485	7392	1	-0.41403
OR51B5	4	0.033592	0.089296	0.977242	1534	3	-0.68581	0.69727	0.7311	0.996485	13057	1	-0.68581
ZSCAN10	4	0.075037	0.1696	0.977242	2966	3	-0.39537	0.69762	0.73131	0.996485	13060	1	-0.39537
GEMIN8	2	0.029257	0.053555	0.977242	1365	2	-2.4263	0.97074	0.97088	0.997847	17449	0	-2.4263
KRTAP22-1	4	0.029283	0.080486	0.977242	1366	2	-0.18656	0.6991	0.73224	0.996485	13077	1	-0.18656
CXXC1	4	0.029304	0.080533	0.977242	1367	2	-0.67806	0.75996	0.77277	0.996485	13819	1	-0.67806
KCTD10	4	0.029304	0.080533	0.977242	1368	2	-0.9017	0.0082639	0.027767	0.926103	492	1	-0.9017
FOXR2	4	0.005802	0.019905	0.977242	328	3	-0.93499	0.6978	0.73143	0.996485	13062	1	-0.93499
OR51G2	4	0.020766	0.062926	0.977242	1017	3	-0.51403	0.69835	0.73177	0.996485	13068	1	-0.51403
C10orf88	4	0.029341	0.080612	0.977242	1371	1	-0.099354	0.099442	0.21456	0.987914	3743	1	-0.099354
VPS37A	4	0.098868	0.2131	0.977242	3742	3	-0.79849	0.69847	0.73184	0.996485	13069	1	-0.79849
C3	4	0.029458	0.080855	0.977242	1373	2	-0.067644	0.38483	0.53236	0.996485	9298	2	-0.067644
CLVS1	4	0.029547	0.081041	0.977242	1374	2	-0.11597	0.2838	0.43218	0.996485	7552	2	-0.11597
SPTB	4	0.029574	0.0811	0.977242	1375	2	-0.78706	0.97309	0.97333	0.997847	17498	0	-0.78706
UNC5C	4	0.12007	0.25031	0.981598	4367	3	-0.58656	0.699	0.73217	0.996485	13075	1	-0.58656
TRA2A	3	0.029622	0.07448	0.977242	1377	2	-2.3989	0.13793	0.23569	0.990917	4841	1	-2.3989
MBL2	4	0.10921	0.23139	0.981598	4050	3	-0.9443	0.69973	0.73264	0.996485	13083	1	-0.9443
ST6GAL1	4	0.029644	0.081248	0.977242	1379	2	-0.60053	0.30021	0.44844	0.996485	7837	1	-0.60053
COIL	4	0.029691	0.081331	0.977242	1380	2	-0.24418	0.86331	0.86343	0.996485	15495	0	-0.24418
UBR3	4	0.029695	0.081341	0.977242	1381	2	-0.43843	0.85698	0.85711	0.996485	15389	0	-0.43843
SLC43A2	4	0.036901	0.095994	0.977242	1653	3	-0.54835	0.69994	0.73277	0.996485	13084	1	-0.54835
FCN2	4	0.13584	0.27726	0.986763	4793	3	-0.3109	0.70027	0.73295	0.996485	13089	1	-0.3109
SHD	4	0.024444	0.070517	0.977242	1175	3	-1.1578	0.70416	0.73531	0.996485	13127	1	-1.1578
SH2D7	4	0.029778	0.081535	0.977242	1385	2	-0.23123	0.41741	0.5649	0.996485	9876	1	-0.23123
DNAH1	4	0.036436	0.095066	0.977242	1640	3	-1.353	0.70641	0.73673	0.996485	13151	1	-1.353
ZNF135	4	0.051497	0.12481	0.977242	2189	3	-0.75293	0.70657	0.73682	0.996485	13153	1	-0.75293
ARL8A	4	0.029866	0.081699	0.977242	1388	2	0.26602	0.045053	0.11333	0.980589	1962	2	0.26602
HACE1	3	0.029867	0.075023	0.977242	1389	1	0.47814	0.26858	0.39845	0.996485	7293	2	0.47814
MFRP	4	0.063736	0.14826	0.977242	2583	3	-0.34637	0.70723	0.73723	0.996485	13164	1	-0.34637
C19orf38	4	0.029982	0.081942	0.977242	1391	2	-0.35488	0.87816	0.87838	0.996485	15772	0	-0.35488
GGCX	4	0.11923	0.24884	0.981598	4342	3	-0.32667	0.70866	0.73812	0.996485	13179	1	-0.32667
IFNAR2	4	0.042925	0.10802	0.977242	1881	3	-0.66496	0.70866	0.73812	0.996485	13180	1	-0.66496
SH3TC1	4	0.030127	0.082243	0.977242	1394	2	-0.71633	0.82242	0.82353	0.996485	14764	1	-0.71633
KIF22	4	0.018282	0.057667	0.977242	930	3	-0.91328	0.70866	0.73812	0.996485	13182	1	-0.91328
C11orf91	4	0.030127	0.082243	0.977242	1396	2	-0.60698	0.56554	0.66092	0.996485	11656	1	-0.60698
FAM76B	4	0.03534	0.092885	0.977242	1605	3	-0.99311	0.70866	0.73812	0.996485	13183	1	-0.99311
PHTF1	4	0.085845	0.18974	0.977242	3339	3	-0.60431	0.70866	0.73812	0.996485	13184	1	-0.60431
CCDC138	4	0.024975	0.071605	0.977242	1196	3	-0.65203	0.7102	0.73904	0.996485	13192	1	-0.65203
CNGA2	4	0.030274	0.082547	0.977242	1400	1	0.18583	0.38603	0.53354	0.996485	9328	2	0.18583
SHC4	4	0.030322	0.082646	0.977242	1401	2	-0.49136	0.95365	0.95378	0.997847	17134	0	-0.49136
BCL2L11	4	0.030332	0.082669	0.977242	1402	2	-0.58005	0.6501	0.70385	0.996485	12483	1	-0.58005
ZNF287	4	0.030333	0.082673	0.977242	1403	2	-0.69475	0.20263	0.35153	0.996485	6125	1	-0.69475
LDB2	4	0.1033	0.22085	0.9792	3878	3	-0.35185	0.71146	0.73985	0.996485	13204	1	-0.35185
LRRC4C	4	0.03039	0.082796	0.977242	1405	1	0.66766	0.058815	0.13983	0.980589	2427	3	0.66766
SAMD11	4	0.064432	0.14963	0.977242	2610	3	-0.88343	0.71171	0.74	0.996485	13209	1	-0.88343
SENP7	4	0.063262	0.14733	0.977242	2566	3	-0.69535	0.71182	0.74008	0.996485	13210	1	-0.69535
CDRT1	3	0.030441	0.076288	0.977242	1408	2	-1.0174	0.9438	0.94397	0.997001	16985	0	-1.0174
MSRB3	4	0.086326	0.19062	0.977242	3354	3	-0.51393	0.71249	0.74051	0.996485	13217	1	-0.51393
SYNC	4	0.012392	0.040861	0.977242	659	3	-0.70841	0.71284	0.74074	0.996485	13220	1	-0.70841
ZNF292	4	0.030465	0.082943	0.977242	1411	2	-0.62777	0.6436	0.7003	0.996485	12416	1	-0.62777
PRDM12	4	0.030507	0.083026	0.977242	1412	2	-0.69617	0.85327	0.85341	0.996485	15310	0	-0.69617
LYPD2	3	0.030524	0.076483	0.977242	1413	1	0.49363	0.095649	0.18121	0.980589	3621	2	0.49363
PYCARD	4	0.0061582	0.021114	0.977242	349	3	-0.89907	0.71301	0.74085	0.996485	13222	1	-0.89907
SSBP4	4	0.023906	0.069412	0.977242	1152	3	-1.1746	0.71434	0.74172	0.996485	13240	1	-1.1746
SH2B1	4	0.019235	0.05969	0.977242	963	3	-0.89362	0.71451	0.74182	0.996485	13243	1	-0.89362
RAI14	4	0.068828	0.15797	0.977242	2760	3	-0.52896	0.71453	0.74184	0.996485	13244	1	-0.52896
ZDHHC1	4	0.11406	0.23991	0.981598	4199	3	-0.43323	0.71546	0.74246	0.996485	13259	1	-0.43323
FAM210A	3	0.030655	0.076801	0.977242	1419	2	-0.96607	0.94247	0.94262	0.997001	16953	0	-0.96607
POLB	4	0.0046834	0.016226	0.977242	263	3	-1.0745	0.71554	0.74251	0.996485	13261	1	-1.0745
TLR7	4	0.030682	0.083401	0.977242	1421	2	-0.26913	0.91434	0.91452	0.997001	16443	0	-0.26913
DALRD3	4	0.09417	0.20485	0.977242	3599	3	-0.59007	0.71636	0.74304	0.996485	13266	1	-0.59007
C21orf37	1	0.030721	0.030573	0.977242	1423	1	-1.8212	0.96928	0.96947	0.997847	17420	0	-1.8212
OR5C1	4	0.013789	0.045147	0.977242	726	3	-1.0748	0.7176	0.74387	0.996485	13289	1	-1.0748
TLDC2	4	0.13106	0.26914	0.986113	4671	3	-0.56324	0.71801	0.74413	0.996485	13296	1	-0.56324
INSIG1	4	0.030741	0.083517	0.977242	1426	2	-0.5844	0.90187	0.90204	0.996994	16230	0	-0.5844
SSPN	4	0.030798	0.083625	0.977242	1427	2	-0.32289	0.48485	0.62584	0.996485	10961	1	-0.32289
AZI1	4	0.094793	0.20597	0.977242	3624	3	-0.46259	0.71837	0.74436	0.996485	13300	1	-0.46259
TUBG1	1	0.030847	0.030707	0.977242	1429	1	-1.8534	0.96915	0.96935	0.997847	17417	0	-1.8534
C10orf53	4	0.030857	0.083739	0.977242	1430	2	-0.86399	0.93083	0.93107	0.997001	16735	0	-0.86399
STPG1	4	0.030868	0.083769	0.977242	1431	2	-0.94966	0.72608	0.74946	0.996485	13383	1	-0.94966
AHSA1	4	0.030915	0.08387	0.977242	1432	2	-0.35763	0.32783	0.47583	0.996485	8312	1	-0.35763
SP100	3	0.030962	0.077519	0.977242	1433	2	-0.28704	0.27041	0.40073	0.996485	7323	1	-0.28704
IFRD1	4	0.013419	0.043998	0.977242	706	3	-1.2497	0.71848	0.74445	0.996485	13301	1	-1.2497
DGCR2	4	0.031031	0.084127	0.977242	1435	1	0.35416	0.25242	0.40102	0.996485	7013	2	0.35416
AKAP2	2	0.031043	0.056656	0.977242	1436	2	-0.90332	0.96896	0.96914	0.997847	17411	0	-0.90332
ZNF808	4	0.076331	0.17208	0.977242	3013	3	-0.58615	0.7193	0.74499	0.996485	13309	1	-0.58615
PAPD5	4	0.03114	0.084331	0.977242	1438	2	-0.87195	0.1272	0.26267	0.993152	4524	2	-0.87195
C20orf202	4	0.031148	0.08435	0.977242	1439	1	0.4904	0.099533	0.21472	0.987914	3746	3	0.4904
OIT3	4	0.031163	0.084384	0.977242	1440	2	-0.079218	0.10472	0.22374	0.989638	3878	1	-0.079218
CDKAL1	4	0.041493	0.10517	0.977242	1834	3	-0.61148	0.72025	0.74562	0.996485	13316	1	-0.61148
ADAMTS17	4	0.076478	0.17236	0.977242	3020	3	-0.58395	0.72025	0.74562	0.996485	13317	1	-0.58395
GML	4	0.031256	0.084572	0.977242	1443	2	-0.381	0.47828	0.62319	0.996485	10920	1	-0.381
CDHR1	4	0.031264	0.08459	0.977242	1444	2	-0.45434	0.90002	0.90016	0.996856	16201	0	-0.45434
C8A	4	0.031268	0.084597	0.977242	1445	2	-0.50696	0.79393	0.79904	0.996485	14306	1	-0.50696
MS4A4E	4	0.031285	0.084627	0.977242	1446	2	0.21548	0.11302	0.23839	0.99286	4125	2	0.21548
TSSK4	4	0.03909	0.10036	0.977242	1732	3	-1.1754	0.72089	0.74602	0.996485	13324	1	-1.1754
CYP2D6	4	0.031326	0.084709	0.977242	1448	2	-0.37962	0.095024	0.20686	0.987914	3601	1	-0.37962
CAMKK2	4	0.03466	0.091476	0.977242	1575	3	-0.98571	0.72129	0.74629	0.996485	13326	1	-0.98571
NOXA1	4	0.031372	0.084805	0.977242	1450	2	-0.4789	0.77122	0.78115	0.996485	13960	1	-0.4789
OR9A2	4	0.031381	0.084821	0.977242	1451	1	0.03662	0.83235	0.8328	0.996485	14940	1	0.03662
C2orf47	4	0.096577	0.20911	0.977242	3669	3	-0.44446	0.72145	0.74638	0.996485	13328	1	-0.44446
FBXW4	4	0.031439	0.084943	0.977242	1453	1	0.054302	0.46415	0.61168	0.996485	10719	1	0.054302
TOMM5	4	0.093448	0.20355	0.977242	3576	3	-0.6451	0.72212	0.74681	0.996485	13332	1	-0.6451
VSTM2L	4	0.031555	0.085169	0.977242	1455	1	1.1878	0.021642	0.066208	0.960519	1169	3	1.1878
NPHP1	4	0.03157	0.085199	0.977242	1456	2	-0.48182	0.90572	0.90591	0.997001	16299	0	-0.48182
IGSF23	4	0.031614	0.085276	0.977242	1457	2	-0.58166	0.80194	0.80562	0.996485	14431	1	-0.58166
FAM114A1	4	0.053197	0.12813	0.977242	2236	3	-1.2226	0.72249	0.74708	0.996485	13337	1	-1.2226
SNAPC3	3	0.031641	0.079059	0.977242	1459	2	-0.86158	0.79768	0.79762	0.996485	14366	0	-0.86158
PET117	3	0.031641	0.079059	0.977242	1460	2	-2.4612	0.68174	0.68734	0.996485	12858	1	-2.4612
IPO8	4	0.031687	0.08541	0.977242	1461	2	-0.93662	0.90274	0.90292	0.996994	16246	0	-0.93662
GPCPD1	4	0.1211	0.25208	0.981598	4392	3	-0.48567	0.72362	0.74783	0.996485	13353	1	-0.48567
RASAL3	4	0.058916	0.13905	0.977242	2441	3	-0.51711	0.7238	0.74794	0.996485	13356	1	-0.51711
IKZF2	3	0.03175	0.079303	0.977242	1464	1	-0.25866	0.071	0.14876	0.980589	2830	1	-0.25866
ZMYM6NB	4	0.042164	0.1065	0.977242	1851	3	-0.69631	0.72386	0.74798	0.996485	13358	1	-0.69631
CHL1	4	0.031788	0.085602	0.977242	1466	2	-0.2895	0.7321	0.75338	0.996485	13450	1	-0.2895
ZNF93	2	0.031813	0.058002	0.977242	1467	1	-0.10556	0.21128	0.27809	0.993152	6278	1	-0.10556
RCOR1	4	0.10268	0.21974	0.9792	3857	3	-0.46734	0.72404	0.7481	0.996485	13361	1	-0.46734
DPF3	4	0.035054	0.092282	0.977242	1591	3	-0.6158	0.72521	0.74885	0.996485	13375	1	-0.6158
OR1E1	4	0.088342	0.19434	0.977242	3417	3	-0.48339	0.72601	0.74942	0.996485	13382	1	-0.48339
IL12RB2	4	0.032651	0.08737	0.977242	1502	3	-0.53104	0.72629	0.74959	0.996485	13384	1	-0.53104
ZNF345	4	0.031905	0.085831	0.977242	1472	1	0.23786	0.80493	0.80814	0.996485	14478	1	0.23786
ZNF865	4	0.091603	0.20021	0.977242	3517	3	-0.68189	0.72637	0.74964	0.996485	13386	1	-0.68189
BACE1	4	0.031992	0.085995	0.977242	1474	2	-0.25358	0.73469	0.75505	0.996485	13485	1	-0.25358
STAG1	4	0.031992	0.085995	0.977242	1475	1	-0.090739	0.72055	0.74581	0.996485	13320	1	-0.090739
TNPO1	4	0.097196	0.21023	0.977242	3677	3	-1.1367	0.72686	0.74996	0.996485	13390	1	-1.1367
RHOA	4	0.038437	0.099044	0.977242	1705	3	-1.3386	0.72706	0.75009	0.996485	13392	1	-1.3386
APPL1	4	0.032079	0.086183	0.977242	1478	1	0.12266	0.54977	0.65369	0.996485	11516	1	0.12266
SAAL1	4	0.01256	0.041377	0.977242	671	3	-1.0417	0.72752	0.75038	0.996485	13395	1	-1.0417
AQP8	4	0.032137	0.086307	0.977242	1480	1	0.14942	0.44407	0.5914	0.996485	10354	2	0.14942
SIAH3	3	0.032144	0.080201	0.977242	1481	1	-0.30264	0.41578	0.50563	0.996485	9851	1	-0.30264
KIF18B	4	0.017122	0.05524	0.977242	885	3	-1.1795	0.72842	0.75094	0.996485	13406	1	-1.1795
SPARCL1	4	0.032209	0.086468	0.977242	1483	2	-0.67381	0.44527	0.5926	0.996485	10369	1	-0.67381
FABP12	4	0.072063	0.16413	0.977242	2859	3	-0.48379	0.72872	0.75113	0.996485	13413	1	-0.48379
E2F8	4	0.03225	0.086559	0.977242	1485	2	0.32396	0.06582	0.15319	0.980589	2662	2	0.32396
LBX1	4	0.032283	0.086627	0.977242	1486	1	0.21528	0.39592	0.54347	0.996485	9519	2	0.21528
MGARP	4	0.032283	0.086627	0.977242	1487	2	-0.5629	0.081894	0.18315	0.980589	3209	1	-0.5629
C15orf54	4	0.0049361	0.017084	0.977242	274	3	-1.0026	0.72881	0.75119	0.996485	13415	1	-1.0026
CCAR1	4	0.028641	0.079148	0.977242	1338	3	-1.2276	0.7293	0.75151	0.996485	13421	1	-1.2276
FIZ1	4	0.13709	0.27941	0.986763	4831	3	-0.47072	0.72991	0.7519	0.996485	13426	1	-0.47072
ID4	4	0.03237	0.086807	0.977242	1491	1	0.47944	0.30561	0.45378	0.996485	7924	2	0.47944
PSAT1	4	0.022939	0.067377	0.977242	1109	3	-1.0263	0.73167	0.7531	0.996485	13445	1	-1.0263
EDC4	4	0.06727	0.15503	0.977242	2714	3	-0.79725	0.73231	0.75352	0.996485	13454	1	-0.79725
ERGIC1	4	0.12446	0.25788	0.981598	4492	3	-0.33684	0.73309	0.754	0.996485	13464	1	-0.33684
TIGD3	4	0.016977	0.054919	0.977242	880	3	-0.80644	0.73328	0.75411	0.996485	13467	1	-0.80644
FSBP	4	0.0053616	0.018477	0.977242	302	3	-0.77164	0.73353	0.75427	0.996485	13468	1	-0.77164
MYL5	4	0.061398	0.14378	0.977242	2504	3	-0.57095	0.73483	0.75514	0.996485	13487	1	-0.57095
BSG	4	0.020752	0.062898	0.977242	1015	3	-0.83311	0.73519	0.75537	0.996485	13494	1	-0.83311
PLEKHD1	4	0.032651	0.08737	0.977242	1499	2	-1.6682	0.97486	0.97509	0.997847	17526	0	-1.6682
DNAJC9	4	0.032651	0.08737	0.977242	1500	2	-1.0133	0.041103	0.1056	0.980589	1857	2	-1.0133
CXCR5	4	0.032651	0.08737	0.977242	1501	2	-0.38709	0.36631	0.514	0.996485	8987	2	-0.38709
STX7	4	0.055432	0.13248	0.977242	2314	3	-0.97587	0.73578	0.75575	0.996485	13506	1	-0.97587
PELO	4	0.032651	0.08737	0.977242	1503	2	-1.468	0.41661	0.56412	0.996485	9860	1	-1.468
TNFSF9	4	0.032651	0.08737	0.977242	1504	2	-0.95564	0.85764	0.85775	0.996485	15400	0	-0.95564
PWP2	1	0.032704	0.03261	0.977242	1505	1	-5.0736	0.9673	0.96755	0.997847	17382	0	-5.0736
KCNU1	4	0.060004	0.14115	0.977242	2466	3	-0.48434	0.73589	0.75582	0.996485	13507	1	-0.48434
ITIH3	4	0.012294	0.040565	0.977242	654	3	-1.2152	0.73667	0.75635	0.996485	13516	1	-1.2152
R3HDM4	4	0.10827	0.22972	0.981598	4029	3	-0.3422	0.73693	0.75652	0.996485	13518	1	-0.3422
CCDC159	4	0.032777	0.087637	0.977242	1509	1	0.093766	0.45684	0.60431	0.996485	10582	2	0.093766
ANKRD37	4	0.082722	0.184	0.977242	3234	3	-0.39916	0.73729	0.75679	0.996485	13523	1	-0.39916
NEGR1	4	0.05927	0.13975	0.977242	2450	3	-0.48898	0.73764	0.75703	0.996485	13526	1	-0.48898
FAM149A	4	0.032894	0.087863	0.977242	1512	1	0.15829	0.20951	0.35844	0.996485	6241	1	0.15829
LRRC34	4	0.03301	0.088104	0.977242	1513	1	-0.064458	0.4427	0.59007	0.996485	10323	2	-0.064458
C5AR2	4	0.048997	0.11984	0.977242	2099	3	-0.77699	0.73791	0.75721	0.996485	13532	1	-0.77699
NAT16	4	0.033068	0.088212	0.977242	1515	1	0.31142	0.27323	0.4217	0.996485	7370	2	0.31142
SLC6A4	4	0.041452	0.10507	0.977242	1831	3	-1.2452	0.73937	0.75819	0.996485	13550	1	-1.2452
CRYGD	4	0.028025	0.077893	0.977242	1310	3	-0.48336	0.73949	0.75827	0.996485	13553	1	-0.48336
CIB1	4	0.040386	0.10297	0.977242	1788	3	-0.93833	0.73956	0.75832	0.996485	13554	1	-0.93833
STOM	4	0.033162	0.088412	0.977242	1519	2	-0.61751	0.19559	0.34452	0.996485	6017	1	-0.61751
AGO4	4	0.022306	0.066077	0.977242	1081	3	-1.1069	0.74012	0.75874	0.996485	13560	1	-1.1069
PTPLB	4	0.033243	0.088573	0.977242	1521	1	0.3928	0.12181	0.25353	0.993152	4365	2	0.3928
REPIN1	4	0.07002	0.16021	0.977242	2808	3	-0.62677	0.74029	0.75886	0.996485	13562	1	-0.62677
OR9G4	4	0.033281	0.088671	0.977242	1523	2	0.13286	0.032836	0.089066	0.964582	1568	2	0.13286
AFMID	4	0.033301	0.088715	0.977242	1524	2	-0.27683	0.88886	0.88901	0.996485	15986	0	-0.27683
SLC38A7	4	0.011409	0.037807	0.977242	606	3	-1.8056	0.74144	0.75966	0.996485	13577	1	-1.8056
CDR2	4	0.10739	0.22816	0.981598	3993	3	-0.53403	0.74154	0.75973	0.996485	13578	1	-0.53403
NT5DC4	4	0.031384	0.084827	0.977242	1452	3	-0.48845	0.74175	0.75988	0.996485	13582	1	-0.48845
APH1B	3	0.033391	0.083006	0.977242	1528	1	0.36307	0.67468	0.68139	0.996485	12769	1	0.36307
HSD17B2	4	0.033417	0.088949	0.977242	1529	1	0.18544	0.16581	0.31496	0.993152	5482	2	0.18544
RDH11	4	0.033475	0.089078	0.977242	1530	2	-0.085675	0.22529	0.37413	0.996485	6527	2	-0.085675
DENND6A	4	0.033508	0.089145	0.977242	1531	2	-0.31288	0.7171	0.74354	0.996485	13280	1	-0.31288
DTWD2	4	0.033533	0.08919	0.977242	1532	2	-0.021562	0.45379	0.60118	0.996485	10509	2	-0.021562
ETV4	4	0.065479	0.15168	0.977242	2648	3	-0.70972	0.74239	0.76032	0.996485	13589	1	-0.70972
SHANK2	4	0.032079	0.086185	0.977242	1479	3	-1.0939	0.74397	0.76143	0.996485	13609	1	-1.0939
ZNF239	4	0.07271	0.16533	0.977242	2878	3	-1.0435	0.74397	0.76143	0.996485	13611	1	-1.0435
FAM228A	4	0.033706	0.089521	0.977242	1536	2	-0.94155	0.52074	0.64086	0.996485	11268	1	-0.94155
RFNG	4	0.033766	0.089642	0.977242	1537	1	-0.16701	0.78052	0.78828	0.996485	14115	1	-0.16701
KIAA1614	4	0.084927	0.18807	0.977242	3297	3	-0.50975	0.74431	0.76167	0.996485	13613	1	-0.50975
TPGS1	4	0.033796	0.089699	0.977242	1539	2	-0.038509	0.26914	0.41764	0.996485	7303	2	-0.038509
MUM1L1	4	0.033824	0.08975	0.977242	1540	1	-0.080558	0.46665	0.61412	0.996485	10764	1	-0.080558
GAST	3	0.03385	0.08409	0.977242	1541	1	0.038341	0.39351	0.49303	0.996485	9472	1	0.038341
MSANTD4	4	0.062348	0.14561	0.977242	2537	3	-0.82355	0.74445	0.76175	0.996485	13614	1	-0.82355
PDP1	4	0.033929	0.089972	0.977242	1543	2	-0.50102	0.77032	0.78045	0.996485	13950	1	-0.50102
LRP12	3	0.033937	0.084269	0.977242	1544	1	0.51104	0.16755	0.27345	0.993152	5508	2	0.51104
CXXC4	4	0.03394	0.09001	0.977242	1545	2	-0.29758	0.3908	0.5383	0.996485	9426	2	-0.29758
ZNF778	4	0.05904	0.13928	0.977242	2442	3	-0.476	0.74545	0.76243	0.996485	13626	1	-0.476
SRPK1	4	0.12163	0.253	0.981598	4409	3	-0.49784	0.74545	0.76243	0.996485	13627	1	-0.49784
HRK	4	0.0072821	0.024727	0.977242	412	3	-1.2781	0.746	0.76282	0.996485	13637	1	-1.2781
EPN2	4	0.034056	0.090242	0.977242	1549	1	0.74188	0.036296	0.096055	0.969843	1709	3	0.74188
GJA3	4	0.084326	0.18695	0.977242	3280	3	-0.73501	0.74659	0.76324	0.996485	13641	1	-0.73501
GAR1	4	0.0045545	0.015805	0.977242	254	3	-1.1784	0.7471	0.76362	0.996485	13648	1	-1.1784
LELP1	4	0.034097	0.090338	0.977242	1552	2	-0.22708	0.41346	0.56097	0.996485	9809	1	-0.22708
IFI6	4	0.0046404	0.016084	0.977242	261	3	-0.92462	0.74794	0.7642	0.996485	13661	1	-0.92462
OTUD3	4	0.034115	0.090373	0.977242	1554	2	-0.63426	0.67867	0.71996	0.996485	12826	1	-0.63426
SNX2	4	0.03686	0.095912	0.977242	1651	3	-0.71267	0.74807	0.76429	0.996485	13663	1	-0.71267
LDOC1L	4	0.055233	0.1321	0.977242	2307	3	-0.51496	0.74823	0.76441	0.996485	13666	1	-0.51496
SERPINC1	4	0.034164	0.090477	0.977242	1557	2	-0.38	0.29502	0.44329	0.996485	7741	2	-0.38
CDH1	4	0.075854	0.1712	0.977242	2992	3	-0.55067	0.74921	0.7651	0.996485	13675	1	-0.55067
CPNE9	4	0.034231	0.090614	0.977242	1559	1	0.37844	0.25024	0.39886	0.996485	6969	2	0.37844
C2orf81	4	0.034387	0.09094	0.977242	1560	2	0.020189	0.11745	0.24599	0.993152	4243	2	0.020189
TNFAIP2	4	0.087114	0.19207	0.977242	3376	3	-0.44628	0.74961	0.76536	0.996485	13682	1	-0.44628
HABP4	3	0.034418	0.085346	0.977242	1562	2	-0.31719	0.15087	0.25218	0.993152	5174	1	-0.31719
SNIP1	4	0.093806	0.20419	0.977242	3588	3	-0.78696	0.75003	0.76569	0.996485	13688	1	-0.78696
FCHO2	4	0.063693	0.14817	0.977242	2580	3	-0.70266	0.75031	0.76589	0.996485	13691	1	-0.70266
LEKR1	4	0.11876	0.24802	0.981598	4326	3	-0.29686	0.75106	0.76644	0.996485	13698	1	-0.29686
DDX5	4	0.055777	0.13315	0.977242	2322	3	-0.80951	0.75119	0.76653	0.996485	13701	1	-0.80951
RTTN	3	0.034453	0.08543	0.977242	1567	2	-1.4599	0.47526	0.54057	0.996485	10891	1	-1.4599
MAGEE1	4	0.06923	0.15869	0.977242	2777	3	-0.55344	0.75127	0.76659	0.996485	13703	1	-0.55344
DDHD2	4	0.034484	0.091143	0.977242	1569	2	-1.0405	0.68736	0.72514	0.996485	12938	1	-1.0405
EZH1	4	0.10494	0.22375	0.9792	3929	3	-0.48245	0.75284	0.76774	0.996485	13724	1	-0.48245
WDR24	4	0.080005	0.17896	0.977242	3154	3	-1.1532	0.75301	0.76787	0.996485	13728	1	-1.1532
GALNT11	4	0.042146	0.10646	0.977242	1850	3	-0.75474	0.75439	0.76882	0.996485	13748	1	-0.75474
TRAPPC11	2	0.034598	0.062878	0.977242	1573	2	-1.3653	0.88261	0.88253	0.996485	15856	0	-1.3653
FAM13C	4	0.034637	0.091431	0.977242	1574	2	-0.43762	0.62151	0.68862	0.996485	12201	1	-0.43762
USP44	4	0.078157	0.17546	0.977242	3089	3	-0.56754	0.75555	0.76963	0.996485	13759	1	-0.56754
LIN37	4	0.044966	0.11202	0.977242	1960	3	-0.51147	0.75555	0.76963	0.996485	13760	1	-0.51147
PSAP	4	0.015769	0.051331	0.977242	830	3	-1.109	0.75602	0.76997	0.996485	13767	1	-1.109
KRTAP10-3	4	0.034709	0.091566	0.977242	1578	2	-0.46215	0.45588	0.60334	0.996485	10557	2	-0.46215
SETD2	4	0.063453	0.1477	0.977242	2572	3	-1.0755	0.75624	0.77012	0.996485	13771	1	-1.0755
MOCS3	2	0.034769	0.063173	0.977242	1580	2	-2.6938	0.96523	0.96538	0.997847	17344	0	-2.6938
WRAP53	2	0.034769	0.063173	0.977242	1581	2	-1.9272	0.96523	0.96538	0.997847	17343	0	-1.9272
PLA2G4A	4	0.034776	0.091701	0.977242	1582	2	-0.53674	0.60908	0.68221	0.996485	12064	1	-0.53674
PLP1	4	0.048462	0.11878	0.977242	2079	3	-0.66229	0.75669	0.77044	0.996485	13780	1	-0.66229
ZBED3	4	0.0053851	0.018547	0.977242	305	3	-1.2561	0.75925	0.77226	0.996485	13813	1	-1.2561
CATSPER4	4	0.03487	0.091908	0.977242	1585	2	-0.87853	0.44398	0.59129	0.996485	10353	1	-0.87853
ATXN1	4	0.034928	0.092021	0.977242	1586	2	-0.81817	0.94148	0.94165	0.997001	16936	0	-0.81817
SYCN	4	0.099197	0.21368	0.977242	3753	3	-0.42063	0.75961	0.77252	0.996485	13816	1	-0.42063
MAFB	4	0.034986	0.092139	0.977242	1588	2	-0.25258	0.7775	0.78592	0.996485	14062	1	-0.25258
RTP3	3	0.03503	0.086736	0.977242	1589	2	-0.60817	0.10946	0.1992	0.985597	4030	1	-0.60817
LDLRAP1	4	0.035044	0.092261	0.977242	1590	1	0.30475	0.15208	0.30111	0.993152	5206	2	0.30475
PRR5	4	0.10921	0.23139	0.981598	4055	3	-0.27881	0.75996	0.77277	0.996485	13821	1	-0.27881
LMLN	4	0.086249	0.19048	0.977242	3353	3	-0.31865	0.76021	0.77295	0.996485	13826	1	-0.31865
SFTA3	4	0.035131	0.092451	0.977242	1593	2	-0.19028	0.40222	0.5498	0.996485	9626	2	-0.19028
GPRC5B	4	0.035131	0.092451	0.977242	1594	2	-0.28263	0.18608	0.33515	0.993545	5866	2	-0.28263
ITGA2B	4	0.035142	0.092471	0.977242	1595	2	-0.41865	0.24243	0.39102	0.996485	6838	1	-0.41865
REG4	4	0.035178	0.092558	0.977242	1596	2	-0.23798	0.2777	0.42615	0.996485	7447	2	-0.23798
SSNA1	4	0.097595	0.21092	0.977242	3697	3	-0.61625	0.76045	0.77312	0.996485	13833	1	-0.61625
DPCR1	4	0.047071	0.11607	0.977242	2033	3	-0.65422	0.76073	0.77331	0.996485	13837	1	-0.65422
PLSCR4	4	0.086441	0.19084	0.977242	3358	3	-0.39128	0.76087	0.77342	0.996485	13840	1	-0.39128
CWF19L2	4	0.035276	0.092768	0.977242	1600	2	0.056567	0.72249	0.74708	0.996485	13338	1	0.056567
PCNX	4	0.005783	0.019845	0.977242	326	3	-0.66472	0.7615	0.77387	0.996485	13848	1	-0.66472
CDYL	4	0.0325	0.087067	0.977242	1497	3	-0.58135	0.76209	0.77431	0.996485	13855	1	-0.58135
PAFAH1B1	1	0.035313	0.035226	0.977242	1603	1	-3.5692	0.96469	0.96496	0.997847	17333	0	-3.5692
SLC35F5	4	0.035334	0.092875	0.977242	1604	1	0.2679	0.64916	0.70335	0.996485	12473	1	0.2679
KRT25	4	0.0073775	0.025021	0.977242	416	3	-1.0548	0.7638	0.77556	0.996485	13880	1	-1.0548
RAB3IP	4	0.028296	0.07843	0.977242	1318	3	-0.98824	0.76476	0.77626	0.996485	13885	1	-0.98824
HRH3	4	0.03538	0.092976	0.977242	1607	2	-0.62653	0.34671	0.49458	0.996485	8649	1	-0.62653
C17orf67	4	0.035392	0.093	0.977242	1608	1	-0.05861	0.79925	0.80342	0.996485	14386	1	-0.05861
ARID3C	4	0.11621	0.2436	0.981598	4249	3	-0.43116	0.76506	0.77648	0.996485	13889	1	-0.43116
CCNG2	4	0.081423	0.18161	0.977242	3201	3	-0.60406	0.76535	0.77669	0.996485	13892	1	-0.60406
TIMMDC1	4	0.035479	0.093176	0.977242	1611	2	-0.40457	0.68774	0.72535	0.996485	12941	1	-0.40457
RHOQ	4	0.035479	0.093176	0.977242	1612	2	-0.54136	0.64961	0.7036	0.996485	12477	1	-0.54136
HNRNPA3	4	0.035522	0.09325	0.977242	1613	2	-0.89476	0.66845	0.71404	0.996485	12692	1	-0.89476
HSD11B1L	4	0.035546	0.093299	0.977242	1614	2	-0.33517	0.79086	0.79649	0.996485	14259	1	-0.33517
VAMP2	4	0.035566	0.093332	0.977242	1615	1	0.33999	0.10546	0.22504	0.989638	3899	3	0.33999
AP1M2	4	0.12433	0.25766	0.981598	4489	3	-0.71275	0.76555	0.77682	0.996485	13893	1	-0.71275
SLC25A41	4	0.035624	0.093442	0.977242	1617	2	-0.36516	0.968	0.96813	0.997847	17395	0	-0.36516
ICAM1	4	0.10295	0.22024	0.9792	3866	3	-0.33567	0.76597	0.77715	0.996485	13901	1	-0.33567
C7orf31	4	0.03574	0.093672	0.977242	1619	2	-0.052117	0.70533	0.73605	0.996485	13141	1	-0.052117
CASC5	4	0.034505	0.091185	0.977242	1571	3	-1.9185	0.76615	0.77729	0.996485	13902	1	-1.9185
LRRC9	4	0.098868	0.2131	0.977242	3741	3	-0.5807	0.76632	0.77742	0.996485	13903	1	-0.5807
C6orf226	4	0.12442	0.2578	0.981598	4491	3	-0.32397	0.76668	0.77772	0.996485	13906	1	-0.32397
INVS	4	0.035965	0.09412	0.977242	1623	2	-0.3916	0.61972	0.68768	0.996485	12190	1	-0.3916
SMARCA1	4	0.035973	0.094129	0.977242	1624	1	0.64641	0.0625	0.14679	0.980589	2560	2	0.64641
BHLHB9	4	0.036031	0.094243	0.977242	1625	2	-0.40052	0.87179	0.87195	0.996485	15652	0	-0.40052
TGFBI	4	0.036089	0.094372	0.977242	1626	2	-0.33544	0.23733	0.38604	0.996485	6723	1	-0.33544
THBD	4	0.036187	0.094565	0.977242	1627	2	-0.43597	0.90319	0.90339	0.996999	16256	0	-0.43597
CYP51A1	4	0.0074886	0.025381	0.977242	421	3	-1.3747	0.76754	0.77837	0.996485	13917	1	-1.3747
PATE2	4	0.036243	0.094678	0.977242	1629	2	-0.53479	0.64576	0.70149	0.996485	12438	1	-0.53479
SEMA4C	4	0.036263	0.094715	0.977242	1630	2	-0.63721	0.81497	0.81684	0.996485	14644	1	-0.63721
ZNHIT2	2	0.036268	0.065796	0.977242	1631	2	-2.6773	0.91877	0.91867	0.997001	16518	0	-2.6773
COPS7A	4	0.036299	0.094785	0.977242	1632	2	-0.42028	0.50275	0.63326	0.996485	11108	1	-0.42028
ZBTB43	4	0.036321	0.094827	0.977242	1633	1	0.080518	0.57233	0.66402	0.996485	11700	1	0.080518
TMEM167B	4	0.096222	0.20849	0.977242	3662	3	-0.3976	0.76798	0.77872	0.996485	13922	1	-0.3976
GIPR	4	0.090977	0.19909	0.977242	3498	3	-0.38944	0.76864	0.77921	0.996485	13928	1	-0.38944
RRP9	4	0.00020871	0.0007745	0.727929	17	3	-1.3226	0.76984	0.78009	0.996485	13941	1	-1.3226
LIPJ	4	0.033194	0.088482	0.977242	1520	3	-0.70605	0.7714	0.78127	0.996485	13964	1	-0.70605
PHKA2	4	0.030565	0.083134	0.977242	1416	3	-0.54136	0.7719	0.78164	0.996485	13975	1	-0.54136
AK3	4	0.041776	0.10573	0.977242	1842	3	-0.83562	0.77219	0.78187	0.996485	13978	1	-0.83562
MYL1	4	0.13284	0.27215	0.986763	4716	3	-0.26863	0.77236	0.78201	0.996485	13981	1	-0.26863
NCL	4	0.036495	0.095188	0.977242	1641	1	0.82755	0.12456	0.25826	0.993152	4446	2	0.82755
FADS2	3	0.036558	0.090198	0.977242	1642	1	0.21527	0.12404	0.21786	0.989089	4429	1	0.21527
TRIM13	4	0.092216	0.20135	0.977242	3540	3	-0.69148	0.77239	0.78204	0.996485	13983	1	-0.69148
CENPN	2	0.036562	0.066322	0.977242	1644	2	-2.133	0.96344	0.96358	0.997847	17310	0	-2.133
NLGN1	4	0.036585	0.095384	0.977242	1645	2	-0.26139	0.34396	0.49183	0.996485	8607	2	-0.26139
ZBTB8B	4	0.036585	0.095384	0.977242	1646	2	-0.62066	0.88151	0.88171	0.996485	15842	0	-0.62066
TSHZ3	4	0.036669	0.095541	0.977242	1647	2	-0.37694	0.70164	0.73379	0.996485	13101	1	-0.37694
MRPS18A	3	0.036699	0.090531	0.977242	1648	2	-2.2851	0.84846	0.84836	0.996485	15228	0	-2.2851
SPIN3	4	0.0082834	0.027829	0.977242	453	3	-0.75974	0.77297	0.78246	0.996485	13990	1	-0.75974
DMRT1	4	0.035266	0.092746	0.977242	1598	3	-0.58146	0.77458	0.78368	0.996485	14008	1	-0.58146
BAIAP2	4	0.12645	0.26127	0.981598	4551	3	-0.29455	0.77465	0.78372	0.996485	14010	1	-0.29455
OR10G4	4	0.12169	0.25309	0.981598	4411	3	-0.40953	0.77492	0.78391	0.996485	14013	1	-0.40953
DEFB1	4	0.049694	0.12123	0.977242	2125	3	-0.62733	0.77628	0.78498	0.996485	14041	1	-0.62733
RPL23	2	0.036911	0.066916	0.977242	1654	1	-2.8761	0.81191	0.81138	0.996485	14586	0	-2.8761
RIBC2	4	0.098132	0.21185	0.977242	3720	3	-0.45557	0.7765	0.78515	0.996485	14045	1	-0.45557
ASUN	4	0.036959	0.096098	0.977242	1656	1	1.3581	0.059842	0.14179	0.980589	2468	3	1.3581
FSCB	4	0.048018	0.11792	0.977242	2063	3	-0.87536	0.7767	0.78531	0.996485	14046	1	-0.87536
SMG9	4	0.037017	0.096222	0.977242	1658	2	-0.28064	0.79711	0.80162	0.996485	14354	1	-0.28064
AIPL1	4	0.087808	0.19336	0.977242	3400	3	-0.74094	0.77705	0.78555	0.996485	14051	1	-0.74094
MYRFL	4	0.037074	0.096331	0.977242	1660	1	-0.013109	0.38375	0.53129	0.996485	9270	1	-0.013109
JMJD1C	4	0.037132	0.096445	0.977242	1661	2	-0.17982	0.30068	0.4489	0.996485	7843	2	-0.17982
CHSY3	4	0.073121	0.16609	0.977242	2890	3	-0.71183	0.77733	0.78578	0.996485	14059	1	-0.71183
SLC6A18	4	0.03719	0.096573	0.977242	1663	2	-0.36801	0.93178	0.93198	0.997001	16753	0	-0.36801
IL17RC	4	0.037248	0.096705	0.977242	1664	1	2.2552	0.00011114	0.00042464	0.52797	13	3	2.2552
LAMTOR5	4	0.037278	0.09676	0.977242	1665	2	-0.042979	0.068681	0.15853	0.980589	2753	2	-0.042979
PATE4	4	0.037322	0.096837	0.977242	1666	2	-0.18721	0.66743	0.71347	0.996485	12680	1	-0.18721
PSD3	4	0.1137	0.23929	0.981598	4187	3	-0.53191	0.77766	0.78604	0.996485	14064	1	-0.53191
POPDC2	4	0.037364	0.096929	0.977242	1668	2	-0.47445	0.53905	0.64887	0.996485	11437	1	-0.47445
SLC1A7	4	0.045966	0.11395	0.977242	1996	3	-0.63675	0.77766	0.78604	0.996485	14065	1	-0.63675
CACNG1	4	0.053529	0.12877	0.977242	2243	3	-0.60941	0.77811	0.78638	0.996485	14074	1	-0.60941
IGF2	4	0.037617	0.097415	0.977242	1671	2	-0.49186	0.93304	0.93322	0.997001	16771	0	-0.49186
ZNF419	4	0.037654	0.09749	0.977242	1672	2	-0.19555	0.45018	0.59746	0.996485	10450	2	-0.19555
PLA2G12B	4	0.067598	0.15565	0.977242	2730	3	-0.81284	0.77822	0.78646	0.996485	14076	1	-0.81284
LIMCH1	4	0.13128	0.26954	0.986763	4675	3	-0.42046	0.77822	0.78646	0.996485	14077	1	-0.42046
COG3	4	0.037693	0.097562	0.977242	1675	2	-0.2158	0.056443	0.13543	0.980589	2338	2	-0.2158
REP15	4	0.030111	0.082212	0.977242	1393	3	-0.947	0.7783	0.78653	0.996485	14078	1	-0.947
DVL1	4	0.03777	0.097707	0.977242	1677	1	0.16354	0.22019	0.36904	0.996485	6444	2	0.16354
LRP1B	4	0.0049262	0.017054	0.977242	273	3	-1.0212	0.77886	0.78696	0.996485	14085	1	-1.0212
ECHS1	3	0.037846	0.093103	0.977242	1679	2	-0.71073	0.9043	0.90434	0.997001	16275	0	-0.71073
CAMSAP3	4	0.037869	0.09791	0.977242	1680	2	-0.64981	0.92444	0.92473	0.997001	16630	0	-0.64981
GLTSCR1	4	0.037869	0.09791	0.977242	1681	2	0.011641	0.23908	0.38779	0.996485	6774	2	0.011641
ZSCAN23	4	0.035062	0.092308	0.977242	1592	3	-0.8845	0.77917	0.7872	0.996485	14091	1	-0.8845
OVOL1	4	0.037944	0.098057	0.977242	1683	1	0.22102	0.0093302	0.031232	0.928711	544	2	0.22102
PGLYRP3	4	0.037951	0.098073	0.977242	1684	2	0.17144	0.14008	0.28448	0.993152	4909	2	0.17144
KLHL22	4	0.12608	0.26065	0.981598	4537	3	-0.59474	0.77988	0.78775	0.996485	14102	1	-0.59474
ACTR3C	2	0.037978	0.068736	0.977242	1686	2	-0.73839	0.96202	0.96216	0.997847	17290	0	-0.73839
GYPE	2	0.037994	0.068767	0.977242	1687	2	-0.80344	0.88305	0.88297	0.996485	15870	0	-0.80344
STOX2	4	0.010295	0.034276	0.977242	554	3	-0.85047	0.78072	0.78846	0.996485	14118	1	-0.85047
TESPA1	4	0.10921	0.23139	0.981598	4054	3	-0.75918	0.78078	0.78851	0.996485	14119	1	-0.75918
TXNDC2	4	0.038089	0.098346	0.977242	1690	2	-0.22504	0.89836	0.89844	0.996716	16170	0	-0.22504
TIMP2	4	0.12223	0.25406	0.981598	4429	3	-0.47735	0.78161	0.78916	0.996485	14129	1	-0.47735
CXCL1	3	0.038106	0.093692	0.977242	1692	1	0.1758	0.12825	0.22325	0.989638	4559	1	0.1758
TNFRSF8	4	0.038116	0.098413	0.977242	1693	2	-0.49985	0.87439	0.87455	0.996485	15706	0	-0.49985
LacZ	95	0.038172	0.25485	0.981598	1694	38	-0.031278	0.38906	0.86442	0.996485	9391	32	-0.031278
OR51J1	4	0.038175	0.098542	0.977242	1695	1	0.036353	0.86132	0.8614	0.996485	15460	0	0.036353
RRAGC	4	0.038179	0.098547	0.977242	1696	2	0.089961	0.077628	0.17515	0.980589	3051	2	0.089961
SULF1	4	0.022153	0.065759	0.977242	1075	3	-0.96035	0.78161	0.78916	0.996485	14131	1	-0.96035
PEX5	4	0.038217	0.098623	0.977242	1698	2	-0.38855	0.827	0.82777	0.996485	14846	1	-0.38855
PML	4	0.11868	0.24788	0.981598	4324	3	-0.5151	0.78161	0.78916	0.996485	14132	1	-0.5151
FAM47B	4	0.038293	0.098752	0.977242	1700	2	-0.29706	0.66699	0.71321	0.996485	12675	1	-0.29706
ZNF549	4	0.092711	0.20224	0.977242	3555	3	-0.43834	0.7827	0.79004	0.996485	14138	1	-0.43834
DUOX2	4	0.038376	0.098914	0.977242	1702	2	-0.46735	0.89706	0.89719	0.996716	16153	0	-0.46735
WNT2B	4	0.11576	0.24283	0.981598	4235	3	-0.32095	0.78365	0.7908	0.996485	14150	1	-0.32095
ARL11	4	0.038407	0.098976	0.977242	1704	2	-0.29186	0.1268	0.26204	0.993152	4510	1	-0.29186
OR1M1	4	0.0060755	0.02085	0.977242	344	3	-0.82415	0.78372	0.79086	0.996485	14153	1	-0.82415
KIT	4	0.038465	0.099107	0.977242	1706	2	-0.45437	0.88885	0.889	0.996485	15985	0	-0.45437
C7orf25	4	0.038522	0.099209	0.977242	1707	2	-0.57995	0.48809	0.62713	0.996485	10982	1	-0.57995
TSHB	4	0.038522	0.099209	0.977242	1708	2	-0.24085	0.13296	0.27244	0.993152	4691	2	-0.24085
HSF2BP	4	0.038552	0.099273	0.977242	1709	1	0.36224	0.35249	0.50034	0.996485	8751	2	0.36224
GAPT	4	0.012444	0.04104	0.977242	662	3	-0.76635	0.78393	0.79102	0.996485	14156	1	-0.76635
CD55	4	0.050735	0.12327	0.977242	2164	3	-0.55801	0.78405	0.79112	0.996485	14158	1	-0.55801
NECAP2	4	0.038697	0.099571	0.977242	1712	2	-0.24371	0.57732	0.66644	0.996485	11757	1	-0.24371
PNMAL2	4	0.060324	0.14176	0.977242	2475	3	-0.68876	0.785	0.79185	0.996485	14175	1	-0.68876
CCDC36	4	0.12241	0.25437	0.981598	4436	3	-0.53596	0.78614	0.79276	0.996485	14194	1	-0.53596
NICN1	3	0.038728	0.095081	0.977242	1715	2	-1.4105	0.87184	0.87187	0.996485	15654	0	-1.4105
BAAT	4	0.038755	0.099675	0.977242	1716	2	-0.6201	0.53738	0.64813	0.996485	11421	1	-0.6201
WNT7A	4	0.038758	0.099682	0.977242	1717	2	-0.41924	0.67112	0.71557	0.996485	12733	1	-0.41924
INMT	4	0.038758	0.099682	0.977242	1718	2	-0.50705	0.44204	0.58942	0.996485	10308	1	-0.50705
AMDHD2	4	0.034455	0.091081	0.977242	1568	3	-0.49854	0.78683	0.79333	0.996485	14204	1	-0.49854
CDH18	4	0.038812	0.099801	0.977242	1720	2	-0.33861	0.92226	0.92256	0.997001	16583	0	-0.33861
TRDN	4	0.038815	0.099805	0.977242	1721	2	-0.46954	0.19033	0.33941	0.996485	5932	2	-0.46954
GRIK3	4	0.03886	0.099895	0.977242	1722	2	-0.065842	0.06403	0.14972	0.980589	2609	2	-0.065842
TFAP2E	4	0.066297	0.15321	0.977242	2675	3	-0.81791	0.78685	0.79335	0.996485	14205	1	-0.81791
XPR1	4	0.026836	0.075441	0.977242	1262	3	-0.97693	0.78722	0.79364	0.996485	14210	1	-0.97693
SLC38A9	4	0.03887	0.099907	0.977242	1725	2	-0.024214	0.33766	0.48563	0.996485	8488	2	-0.024214
TRERF1	4	0.038943	0.10006	0.977242	1726	2	-0.1843	0.29461	0.44287	0.996485	7732	2	-0.1843
POGLUT1	4	0.038957	0.10009	0.977242	1727	1	0.08316	0.79319	0.79841	0.996485	14292	1	0.08316
TAF6	3	0.039043	0.095804	0.977242	1728	2	-1.3206	0.71789	0.71935	0.996485	13292	1	-1.3206
NPTN	4	0.067082	0.15467	0.977242	2707	3	-0.82898	0.78834	0.79451	0.996485	14221	1	-0.82898
SLC6A9	4	0.03909	0.10036	0.977242	1730	2	-0.2968	0.23156	0.38035	0.996485	6612	2	-0.2968
EEF2K	4	0.03909	0.10036	0.977242	1731	2	-0.65621	0.82835	0.82901	0.996485	14871	1	-0.65621
CHST5	4	0.12943	0.26639	0.983667	4629	3	-0.46694	0.78896	0.79501	0.996485	14227	1	-0.46694
WRN	4	0.080804	0.18043	0.977242	3180	3	-0.47256	0.78906	0.7951	0.996485	14228	1	-0.47256
TOR1AIP1	4	0.016026	0.052119	0.977242	835	3	-0.69029	0.78939	0.79535	0.996485	14231	1	-0.69029
KLHL25	4	0.03916	0.10049	0.977242	1735	2	-0.2692	0.016741	0.054231	0.949592	949	1	-0.2692
KCNK6	4	0.039218	0.10058	0.977242	1736	1	1.4243	0.0029785	0.010476	0.878043	195	3	1.4243
OR2M3	2	0.03922	0.070884	0.977242	1737	2	-1.0824	0.96078	0.96088	0.997847	17256	0	-1.0824
C6orf62	4	0.10994	0.23268	0.981598	4075	3	-0.48473	0.78999	0.79581	0.996485	14239	1	-0.48473
OR2AK2	4	0.045453	0.11297	0.977242	1979	3	-0.48551	0.79031	0.79605	0.996485	14243	1	-0.48551
APRT	4	0.039333	0.10083	0.977242	1740	1	0.47233	0.09916	0.21407	0.987914	3731	3	0.47233
SLC22A18	4	0.03934	0.10085	0.977242	1741	2	-0.62952	0.75138	0.76667	0.996485	13704	1	-0.62952
WFDC9	4	0.039391	0.10095	0.977242	1742	2	-0.27815	0.46752	0.615	0.996485	10781	1	-0.27815
ADAM33	4	0.039391	0.10095	0.977242	1743	2	-0.62374	0.64856	0.70302	0.996485	12466	1	-0.62374
NAP1L2	4	0.073654	0.16705	0.977242	2913	3	-0.35066	0.79035	0.79609	0.996485	14244	1	-0.35066
COL17A1	4	0.039449	0.10107	0.977242	1745	2	-0.55738	0.93917	0.93934	0.997001	16897	0	-0.55738
MCF2L2	4	0.034694	0.091537	0.977242	1576	3	-0.70564	0.79041	0.79614	0.996485	14248	1	-0.70564
WDR27	4	0.039536	0.10125	0.977242	1747	2	-0.41415	0.96881	0.96895	0.997847	17410	0	-0.41415
C11orf31	4	0.043795	0.10976	0.977242	1914	3	-1.1162	0.79116	0.79674	0.996485	14263	1	-1.1162
GDPD5	4	0.039559	0.10129	0.977242	1749	2	-0.57079	0.83359	0.83397	0.996485	14965	1	-0.57079
IFITM1	4	0.056365	0.1343	0.977242	2343	3	-0.50378	0.7916	0.79709	0.996485	14271	1	-0.50378
R3HCC1L	4	0.039674	0.10154	0.977242	1751	2	-0.80483	0.73328	0.75411	0.996485	13466	1	-0.80483
AR	4	0.039681	0.10155	0.977242	1752	2	-0.51284	0.58333	0.66937	0.996485	11812	1	-0.51284
OR1A1	4	0.11463	0.24088	0.981598	4215	3	-0.43321	0.79235	0.79773	0.996485	14279	1	-0.43321
RPAP1	4	0.039707	0.10159	0.977242	1754	2	-0.76567	0.13094	0.26906	0.993152	4637	1	-0.76567
ACTC1	4	0.039738	0.10167	0.977242	1755	2	-0.64555	0.45269	0.60007	0.996485	10492	1	-0.64555
CLCN6	4	0.017727	0.056485	0.977242	904	3	-1.4249	0.79251	0.79785	0.996485	14282	1	-1.4249
GLI1	4	0.12803	0.26397	0.982958	4589	3	-0.32403	0.79258	0.79792	0.996485	14284	1	-0.32403
INPP4A	4	0.03979	0.10177	0.977242	1758	2	-0.20927	0.41224	0.5598	0.996485	9790	2	-0.20927
ZC3H12A	4	0.03979	0.10177	0.977242	1759	2	0.045173	0.15721	0.30635	0.993152	5298	2	0.045173
NABP2	4	0.039868	0.10193	0.977242	1760	2	-0.81865	0.40119	0.54877	0.996485	9608	1	-0.81865
LAMA4	4	0.073989	0.16766	0.977242	2929	3	-0.57431	0.79304	0.79828	0.996485	14288	1	-0.57431
GPR119	4	0.039912	0.10203	0.977242	1762	2	-0.4006	0.83092	0.83146	0.996485	14912	1	-0.4006
S100A13	4	0.039932	0.10207	0.977242	1763	2	-0.39853	0.84395	0.84402	0.996485	15151	0	-0.39853
SPATA5L1	1	0.039957	0.039803	0.977242	1764	1	-3.34	0.96004	0.96034	0.997847	17241	0	-3.34
SDK1	4	0.039958	0.10212	0.977242	1765	2	-0.35312	0.78665	0.79317	0.996485	14203	1	-0.35312
WDR19	4	0.13003	0.26738	0.984146	4640	3	-0.58742	0.7931	0.79832	0.996485	14289	1	-0.58742
SLC30A9	2	0.039989	0.072194	0.977242	1767	2	-1.9955	0.96001	0.96013	0.997847	17240	0	-1.9955
RELN	4	0.063794	0.14838	0.977242	2586	3	-0.61774	0.7931	0.79832	0.996485	14290	1	-0.61774
KIAA1841	4	0.020974	0.06333	0.977242	1029	3	-1.1085	0.79354	0.79871	0.996485	14296	1	-1.1085
PCID2	3	0.040044	0.098087	0.977242	1770	2	-1.7443	0.19353	0.30634	0.993152	5980	1	-1.7443
CRH	3	0.040045	0.098088	0.977242	1771	2	-0.73051	0.81164	0.81153	0.996485	14581	0	-0.73051
FBLIM1	4	0.040085	0.10237	0.977242	1772	1	0.017115	0.27978	0.4282	0.996485	7481	1	0.017115
SLC8A3	4	0.0092594	0.031019	0.977242	495	3	-1.282	0.79382	0.79894	0.996485	14302	1	-1.282
MC3R	4	0.040088	0.10237	0.977242	1774	2	-0.41994	0.87311	0.87327	0.996485	15675	0	-0.41994
KRTAP6-3	4	0.055622	0.13284	0.977242	2319	3	-0.43455	0.79496	0.79986	0.996485	14321	1	-0.43455
TMEM69	4	0.12707	0.2623	0.981694	4570	3	-0.40592	0.79554	0.80034	0.996485	14326	1	-0.40592
NDST4	4	0.040185	0.10256	0.977242	1777	2	-0.31396	0.34619	0.49407	0.996485	8641	2	-0.31396
PCDH10	4	0.040201	0.10259	0.977242	1778	2	-0.22814	0.93616	0.93631	0.997001	16838	0	-0.22814
HS3ST5	4	0.045059	0.11218	0.977242	1963	3	-0.72214	0.7956	0.80038	0.996485	14327	1	-0.72214
RPL18	1	0.040218	0.040083	0.977242	1780	1	-3.9326	0.95978	0.96009	0.997847	17237	0	-3.9326
CSNK2B	1	0.040218	0.040083	0.977242	1781	1	-4.8663	0.95978	0.96009	0.997847	17236	0	-4.8663
PIP5K1A	4	0.045211	0.11246	0.977242	1968	3	-1.2457	0.7962	0.80086	0.996485	14337	1	-1.2457
GNLY	4	0.13676	0.27882	0.986763	4822	3	-0.44636	0.79711	0.80162	0.996485	14353	1	-0.44636
TRMT12	4	0.04021	0.10261	0.977242	1779	3	-0.85802	0.79779	0.80221	0.996485	14369	1	-0.85802
GJB6	4	0.040317	0.10281	0.977242	1785	1	0.57068	0.0051784	0.017876	0.912177	307	2	0.57068
RGS8	4	0.040347	0.10288	0.977242	1786	2	-0.31923	0.45483	0.60224	0.996485	10531	1	-0.31923
RHBDD1	4	0.097615	0.21096	0.977242	3699	3	-0.87147	0.79782	0.80223	0.996485	14370	1	-0.87147
ATP6V1E2	4	0.11272	0.23758	0.981598	4159	3	-0.3292	0.7984	0.80272	0.996485	14379	1	-0.3292
FMOD	4	0.08189	0.1825	0.977242	3211	3	-0.4729	0.79925	0.80342	0.996485	14385	1	-0.4729
PRKG1	4	0.040432	0.10305	0.977242	1790	1	0.23598	0.30767	0.45582	0.996485	7962	2	0.23598
CDHR3	4	0.043406	0.10896	0.977242	1895	3	-0.62761	0.79925	0.80342	0.996485	14388	1	-0.62761
SYP	4	0.085474	0.18906	0.977242	3321	3	-0.73875	0.79956	0.80367	0.996485	14392	1	-0.73875
SLMO2	3	0.040525	0.099164	0.977242	1793	2	-2.3902	0.73501	0.73543	0.996485	13493	1	-2.3902
EFTUD1	3	0.040525	0.099164	0.977242	1794	2	-2.3818	0.050971	0.122	0.980589	2153	1	-2.3818
MMAA	4	0.074398	0.1684	0.977242	2942	3	-0.32819	0.7997	0.80378	0.996485	14395	1	-0.32819
TMEM161A	4	0.028703	0.079276	0.977242	1340	3	-1.1293	0.79982	0.80388	0.996485	14398	1	-1.1293
KRT78	4	0.11774	0.24623	0.981598	4296	3	-0.46866	0.79986	0.80392	0.996485	14399	1	-0.46866
MAP1LC3A	4	0.12138	0.25258	0.981598	4399	3	-0.37289	0.79992	0.80397	0.996485	14401	1	-0.37289
EPHA5	4	0.040639	0.10349	0.977242	1799	2	-0.46691	0.78414	0.79119	0.996485	14163	1	-0.46691
C20orf78	4	0.040659	0.10353	0.977242	1800	2	-0.38579	0.56238	0.65949	0.996485	11633	1	-0.38579
KDM2B	4	0.064054	0.14886	0.977242	2593	3	-0.75694	0.79992	0.80397	0.996485	14402	1	-0.75694
DLL1	4	0.040698	0.10362	0.977242	1802	2	-0.37279	0.93186	0.93206	0.997001	16754	0	-0.37279
C1orf116	4	0.046262	0.11452	0.977242	2007	3	-0.49953	0.8002	0.8042	0.996485	14408	1	-0.49953
FAM47A	4	0.040757	0.10372	0.977242	1804	2	-0.60818	0.71848	0.74445	0.996485	13302	1	-0.60818
ZDHHC18	4	0.040779	0.10377	0.977242	1805	1	0.44245	0.19913	0.34802	0.996485	6070	2	0.44245
TMED8	4	0.040837	0.10387	0.977242	1806	2	-0.41819	0.89285	0.89296	0.996485	16068	0	-0.41819
CCDC154	4	0.040887	0.10397	0.977242	1807	2	-0.05082	0.38882	0.53632	0.996485	9387	2	-0.05082
CD200	4	0.040895	0.10399	0.977242	1808	1	0.12585	0.26866	0.41716	0.996485	7295	2	0.12585
DLGAP1	4	0.020968	0.063319	0.977242	1028	3	-0.66246	0.80029	0.80427	0.996485	14409	1	-0.66246
ZNF618	4	0.040953	0.1041	0.977242	1810	1	0.14823	0.26076	0.4094	0.996485	7146	2	0.14823
ZNF414	4	0.020382	0.062128	0.977242	1002	3	-1.0177	0.8005	0.80444	0.996485	14411	1	-1.0177
CTNND1	4	0.052775	0.12728	0.977242	2221	3	-0.57885	0.80057	0.8045	0.996485	14412	1	-0.57885
AGMAT	4	0.013176	0.043249	0.977242	694	3	-0.87467	0.80085	0.80473	0.996485	14416	1	-0.87467
LMO3	4	0.03042	0.082847	0.977242	1407	3	-0.40843	0.80204	0.80571	0.996485	14433	1	-0.40843
FAM89A	4	0.089316	0.19612	0.977242	3449	3	-0.32085	0.80257	0.80616	0.996485	14438	1	-0.32085
B3GALT5	4	0.041126	0.10443	0.977242	1816	2	-0.13068	0.31742	0.46558	0.996485	8132	2	-0.13068
OR2AP1	4	2.2968e-05	9.7399e-05	0.430693	3	3	-1.527	0.80444	0.80773	0.996485	14472	1	-1.527
RORA	4	0.041184	0.10454	0.977242	1818	2	-0.32674	0.49398	0.62962	0.996485	11025	1	-0.32674
YBEY	3	0.041219	0.10069	0.977242	1819	1	0.81076	0.38949	0.49086	0.996485	9401	1	0.81076
NAA30	4	0.04124	0.10464	0.977242	1820	2	-1.2993	0.93291	0.93309	0.997001	16769	0	-1.2993
STAP2	4	0.041242	0.10465	0.977242	1821	1	0.013711	0.69469	0.72957	0.996485	13022	1	0.013711
CLPSL1	4	0.13553	0.27676	0.986763	4784	3	-0.52292	0.80455	0.80783	0.996485	14475	1	-0.52292
ARHGAP4	4	0.014923	0.048737	0.977242	785	3	-0.59182	0.80467	0.80792	0.996485	14476	1	-0.59182
PCDHGA6	4	0.041299	0.10476	0.977242	1824	2	-0.028272	0.37409	0.52178	0.996485	9118	2	-0.028272
BZW1	4	0.041357	0.10489	0.977242	1825	1	-0.069056	0.11181	0.2363	0.990917	4102	1	-0.069056
LARP4	4	0.10921	0.23139	0.981598	4051	3	-0.4446	0.80511	0.80829	0.996485	14484	1	-0.4446
LY6H	4	0.086137	0.19029	0.977242	3350	3	-0.55145	0.80519	0.80836	0.996485	14485	1	-0.55145
PHACTR2	4	0.041415	0.10501	0.977242	1828	2	-0.29737	0.7346	0.75499	0.996485	13481	1	-0.29737
ETFDH	4	0.061421	0.14383	0.977242	2506	3	-0.58004	0.80535	0.8085	0.996485	14489	1	-0.58004
RBMX	1	0.041448	0.041311	0.977242	1830	1	-2.2819	0.95855	0.95889	0.997847	17215	0	-2.2819
APCS	4	0.047055	0.11604	0.977242	2031	3	-0.51382	0.80557	0.80869	0.996485	14490	1	-0.51382
KCTD8	4	0.064609	0.14998	0.977242	2618	3	-0.85525	0.80563	0.80874	0.996485	14491	1	-0.85525
HTRA1	4	0.041473	0.10513	0.977242	1833	1	0.042258	0.69296	0.72853	0.996485	12996	1	0.042258
MARCH3	4	0.039551	0.10128	0.977242	1748	3	-0.82807	0.80577	0.80886	0.996485	14494	1	-0.82807
OR6Y1	4	0.034425	0.091014	0.977242	1563	3	-0.60501	0.80616	0.8092	0.996485	14500	1	-0.60501
TTC7A	4	0.041531	0.10524	0.977242	1836	1	0.27469	0.16892	0.31801	0.993152	5539	2	0.27469
C12orf4	4	0.041555	0.10528	0.977242	1837	2	-0.55568	0.9174	0.91758	0.997001	16495	0	-0.55568
TMEM159	4	0.041588	0.10536	0.977242	1838	1	0.015907	0.81771	0.8193	0.996485	14693	1	0.015907
ZNF700	4	0.041646	0.10547	0.977242	1839	2	-0.12488	0.58188	0.66866	0.996485	11797	1	-0.12488
PPP6C	3	0.04172	0.10181	0.977242	1840	2	-2.0964	0.52668	0.57304	0.996485	11303	1	-2.0964
C21orf91	4	0.032428	0.086913	0.977242	1493	3	-0.61738	0.80714	0.81004	0.996485	14516	1	-0.61738
PLIN3	4	0.085965	0.18997	0.977242	3343	3	-0.65449	0.80769	0.8105	0.996485	14523	1	-0.65449
SCGB1A1	4	0.041819	0.10581	0.977242	1843	2	-0.2199	0.78758	0.7939	0.996485	14214	1	-0.2199
STOML2	4	0.041877	0.10593	0.977242	1844	1	0.053112	0.66628	0.71282	0.996485	12663	1	0.053112
AXIN2	4	0.042036	0.10626	0.977242	1845	2	-0.10538	0.092808	0.20294	0.987372	3531	2	-0.10538
SYT9	4	0.041011	0.10422	0.977242	1813	3	-0.3995	0.80836	0.81105	0.996485	14528	1	-0.3995
NEDD1	3	0.042045	0.10252	0.977242	1847	1	0.77076	0.031707	0.079211	0.961217	1522	1	0.77076
FAM71A	4	0.04205	0.10628	0.977242	1848	2	-0.3718	0.22698	0.3758	0.996485	6543	2	-0.3718
ZNF28	2	0.042082	0.075774	0.977242	1849	2	-0.88213	0.95792	0.958	0.997847	17207	0	-0.88213
CYP3A5	4	0.018006	0.057077	0.977242	915	3	-1.0562	0.80843	0.81111	0.996485	14530	1	-1.0562
BRD1	4	0.028436	0.07873	0.977242	1326	3	-1.0683	0.80883	0.81146	0.996485	14535	1	-1.0683
TSN	4	0.042166	0.1065	0.977242	1852	1	0.68045	0.063233	0.14817	0.980589	2589	3	0.68045
TH	4	0.042224	0.10661	0.977242	1853	1	0.21036	0.35332	0.50115	0.996485	8772	2	0.21036
GPR156	3	0.042262	0.10299	0.977242	1854	1	0.37132	0.27801	0.40992	0.996485	7456	2	0.37132
SLC47A2	4	0.042281	0.10671	0.977242	1855	2	-0.20099	0.41897	0.56641	0.996485	9907	2	-0.20099
CSTL1	4	0.042287	0.10672	0.977242	1856	2	-0.60298	0.54279	0.65054	0.996485	11474	1	-0.60298
SYCP1	4	0.042339	0.10683	0.977242	1857	1	0.19353	0.43827	0.58561	0.996485	10241	2	0.19353
UROD	2	0.042366	0.076258	0.977242	1858	2	-2.4	0.95763	0.9577	0.997847	17203	0	-2.4
PRAME	4	0.042397	0.10694	0.977242	1859	1	0.1699	0.43651	0.58383	0.996485	10204	2	0.1699
TRPM3	4	0.065502	0.15172	0.977242	2650	3	-0.72564	0.80905	0.81166	0.996485	14538	1	-0.72564
CLEC4F	4	0.042948	0.10807	0.977242	1882	3	-0.65438	0.80914	0.81175	0.996485	14539	1	-0.65438
FAM83C	4	0.0063237	0.021623	0.977242	359	3	-1.1175	0.81029	0.81275	0.996485	14562	1	-1.1175
FABP3	4	0.042526	0.1072	0.977242	1863	2	-0.38333	0.73982	0.75851	0.996485	13557	1	-0.38333
RAB9A	4	0.083536	0.18551	0.977242	3261	3	-0.36322	0.81049	0.81293	0.996485	14564	1	-0.36322
TPCN1	4	0.042559	0.10727	0.977242	1865	2	-0.33903	0.071276	0.16338	0.980589	2841	1	-0.33903
C9orf156	4	0.04257	0.10729	0.977242	1866	1	-0.23463	0.92376	0.92405	0.997001	16617	0	-0.23463
FAM117B	4	0.042639	0.10744	0.977242	1867	2	-0.58269	0.57506	0.66534	0.996485	11729	1	-0.58269
TMEM253	4	0.042685	0.10754	0.977242	1868	2	0.054422	0.59816	0.6767	0.996485	11953	1	0.054422
ENAH	4	0.047168	0.11627	0.977242	2040	3	-0.97305	0.81073	0.81314	0.996485	14570	1	-0.97305
AGFG2	4	0.042743	0.10765	0.977242	1870	2	-0.65904	0.019624	0.062024	0.955216	1090	1	-0.65904
C19orf47	4	0.0014412	0.0051246	0.894374	91	3	-1.1931	0.81084	0.81322	0.996485	14572	1	-1.1931
NPY2R	4	0.093034	0.20282	0.977242	3567	3	-0.44467	0.81168	0.81395	0.996485	14582	1	-0.44467
SEPT6	4	0.088505	0.19464	0.977242	3425	3	-0.5469	0.81168	0.81395	0.996485	14584	1	-0.5469
ZNF131	3	0.042784	0.10416	0.977242	1874	1	0.60519	0.21327	0.33078	0.993545	6310	2	0.60519
EFCAB12	4	0.0739	0.16749	0.977242	2925	3	-0.4905	0.81211	0.81432	0.996485	14591	1	-0.4905
HTR3B	4	0.042801	0.10776	0.977242	1876	1	-0.22283	0.83718	0.8374	0.996485	15025	1	-0.22283
SESN1	4	0.081679	0.1821	0.977242	3205	3	-0.40331	0.81224	0.81444	0.996485	14596	1	-0.40331
GNB2	4	0.097061	0.20999	0.977242	3676	3	-0.45709	0.81331	0.8154	0.996485	14610	1	-0.45709
ZNF490	4	0.042916	0.108	0.977242	1879	2	-0.0045306	0.24969	0.39831	0.996485	6958	2	-0.0045306
EVI2A	4	0.08727	0.19238	0.977242	3385	3	-0.39517	0.81359	0.81564	0.996485	14619	1	-0.39517
TAS2R5	4	0.11293	0.23795	0.981598	4163	3	-0.41259	0.81362	0.81566	0.996485	14620	1	-0.41259
MAPK7	4	0.079157	0.1774	0.977242	3126	3	-0.44763	0.81396	0.81596	0.996485	14628	1	-0.44763
IQSEC1	4	0.042965	0.10811	0.977242	1883	2	-0.86512	0.97195	0.97217	0.997847	17469	0	-0.86512
KIAA1467	4	0.042974	0.10812	0.977242	1884	2	-0.23634	0.69185	0.72784	0.996485	12984	1	-0.23634
ASB4	4	0.043032	0.10823	0.977242	1885	1	0.11798	0.57269	0.66419	0.996485	11704	1	0.11798
PGAP1	4	0.12919	0.26598	0.983667	4614	3	-0.46444	0.81396	0.81596	0.996485	14629	1	-0.46444
GDF6	4	0.043089	0.10834	0.977242	1887	1	0.34798	0.089738	0.1974	0.984749	3446	3	0.34798
CRYBA4	4	0.039757	0.1017	0.977242	1756	3	-0.84832	0.81419	0.81616	0.996485	14633	1	-0.84832
ANXA11	4	0.030537	0.083083	0.977242	1415	3	-0.90992	0.81491	0.81678	0.996485	14643	1	-0.90992
B3GNT9	4	0.11992	0.25006	0.981598	4363	3	-0.40425	0.81505	0.8169	0.996485	14647	1	-0.40425
SLC26A4	4	0.0030585	0.010751	0.977242	181	3	-1.0158	0.81519	0.81703	0.996485	14648	1	-1.0158
PTAR1	4	0.052253	0.12627	0.977242	2210	3	-0.98425	0.8155	0.81732	0.996485	14654	1	-0.98425
DENND1A	4	0.04332	0.10878	0.977242	1893	2	-0.14191	0.78925	0.79525	0.996485	14230	1	-0.14191
NHLH1	4	0.043373	0.1089	0.977242	1894	2	-0.5328	0.77936	0.78734	0.996485	14094	1	-0.5328
GNAT3	4	0.05464	0.13098	0.977242	2281	3	-0.89147	0.81628	0.81801	0.996485	14666	1	-0.89147
IFNB1	4	0.043436	0.10902	0.977242	1896	2	-0.46182	0.15127	0.30029	0.993152	5183	1	-0.46182
NEUROD4	4	0.11238	0.23698	0.981598	4146	3	-0.35153	0.81651	0.81821	0.996485	14674	1	-0.35153
EGFL7	4	0.043473	0.1091	0.977242	1898	2	-0.56934	0.87988	0.8801	0.996485	15804	0	-0.56934
PCK2	4	0.043493	0.10915	0.977242	1899	2	-0.23601	0.10535	0.22486	0.989638	3896	1	-0.23601
GH2	4	0.086646	0.19122	0.977242	3362	3	-0.4261	0.81752	0.81912	0.996485	14688	1	-0.4261
TULP1	4	0.0032198	0.011324	0.977242	192	3	-2.2537	0.81752	0.81912	0.996485	14689	1	-2.2537
COL6A1	4	0.043551	0.10926	0.977242	1902	1	0.29378	0.11249	0.23748	0.992484	4116	2	0.29378
GPR55	4	0.030731	0.083495	0.977242	1424	3	-0.94227	0.81762	0.81921	0.996485	14691	1	-0.94227
KLHL17	4	0.043609	0.10939	0.977242	1904	2	-0.53773	0.21906	0.36792	0.996485	6427	1	-0.53773
UBE2D2	4	0.043634	0.10944	0.977242	1905	2	-0.58836	0.82195	0.82312	0.996485	14755	1	-0.58836
TTYH3	4	0.022265	0.066	0.977242	1079	3	-0.66641	0.81865	0.82014	0.996485	14706	1	-0.66641
TGS1	2	0.043659	0.078468	0.977242	1907	1	-0.4526	0.45481	0.46675	0.996485	10530	1	-0.4526
RGS6	4	0.043666	0.1095	0.977242	1908	2	0.092642	0.2778	0.42626	0.996485	7452	2	0.092642
PRKRA	4	0.055454	0.13252	0.977242	2315	3	-1.1429	0.8187	0.82018	0.996485	14707	1	-1.1429
ITGA8	4	0.11373	0.23934	0.981598	4189	3	-0.40786	0.8191	0.82055	0.996485	14712	1	-0.40786
SHISA3	4	0.043724	0.1096	0.977242	1911	2	0.26917	0.28782	0.43619	0.996485	7621	2	0.26917
USP18	4	0.043762	0.1097	0.977242	1912	2	-0.75432	0.65517	0.70662	0.996485	12541	1	-0.75432
RAPGEF4	4	0.043782	0.10973	0.977242	1913	1	0.2126	0.45517	0.60259	0.996485	10541	1	0.2126
LRIF1	4	0.101	0.21682	0.977242	3813	3	-0.3652	0.81915	0.8206	0.996485	14714	1	-0.3652
TAS2R7	4	0.092519	0.20188	0.977242	3549	3	-0.64292	0.81982	0.82119	0.996485	14725	1	-0.64292
RHAG	4	0.047642	0.1172	0.977242	2053	3	-0.51951	0.81998	0.82133	0.996485	14727	1	-0.51951
HUNK	4	0.043897	0.10997	0.977242	1917	2	-0.30018	0.1472	0.29625	0.993152	5116	1	-0.30018
ETV3	4	0.04393	0.11003	0.977242	1918	2	-0.60936	0.84483	0.8449	0.996485	15170	0	-0.60936
NEIL2	4	0.01203	0.039728	0.977242	638	3	-0.69747	0.82027	0.82159	0.996485	14730	1	-0.69747
ATRIP	4	0.030457	0.082926	0.977242	1410	3	-1.189	0.82027	0.82159	0.996485	14731	1	-1.189
EPYC	4	0.043957	0.11008	0.977242	1921	2	-0.61149	0.97724	0.97752	0.997847	17570	0	-0.61149
GJD4	4	0.044012	0.11018	0.977242	1922	1	0.082626	0.58025	0.66788	0.996485	11784	1	0.082626
OLFML2B	4	0.11537	0.24212	0.981598	4226	3	-0.46447	0.82033	0.82165	0.996485	14732	1	-0.46447
SLC25A18	4	0.04407	0.11031	0.977242	1924	2	-0.16551	0.4336	0.58101	0.996485	10144	2	-0.16551
FGR	4	0.044078	0.11033	0.977242	1925	2	-0.50195	0.95262	0.95277	0.997847	17115	0	-0.50195
CSRP3	4	0.046568	0.11511	0.977242	2014	3	-0.53163	0.82039	0.82169	0.996485	14733	1	-0.53163
IDI1	3	0.044173	0.10723	0.977242	1927	1	-0.22471	0.15341	0.25542	0.993152	5223	1	-0.22471
C1orf43	4	0.079939	0.17885	0.977242	3152	3	-0.47836	0.82081	0.82208	0.996485	14741	1	-0.47836
ZNF749	4	0.044213	0.11059	0.977242	1929	2	-0.51363	0.85329	0.85342	0.996485	15311	0	-0.51363
ATAD5	4	0.044272	0.11071	0.977242	1930	1	1.1945	0.012672	0.04172	0.931301	730	3	1.1945
LACTB	4	0.044272	0.11071	0.977242	1931	2	-0.17838	0.14952	0.29856	0.993152	5149	1	-0.17838
GCM1	4	0.044272	0.11071	0.977242	1932	1	0.048751	0.27332	0.4218	0.996485	7371	1	0.048751
UHMK1	4	0.044272	0.11071	0.977242	1933	2	0.48529	0.035007	0.093475	0.968739	1662	2	0.48529
CPA6	4	0.044274	0.11071	0.977242	1934	2	-0.75781	0.91226	0.91239	0.997001	16399	0	-0.75781
CCNO	4	0.037785	0.097741	0.977242	1678	3	-0.81981	0.8211	0.82235	0.996485	14746	1	-0.81981
SON	4	0.10031	0.2156	0.977242	3794	3	-0.78313	0.82114	0.82239	0.996485	14748	1	-0.78313
YIPF7	4	0.033998	0.090121	0.977242	1547	3	-0.7229	0.82149	0.82272	0.996485	14751	1	-0.7229
CRX	4	0.068186	0.15676	0.977242	2744	3	-0.96239	0.82163	0.82284	0.996485	14752	1	-0.96239
OXSM	4	0.044571	0.11125	0.977242	1939	2	-0.09914	0.078131	0.17612	0.980589	3077	2	-0.09914
TAS2R60	4	0.088307	0.19429	0.977242	3416	3	-0.45085	0.82207	0.82322	0.996485	14758	1	-0.45085
IL13	4	0.044591	0.11129	0.977242	1941	2	-0.44933	0.057119	0.13666	0.980589	2365	1	-0.44933
FXYD2	4	0.042431	0.107	0.977242	1860	3	-0.49784	0.82228	0.82341	0.996485	14762	1	-0.49784
C2orf68	3	0.044612	0.10821	0.977242	1943	2	-1.7077	0.51329	0.56433	0.996485	11201	1	-1.7077
TRAPPC1	2	0.044665	0.080179	0.977242	1944	1	-1.6327	0.23847	0.29768	0.993152	6762	1	-1.6327
HPCA	2	0.044665	0.080179	0.977242	1945	1	-2.7444	0.81223	0.81172	0.996485	14594	0	-2.7444
ZFX	4	0.032477	0.08702	0.977242	1495	3	-0.54133	0.82273	0.82383	0.996485	14769	1	-0.54133
KLHL23	4	0.0447	0.11151	0.977242	1947	2	-0.65329	0.76121	0.77368	0.996485	13845	1	-0.65329
C2CD2	4	0.044704	0.11152	0.977242	1948	1	-0.11475	0.74452	0.76179	0.996485	13616	1	-0.11475
EOGT	4	0.044727	0.11156	0.977242	1949	2	-0.13924	0.18735	0.33639	0.9951	5883	2	-0.13924
ERICH1	3	0.044737	0.10848	0.977242	1950	1	0.029609	0.82567	0.8256	0.996485	14819	0	0.029609
RORB	4	0.044741	0.11158	0.977242	1951	2	-0.62461	0.97998	0.98015	0.997847	17622	0	-0.62461
OR10X1	4	0.044762	0.11163	0.977242	1952	1	1.1436	0.0078124	0.026366	0.926103	459	3	1.1436
CLIP2	4	0.044819	0.11174	0.977242	1953	1	0.45852	0.07059	0.16207	0.980589	2815	3	0.45852
MAGEA11	4	0.049355	0.12058	0.977242	2113	3	-0.47223	0.82284	0.82393	0.996485	14773	1	-0.47223
NAA20	2	0.044908	0.080572	0.977242	1955	2	-1.8438	0.95509	0.95518	0.997847	17167	0	-1.8438
ST8SIA1	4	0.031816	0.085655	0.977242	1468	3	-0.61042	0.82291	0.824	0.996485	14774	1	-0.61042
SLCO1A2	3	0.044926	0.10888	0.977242	1957	2	-1.0547	0.73202	0.73262	0.996485	13448	1	-1.0547
HPS3	4	0.044934	0.11196	0.977242	1958	2	0.044994	0.33096	0.47895	0.996485	8373	2	0.044994
ATP1A4	4	0.002389	0.0084797	0.952924	149	3	-0.90597	0.82291	0.824	0.996485	14775	1	-0.90597
RFXAP	4	0.071748	0.16352	0.977242	2849	3	-0.86311	0.82291	0.824	0.996485	14776	1	-0.86311
LIPE	4	0.085308	0.18876	0.977242	3311	3	-0.4726	0.82302	0.82411	0.996485	14779	1	-0.4726
SAGE1	4	0.04505	0.11216	0.977242	1962	2	-0.35257	0.85118	0.85129	0.996485	15268	0	-0.35257
EDN1	4	0.0024131	0.0085509	0.952924	152	3	-1.065	0.82388	0.8249	0.996485	14799	1	-1.065
CINP	2	0.045113	0.080912	0.977242	1964	2	-1.829	0.95489	0.95498	0.997847	17163	0	-1.829
LMX1B	4	0.084694	0.18764	0.977242	3291	3	-0.5809	0.82491	0.82581	0.996485	14809	1	-0.5809
NYAP1	4	0.045169	0.11238	0.977242	1966	2	-0.52885	0.49968	0.63199	0.996485	11085	1	-0.52885
DNAJB6	3	0.04518	0.10942	0.977242	1967	2	-0.9552	0.90378	0.9038	0.996999	16267	0	-0.9552
DHRS11	4	0.020737	0.062865	0.977242	1013	3	-1.228	0.82521	0.82609	0.996485	14814	1	-1.228
TRIM72	4	0.1283	0.26445	0.982958	4597	3	-0.56131	0.82593	0.82674	0.996485	14823	1	-0.56131
MAP10	4	0.044604	0.11132	0.977242	1942	3	-0.60518	0.82596	0.82678	0.996485	14825	1	-0.60518
SLC16A5	4	0.04528	0.1126	0.977242	1971	2	-0.17417	0.87294	0.8731	0.996485	15670	0	-0.17417
MAPKAPK3	4	0.045938	0.11389	0.977242	1993	3	-0.86621	0.82642	0.82721	0.996485	14834	1	-0.86621
ARL6IP6	4	0.045338	0.11271	0.977242	1973	1	0.95367	0.045427	0.11406	0.980589	1971	3	0.95367
CCDC39	4	0.020578	0.062546	0.977242	1010	3	-1.1919	0.82719	0.82793	0.996485	14848	1	-1.1919
MAGEB10	4	0.045395	0.11283	0.977242	1975	2	-0.47789	0.94628	0.94643	0.997397	17020	0	-0.47789
RBM46	4	0.075503	0.1705	0.977242	2982	3	-0.4473	0.82729	0.82803	0.996485	14850	1	-0.4473
ITSN1	4	0.084191	0.18671	0.977242	3277	3	-0.55622	0.82739	0.82812	0.996485	14852	1	-0.55622
PPP2R2A	3	0.045446	0.11001	0.977242	1978	2	-0.94867	0.33544	0.46176	0.996485	8446	1	-0.94867
EPB41L3	4	0.13341	0.27314	0.986763	4731	3	-0.41053	0.82762	0.82834	0.996485	14855	1	-0.41053
IL17C	4	0.096014	0.20813	0.977242	3657	3	-0.45163	0.82767	0.82839	0.996485	14860	1	-0.45163
OR6P1	4	0.045654	0.11336	0.977242	1981	2	-0.60381	0.93995	0.94015	0.997001	16910	0	-0.60381
PFAS	2	0.045663	0.081822	0.977242	1982	2	-3.7138	0.95434	0.95441	0.997847	17153	0	-3.7138
GABPB1	2	0.045663	0.081822	0.977242	1983	2	-2.9372	0.95434	0.95441	0.997847	17152	0	-2.9372
ZNF85	2	0.045663	0.081822	0.977242	1984	2	-1.58	0.95434	0.95441	0.997847	17154	0	-1.58
DOCK11	4	0.0012127	0.0043399	0.894374	76	3	-0.9453	0.82806	0.82874	0.996485	14867	1	-0.9453
ANKDD1B	4	0.095649	0.20748	0.977242	3651	3	-0.34807	0.82926	0.82987	0.996485	14882	1	-0.34807
ARMC2	4	0.10678	0.22707	0.981598	3973	3	-0.36947	0.8296	0.8302	0.996485	14888	1	-0.36947
GNGT2	3	0.045763	0.11071	0.977242	1988	2	-0.85215	0.11319	0.20398	0.987372	4130	1	-0.85215
IL18BP	4	0.045798	0.11362	0.977242	1989	2	-0.29439	0.17774	0.32685	0.993545	5707	1	-0.29439
TNFRSF1B	4	0.045811	0.11364	0.977242	1990	2	-0.89243	0.90492	0.90508	0.997001	16289	0	-0.89243
ARCN1	2	0.045816	0.082088	0.977242	1991	1	0.50732	0.046923	0.083915	0.962397	2015	1	0.50732
GPX5	4	0.032222	0.086497	0.977242	1484	3	-0.81671	0.83001	0.8306	0.996485	14896	1	-0.81671
MPPED1	4	0.040998	0.1042	0.977242	1812	3	-0.56374	0.83051	0.8311	0.996485	14905	1	-0.56374
TMEM176B	4	0.091443	0.19993	0.977242	3510	3	-0.78108	0.8311	0.83165	0.996485	14916	1	-0.78108
PDHA2	4	0.028364	0.078582	0.977242	1320	3	-0.59295	0.83156	0.83209	0.996485	14926	1	-0.59295
CCDC120	4	0.015408	0.050194	0.977242	811	3	-0.96884	0.83235	0.8328	0.996485	14939	1	-0.96884
TMEM249	4	0.045971	0.11396	0.977242	1997	2	0.025275	0.10645	0.22683	0.989638	3927	2	0.025275
APOBEC3A	4	0.046086	0.11421	0.977242	1998	1	1.1693	0.010188	0.033937	0.931301	585	3	1.1693
HACL1	4	0.031868	0.085757	0.977242	1471	3	-0.87247	0.83254	0.83298	0.996485	14942	1	-0.87247
[truncated: 15,943 more rows]

## Sheet: C. MAGeCK result_fitness_D14
id	num	neg|score	neg|p-value	neg|fdr	neg|rank	neg|goodsgrna	neg|lfc	pos|score	pos|p-value	pos|fdr	pos|rank	pos|goodsgrna	pos|lfc
ZBTB5	4	0.91446	0.91467	0.999822	16294	0	2.7461	1.7449e-05	7.3933e-05	0.5	1	3	2.7461
MAN2A1	3	0.92013	0.92021	0.999822	16385	0	0.27582	2.2764e-05	7.4487e-05	0.5	2	2	0.27582
ZFYVE19	4	0.99996	0.99996	0.999963	17878	0	3.4347	3.6822e-05	0.00014537	0.5	3	4	3.4347
COL18A1	4	0.39953	0.5477	0.999822	9449	1	2.5059	4.241e-05	0.00016919	0.5	4	2	2.5059
TPPP	4	0.99995	0.99995	0.999963	17877	0	2.5731	5.3556e-05	0.0002146	0.5	5	4	2.5731
C22orf42	4	0.99851	0.99849	0.999963	17851	0	3.1934	5.7647e-05	0.0002326	0.5	6	4	3.1934
MCM4	3	0.99994	0.99993	0.999963	17876	0	3.2389	6.4273e-05	0.00020408	0.5	7	3	3.2389
UBN1	4	0.99993	0.99993	0.999963	17875	0	2.4599	6.808e-05	0.00027164	0.5	8	4	2.4599
CXCR4	4	0.95508	0.95522	0.999822	17036	0	0.55546	9.1052e-05	0.0003525	0.5	9	2	0.55546
PIWIL3	4	0.99218	0.99221	0.999822	17715	0	3.1711	9.908e-05	0.00038517	0.5	10	4	3.1711
CISH	4	0.98074	0.9809	0.999822	17488	0	2.9396	0.00010441	0.00040013	0.5	11	4	2.9396
CAPRIN1	4	0.67657	0.72138	0.999822	12686	1	2.2171	0.00010734	0.00041286	0.5	12	2	2.2171
DZIP1	3	0.0056651	0.015567	0.889812	357	2	-1.132	0.00011381	0.00035139	0.5	13	1	-1.132
TSC1	4	0.57365	0.66834	0.999822	11623	1	2.2448	0.00013281	0.00050812	0.534362	14	2	2.2448
NAA15	2	0.99983	0.99983	0.999963	17874	0	4.9572	0.00017372	0.00034918	0.5	15	2	4.9572
GINM1	4	0.8763	0.87654	0.999822	15588	0	2.0476	0.00020047	0.00074293	0.627925	16	3	2.0476
SLC25A1	3	0.35555	0.47619	0.997518	8758	1	0.47489	0.00020486	0.00061334	0.609186	17	1	0.47489
LARS2	2	0.99979	0.99979	0.999963	17873	0	3.9529	0.00020742	0.00041951	0.5	18	2	3.9529
KLHL33	4	0.97367	0.97394	0.999822	17375	0	1.8467	0.00021245	0.00078613	0.627925	19	3	1.8467
DAPK3	4	0.99871	0.99869	0.999963	17855	0	2.4921	0.00022469	0.00082767	0.627925	20	4	2.4921
C19orf25	3	0.57323	0.60637	0.999822	11617	1	3.808	0.00022553	0.00068368	0.627925	21	2	3.808
ACER1	4	0.0039702	0.013849	0.889812	254	1	1.7663	0.00023486	0.00086145	0.627925	22	2	1.7663
TAPBPL	4	0.56768	0.66562	0.999822	11577	1	2.6595	0.00025329	0.00092735	0.627925	23	3	2.6595
SURF2	4	0.99972	0.99972	0.999963	17872	0	1.2641	0.00028266	0.001027	0.627925	24	4	1.2641
USE1	3	0.42239	0.51267	0.999822	9827	1	4.1229	0.00028557	0.00085259	0.627925	25	2	4.1229
CCDC175	4	0.42319	0.57114	0.999822	9839	1	2.182	0.00029031	0.0010575	0.627925	26	3	2.182
SLC25A3	3	0.96787	0.96809	0.999822	17278	0	2.642	0.0002959	0.00087972	0.627925	27	3	2.642
RNF11	4	0.75338	0.76973	0.999822	13578	1	2.2744	0.00032717	0.0011876	0.627925	28	3	2.2744
RC3H1	4	0.31362	0.46326	0.994549	8133	2	0.34954	0.00033383	0.0012103	0.627925	29	2	0.34954
TIPRL	3	0.42239	0.51267	0.999822	9822	1	4.0688	0.0003352	0.001006	0.627925	30	2	4.0688
AMER3	3	0.083465	0.16664	0.964602	3228	2	-0.89074	0.00034142	0.0010237	0.627925	31	1	-0.89074
MYH9	4	0.98873	0.98878	0.999822	17659	0	1.4396	0.00035903	0.0012923	0.627925	32	4	1.4396
STAC2	4	0.99961	0.99962	0.999963	17871	0	1.462	0.00038924	0.0014053	0.627925	33	4	1.462
PIN4	3	0.99961	0.9996	0.999963	17870	0	1.6179	0.00038956	0.0011655	0.627925	34	3	1.6179
CHRNB4	4	0.090625	0.19924	0.97028	3455	1	1.5595	0.00041113	0.0014889	0.627925	35	2	1.5595
SMARCA4	4	0.21931	0.37037	0.99093	6457	2	1.2479	0.00041637	0.0015116	0.627925	36	2	1.2479
JOSD2	4	0.99956	0.99957	0.999963	17869	0	1.4499	0.00043779	0.0015808	0.628053	37	4	1.4499
MAP4K5	3	0.99954	0.99953	0.999963	17868	0	2.0351	0.00045698	0.0013721	0.627925	38	3	2.0351
SYT11	4	0.57365	0.66834	0.999822	11633	1	2.7068	0.00046682	0.0017082	0.65882	39	3	2.7068
ARHGEF15	4	0.86736	0.86752	0.999822	15438	0	2.2277	0.00047642	0.0017384	0.65882	40	3	2.2277
ZNF407	1	0.99952	0.99955	0.999963	17867	0	5.6105	0.00047804	0.00047821	0.534344	41	1	5.6105
ABHD6	4	0.85287	0.85303	0.999822	15168	0	1.7581	0.00049063	0.0017863	0.65882	42	2	1.7581
UQCRC2	3	0.99951	0.9995	0.999963	17866	0	2.7737	0.00049457	0.0014712	0.627925	43	3	2.7737
COQ6	3	0.99951	0.9995	0.999963	17865	0	3.1314	0.00049457	0.0014712	0.627925	44	3	3.1314
MTA3	4	0.90194	0.90216	0.999822	16058	0	2.1593	0.00049552	0.0018057	0.65882	45	3	2.1593
OPTC	3	0.99386	0.99399	0.999822	17751	0	1.4104	0.00052348	0.0015432	0.627925	46	3	1.4104
COQ10A	3	0.99947	0.99947	0.999963	17864	0	1.9193	0.00052551	0.0015454	0.627925	47	3	1.9193
FAM169A	4	0.99946	0.99947	0.999963	17863	0	1.0828	0.00053949	0.0019574	0.699901	48	4	1.0828
SIRPB1	4	0.58389	0.67325	0.999822	11704	1	1.4468	0.00057141	0.0020865	0.706578	49	3	1.4468
RASSF3	4	0.97616	0.97646	0.999822	17415	0	0.52325	0.00057656	0.002102	0.706578	50	3	0.52325
HIF1AN	4	0.70162	0.73611	0.999822	12957	1	1.6962	0.00059661	0.0021662	0.706578	51	2	1.6962
PTOV1	4	0.9381	0.93828	0.999822	16736	0	1.9016	0.00062929	0.0022831	0.706578	52	3	1.9016
ZNF382	4	0.96026	0.96041	0.999822	17127	0	3.4025	0.00063588	0.0023069	0.706578	53	3	3.4025
MAST1	4	0.41338	0.56144	0.999822	9673	1	1.0517	0.00063723	0.0023097	0.706578	54	2	1.0517
APOBEC3A	4	0.77099	0.7823	0.999822	13846	1	1.6789	0.00064409	0.0023318	0.706578	55	3	1.6789
TTF1	2	0.99931	0.99932	0.999963	17862	0	3.5716	0.00068809	0.0013372	0.627925	56	2	3.5716
IQCF5	4	0.94779	0.94798	0.999822	16890	0	1.9761	0.00069582	0.0025212	0.727004	57	3	1.9761
OVOL1	4	0.44453	0.59211	0.999822	10188	2	0.18316	0.00075858	0.0027317	0.770653	58	2	0.18316
RIMKLB	4	0.072601	0.16629	0.964602	2873	2	1.3222	0.00076656	0.0027588	0.770653	59	2	1.3222
HSP90AB1	3	0.13479	0.2327	0.972263	4782	1	3.6166	0.0007716	0.0022548	0.706578	60	2	3.6166
POU3F3	4	0.078181	0.17654	0.969139	3062	2	-0.60207	0.00081925	0.0029332	0.804714	61	1	-0.60207
MARCO	4	0.94525	0.94541	0.999822	16852	0	2.3373	0.00084147	0.0030158	0.804714	62	3	2.3373
ALYREF	3	0.91222	0.91232	0.999822	16255	0	2.3594	0.00084248	0.0024437	0.727004	63	2	2.3594
FPGS	3	0.65863	0.66942	0.999822	12461	1	3.3256	0.00085687	0.0024852	0.727004	64	2	3.3256
FUCA1	4	0.68216	0.72461	0.999822	12740	1	1.2031	0.00087991	0.0031664	0.806999	65	3	1.2031
ARID1B	4	0.99911	0.99911	0.999963	17861	0	1.6145	0.00088786	0.0031941	0.806999	66	4	1.6145
HPCAL4	4	0.99911	0.99911	0.999963	17860	0	1.7419	0.0008924	0.0032046	0.806999	67	4	1.7419
GAL3ST4	4	0.8063	0.81008	0.999822	14394	1	1.5354	0.00090837	0.0032489	0.806999	68	3	1.5354
CASQ1	4	0.99909	0.99909	0.999963	17859	0	1.7212	0.00090865	0.00325	0.806999	69	4	1.7212
CDCA7	4	0.75251	0.76914	0.999822	13571	1	0.30165	0.00094057	0.0033685	0.808882	70	2	0.30165
ZNF541	4	0.69915	0.73464	0.999822	12922	1	1.8728	0.00099844	0.0035707	0.808882	71	3	1.8728
TECTA	4	0.51501	0.64259	0.999822	11106	1	0.38074	0.0010012	0.0035806	0.808882	72	2	0.38074
STRBP	4	0.28696	0.43694	0.994549	7615	1	2.4798	0.001009	0.0036133	0.808882	73	3	2.4798
FBXL12	4	0.88113	0.88135	0.999822	15679	0	0.28437	0.0010619	0.0038138	0.808882	74	2	0.28437
TMEM115	4	0.39524	0.54345	0.999822	9371	2	1.2737	0.0010642	0.0038227	0.808882	75	2	1.2737
BCL7C	4	0.8977	0.89784	0.999822	15974	0	2.5338	0.0011072	0.0039722	0.808882	76	3	2.5338
NMD3	2	0.99889	0.99887	0.999963	17858	0	2.9091	0.0011111	0.0021623	0.706578	77	2	2.9091
BABAM1	4	0.73743	0.75874	0.999822	13399	1	0.96851	0.0011225	0.0040259	0.808882	78	2	0.96851
AEBP2	4	0.7675	0.77975	0.999822	13792	1	1.5247	0.0011271	0.0040375	0.808882	79	3	1.5247
ASH1L	4	0.059973	0.14249	0.96067	2505	1	2.0981	0.0011331	0.0040564	0.808882	80	3	2.0981
TYR	4	0.70309	0.737	0.999822	12976	1	1.8177	0.0011434	0.0040968	0.808882	81	3	1.8177
PEX13	4	0.3253	0.47463	0.997518	8307	1	1.5239	0.0011591	0.0041588	0.808882	82	2	1.5239
PRMT10	4	0.99884	0.99883	0.999963	17857	0	1.7543	0.0011614	0.0041682	0.808882	83	4	1.7543
THSD4	4	0.23729	0.38805	0.994346	6751	1	2.22	0.0011773	0.004217	0.808882	84	3	2.22
CWC22	1	0.99879	0.99883	0.999963	17856	0	5.2461	0.0012141	0.001176	0.627925	85	1	5.2461
TTLL7	4	0.66048	0.71239	0.999822	12484	1	2.1071	0.0012207	0.004366	0.808882	86	3	2.1071
HOXA5	4	0.47254	0.62022	0.999822	10649	1	1.686	0.0012242	0.0043781	0.808882	87	3	1.686
ACAP1	4	0.79679	0.80229	0.999822	14246	1	0.29996	0.0012438	0.0044463	0.808882	88	2	0.29996
CCDC105	4	0.59811	0.68012	0.999822	11853	1	1.9088	0.0012657	0.0045138	0.808882	89	3	1.9088
SLC38A10	3	0.84852	0.84843	0.999822	15082	0	2.1874	0.0012742	0.0036715	0.808882	90	2	2.1874
XKR3	3	0.98263	0.98278	0.999822	17532	0	2.6623	0.0012816	0.0036875	0.808882	91	3	2.6623
MMADHC	4	0.90472	0.90492	0.999822	16105	0	2.4289	0.0012871	0.0045886	0.808882	92	3	2.4289
SESN2	4	0.37241	0.52092	0.999822	9030	1	0.74728	0.0013045	0.004644	0.808882	93	3	0.74728
TMTC1	4	0.99483	0.99486	0.999822	17776	0	1.8905	0.0013057	0.0046473	0.808882	94	4	1.8905
PLXDC2	4	0.44335	0.59099	0.999822	10159	1	1.8528	0.0013153	0.0046789	0.808882	95	3	1.8528
SP2	4	0.99868	0.99866	0.999963	17854	0	1.9806	0.0013221	0.0047054	0.808882	96	4	1.9806
QRICH2	4	0.86515	0.86537	0.999822	15395	0	0.61921	0.0013651	0.0048527	0.822686	97	2	0.61921
EIF2S3	3	0.99788	0.99792	0.999822	17843	0	3.6196	0.0013722	0.0039312	0.808882	98	3	3.6196
CEP85	3	0.9986	0.99862	0.999963	17853	0	1.9107	0.0014009	0.0039955	0.808882	99	3	1.9107
AKR1D1	4	0.9683	0.96845	0.999822	17284	0	1.8256	0.0014258	0.0050654	0.822686	100	3	1.8256
KCND3	4	0.99857	0.99855	0.999963	17852	0	0.92958	0.0014267	0.0050709	0.822686	101	4	0.92958
C20orf166	4	0.91993	0.92022	0.999822	16383	0	1.6936	0.0014345	0.0050997	0.822686	102	3	1.6936
PRIMPOL	4	0.93903	0.93922	0.999822	16750	0	1.7968	0.001437	0.005113	0.822686	103	3	1.7968
NAA11	4	0.79481	0.8007	0.999822	14214	1	1.7417	0.0014679	0.0052138	0.822686	104	3	1.7417
BAG3	4	0.32403	0.47336	0.997518	8289	2	-0.15032	0.0014864	0.0052775	0.822686	105	1	-0.15032
KIAA0430	4	0.99851	0.99849	0.999963	17850	0	1.9799	0.0014906	0.0052919	0.822686	106	4	1.9799
RAD9A	2	0.36804	0.39681	0.994549	8950	1	1.806	0.0015322	0.0029947	0.804714	107	1	1.806
USP39	3	0.67203	0.68017	0.999822	12624	1	3.5814	0.0015493	0.0044252	0.808882	108	2	3.5814
TRMT112	3	0.045833	0.11087	0.956365	2020	1	2.1996	0.0015699	0.0044894	0.808882	109	2	2.1996
GRN	4	0.87176	0.87197	0.999822	15510	0	2.0084	0.0015774	0.0056029	0.86352	110	3	2.0084
PEX6	4	0.57882	0.67083	0.999822	11660	1	1.418	0.0016189	0.0057543	0.879284	111	3	1.418
C1QL2	4	0.93805	0.93823	0.999822	16732	0	2.1391	0.0016554	0.0058817	0.881666	112	3	2.1391
TM9SF3	4	0.99832	0.99831	0.999933	17849	0	1.6009	0.0016815	0.0059737	0.881666	113	4	1.6009
TIMM23	2	0.99831	0.99829	0.999933	17848	0	3.6705	0.0016858	0.0033026	0.80883	114	2	3.6705
P4HA3	4	0.044921	0.11363	0.956365	1990	3	-0.75397	0.0016986	0.0060307	0.881666	115	1	-0.75397
PAFAH1B3	4	0.99827	0.99827	0.999933	17847	0	1.1411	0.0017294	0.0061426	0.881666	116	4	1.1411
KNTC1	4	0.9041	0.90433	0.999822	16089	0	2.7087	0.0017365	0.0061642	0.881666	117	3	2.7087
TEX37	4	0.074349	0.16943	0.964602	2938	1	2.1822	0.0017464	0.0062013	0.881666	118	3	2.1822
TSNAX	4	0.10875	0.23109	0.972263	4033	1	-0.27858	0.0017896	0.0063541	0.881666	119	1	-0.27858
PPP1R16A	3	0.69315	0.69792	0.999822	12849	1	2.4097	0.0018021	0.0051513	0.822686	120	2	2.4097
TET3	4	0.13843	0.28176	0.977865	4887	2	0.5857	0.0018207	0.0064483	0.881666	121	2	0.5857
CMTM4	4	0.99813	0.99813	0.99992	17846	0	1.1148	0.0018721	0.0066543	0.881666	122	4	1.1148
MYADML2	4	0.23532	0.38618	0.993249	6728	2	-0.26896	0.0019108	0.0067966	0.881666	123	1	-0.26896
NUB1	4	0.11783	0.24676	0.974227	4300	2	-0.18728	0.0019108	0.0067966	0.881666	124	2	-0.18728
ADAMTS14	4	0.68311	0.72518	0.999822	12743	1	1.6125	0.0019307	0.0068642	0.881666	125	3	1.6125
RTKN2	4	0.87203	0.87224	0.999822	15513	0	1.9796	0.0019387	0.0068924	0.881666	126	3	1.9796
TNFAIP8L2	4	0.99804	0.99803	0.999876	17845	0	0.97846	0.0019641	0.0069772	0.881666	127	4	0.97846
IPMK	4	0.80761	0.81119	0.999822	14411	1	2.9357	0.001974	0.007012	0.881666	128	3	2.9357
FOXJ3	4	0.16886	0.32066	0.986839	5539	1	1.9469	0.001974	0.007012	0.881666	129	2	1.9469
IL1RL2	4	0.45225	0.59985	0.999822	10305	1	-0.23539	0.002032	0.0072197	0.881666	130	1	-0.23539
IL1B	2	0.89027	0.89006	0.999822	15842	0	2.8415	0.002078	0.0040935	0.808882	131	2	2.8415
CDSN	4	0.40395	0.5521	0.999822	9521	1	1.6412	0.0020971	0.0074595	0.881666	132	3	1.6412
EPHA3	4	0.80674	0.81048	0.999822	14399	1	1.7267	0.0021034	0.00748	0.881666	133	3	1.7267
C9orf92	4	0.99789	0.99789	0.999822	17844	0	0.92171	0.0021147	0.0075193	0.881666	134	4	0.92171
NR2C1	4	0.98256	0.98268	0.999822	17531	0	1.4731	0.0021359	0.0075913	0.881666	135	4	1.4731
PRKCZ	4	0.99786	0.99787	0.999822	17842	0	1.6163	0.0021415	0.0076185	0.881666	136	4	1.6163
KMO	4	0.21214	0.36331	0.988701	6325	2	-0.26134	0.0021532	0.0076633	0.881666	137	1	-0.26134
SLC27A2	4	0.7228	0.74935	0.999822	13218	1	1.5586	0.0021659	0.0077121	0.881666	138	3	1.5586
SKIV2L	4	0.97903	0.97928	0.999822	17457	0	2.0381	0.0021837	0.0077708	0.881666	139	3	2.0381
KDSR	2	0.99782	0.99777	0.999822	17841	0	3.2746	0.0021848	0.004305	0.808882	140	2	3.2746
PLXNB3	4	0.99777	0.99779	0.999822	17840	0	1.3886	0.0022264	0.0079258	0.881666	141	4	1.3886
SEZ6L2	4	0.99777	0.99778	0.999822	17839	0	0.92885	0.0022339	0.0079602	0.881666	142	4	0.92885
CAPRIN2	4	0.99775	0.99776	0.999822	17838	0	1.5795	0.0022548	0.0080333	0.881666	143	4	1.5795
IL12RB1	4	0.99773	0.99775	0.999822	17837	0	1.5846	0.0022703	0.008082	0.881666	144	4	1.5846
SSTR4	4	0.20921	0.36046	0.988701	6277	1	0.4776	0.0022744	0.0080947	0.881666	145	2	0.4776
PCDHGA10	4	0.31152	0.46117	0.994549	8095	2	0.18863	0.0022744	0.0080947	0.881666	146	2	0.18863
ACP2	4	0.65358	0.70863	0.999822	12393	1	1.0171	0.0022744	0.0080947	0.881666	147	2	1.0171
CLTC	3	0.78099	0.78097	0.999822	14002	0	3.3845	0.0022994	0.006487	0.881666	148	2	3.3845
CARD8	4	0.99697	0.99701	0.999822	17824	0	1.4956	0.0023186	0.0082565	0.881666	149	4	1.4956
RCOR2	4	0.99762	0.99762	0.999822	17836	0	1.3712	0.0023759	0.0084364	0.881666	150	4	1.3712
CDC73	3	0.98131	0.98147	0.999822	17506	0	2.474	0.0023883	0.0067412	0.881666	151	3	2.474
C16orf90	4	0.98686	0.98689	0.999822	17614	0	1.2492	0.0023956	0.0085029	0.881666	152	4	1.2492
KPNA4	4	0.9976	0.9976	0.999822	17835	0	1.7719	0.0023975	0.0085079	0.881666	153	4	1.7719
NUDT15	4	0.99759	0.99758	0.999822	17834	0	1.4873	0.0024091	0.0085378	0.881666	154	4	1.4873
CAMTA1	4	0.90728	0.9075	0.999822	16157	0	1.7964	0.0024163	0.0085666	0.881666	155	3	1.7964
FAM175A	3	0.97359	0.97377	0.999822	17372	0	3.2607	0.0024552	0.0069113	0.881666	156	3	3.2607
YTHDC2	4	0.9975	0.99749	0.999822	17833	0	1.0419	0.0025015	0.0088579	0.881666	157	4	1.0419
GRM8	4	0.9975	0.99749	0.999822	17832	0	1.4541	0.0025042	0.0088656	0.881666	158	4	1.4541
TBC1D10B	4	0.10366	0.22207	0.971194	3885	2	-0.38287	0.0025168	0.0089044	0.881666	159	2	-0.38287
KIF1C	4	0.65699	0.7105	0.999822	12439	1	0.42546	0.0025168	0.0089044	0.881666	160	2	0.42546
GMPR2	4	0.97881	0.97906	0.999822	17456	0	0.82759	0.0025168	0.0089044	0.881666	161	3	0.82759
EML1	4	0.99251	0.99254	0.999822	17723	0	2.321	0.0025532	0.0090262	0.881666	162	4	2.321
RFPL3S	4	0.9334	0.93363	0.999822	16647	0	1.4474	0.0025664	0.0090728	0.881666	163	3	1.4474
TATDN3	4	0.99743	0.99742	0.999822	17831	0	1.2786	0.002568	0.0090755	0.881666	164	4	1.2786
ZNF789	4	0.84526	0.84536	0.999822	15030	1	1.7595	0.0025742	0.0090899	0.881666	165	3	1.7595
LUC7L	4	0.18058	0.33225	0.988174	5733	2	0.88625	0.0025752	0.0090922	0.881666	166	2	0.88625
CLDN10	4	0.45965	0.60731	0.999822	10441	1	1.5617	0.0026001	0.009183	0.881666	167	3	1.5617
PDYN	2	0.99739	0.99734	0.999822	17830	0	3.2981	0.0026133	0.0051551	0.822686	168	2	3.2981
WARS	2	0.98995	0.98992	0.999822	17685	0	3.4452	0.0026237	0.0051767	0.822686	169	2	3.4452
RBM38	4	0.12195	0.25388	0.974486	4415	2	0.90178	0.0026305	0.0092893	0.881666	170	2	0.90178
KLHL11	4	0.58149	0.67208	0.999822	11682	1	0.53203	0.002638	0.0093115	0.881666	171	3	0.53203
NONO	4	0.88629	0.88652	0.999822	15771	0	2.0832	0.0026471	0.0093414	0.881666	172	3	2.0832
C19orf81	4	0.73647	0.75809	0.999822	13385	1	1.9583	0.0026699	0.0094062	0.881666	173	3	1.9583
ATG13	4	0.22181	0.37284	0.992059	6496	1	1.4595	0.0026986	0.0095031	0.881666	174	3	1.4595
APOO	4	0.20322	0.35447	0.988174	6158	2	1.3433	0.0027051	0.0095202	0.881666	175	2	1.3433
PPY	4	0.21637	0.36749	0.988701	6403	2	1.0632	0.0027051	0.0095202	0.881666	176	2	1.0632
CCR2	4	0.392	0.54018	0.999822	9320	2	-0.29829	0.0027592	0.0097152	0.881666	177	1	-0.29829
C18orf8	3	0.99722	0.99725	0.999822	17829	0	1.3021	0.0027797	0.0078023	0.881666	178	3	1.3021
LIPJ	4	0.10758	0.22901	0.971194	3983	3	-0.69084	0.0028197	0.0099317	0.881899	179	1	-0.69084
RHOC	4	0.36049	0.50917	0.999822	8839	2	1.0861	0.0028285	0.0099644	0.881899	180	2	1.0861
ODF4	3	0.39832	0.49911	0.999822	9427	1	2.8521	0.0028365	0.0079635	0.881666	181	2	2.8521
DENND5A	4	0.18388	0.33555	0.988174	5785	2	0.77727	0.0028631	0.010089	0.884173	182	2	0.77727
USP54	4	0.99714	0.99715	0.999822	17828	0	2.2825	0.0028631	0.010089	0.884173	183	4	2.2825
RBM39	3	0.78472	0.78467	0.999822	14059	0	1.6099	0.0028882	0.0081103	0.881666	184	2	1.6099
C6orf57	3	0.99709	0.99712	0.999822	17827	0	1.4158	0.0029099	0.0081728	0.881666	185	3	1.4158
INO80E	3	0.97872	0.97889	0.999822	17454	0	3.0326	0.0029124	0.0081817	0.881666	186	3	3.0326
PRR14L	4	0.14015	0.28462	0.977865	4933	1	2.0819	0.0029135	0.010257	0.884349	187	3	2.0819
FABP2	4	0.99705	0.99708	0.999822	17826	0	1.0606	0.0029528	0.010395	0.884349	188	4	1.0606
PLEKHG2	4	0.95413	0.95429	0.999822	17016	0	1.5174	0.0029584	0.010416	0.884349	189	2	1.5174
SEMA5A	4	0.81158	0.81457	0.999822	14472	1	0.9854	0.0029712	0.010456	0.884349	190	3	0.9854
TMEM200B	4	0.997	0.99704	0.999822	17825	0	1.0135	0.0029957	0.010546	0.884349	191	4	1.0135
SH3GLB2	4	0.62507	0.69368	0.999822	12109	1	1.6357	0.0030037	0.010574	0.884349	192	2	1.6357
BCL2L12	4	0.9542	0.95436	0.999822	17018	0	1.484	0.0030513	0.010726	0.884349	193	2	1.484
HOMER3	4	0.36885	0.51744	0.999822	8966	2	1.4967	0.0030513	0.010726	0.884349	194	2	1.4967
CDC20	2	0.99692	0.99689	0.999822	17823	0	3.1518	0.0030767	0.0060412	0.881666	195	2	3.1518
SMC1B	4	0.99691	0.99695	0.999822	17822	0	1.2558	0.0030857	0.010843	0.884349	196	4	1.2558
BPIFB2	4	0.37692	0.52538	0.999822	9091	1	2.557	0.0031005	0.010899	0.884349	197	3	2.557
ITPK1	3	0.53919	0.58362	0.999822	11316	1	3.0154	0.0031114	0.0087084	0.881666	198	2	3.0154
SGPL1	4	0.54225	0.65428	0.999822	11350	1	1.2254	0.0031136	0.010944	0.884349	199	3	1.2254
LGALS4	4	0.98736	0.98741	0.999822	17624	0	1.911	0.0031456	0.011068	0.884349	200	4	1.911
CFLAR	4	0.90446	0.90466	0.999822	16100	0	1.7091	0.003176	0.011188	0.884349	201	2	1.7091
PRPH2	4	0.17287	0.32465	0.988174	5591	1	1.6312	0.003231	0.011365	0.884349	202	3	1.6312
PPAP2A	4	0.99674	0.99677	0.999822	17821	0	0.77981	0.0032627	0.011491	0.884349	203	4	0.77981
RAB20	4	0.62659	0.69443	0.999822	12125	1	1.4557	0.0033092	0.011636	0.884349	204	3	1.4557
ENPP1	4	0.99669	0.99673	0.999822	17820	0	1.078	0.0033127	0.011646	0.884349	205	4	1.078
FBXL8	4	0.40205	0.55028	0.999822	9484	1	1.5224	0.0033309	0.011707	0.884349	206	3	1.5224
DGKA	4	0.99665	0.9967	0.999822	17819	0	1.0386	0.003348	0.011762	0.884349	207	4	1.0386
FZD10	4	0.99663	0.99667	0.999822	17818	0	0.88486	0.0033692	0.011834	0.884349	208	4	0.88486
EBP	4	0.99134	0.99137	0.999822	17701	0	1.6531	0.0033724	0.011847	0.884349	209	4	1.6531
POP4	3	0.99662	0.99668	0.999822	17817	0	2.3118	0.0033754	0.009399	0.881666	210	3	2.3118
DERL2	4	0.99662	0.99667	0.999822	17816	0	0.98659	0.0033768	0.01186	0.884349	211	4	0.98659
ACOT13	4	0.69877	0.7344	0.999822	12919	1	1.4707	0.003408	0.011961	0.884349	212	3	1.4707
ZHX3	4	0.98911	0.98916	0.999822	17664	0	2.3109	0.0034158	0.011982	0.884349	213	4	2.3109
XPNPEP3	3	0.91895	0.91904	0.999822	16364	0	0.7544	0.0034561	0.0096133	0.881666	214	1	0.7544
KRTAP26-1	4	0.99652	0.99657	0.999822	17815	0	1.2283	0.0034761	0.012198	0.884349	215	4	1.2283
CXCL13	3	0.96444	0.9647	0.999822	17212	0	1.9353	0.0034785	0.0096714	0.881666	216	3	1.9353
MMP28	4	0.87296	0.87318	0.999822	15532	0	2.1684	0.0034811	0.01221	0.884349	217	3	2.1684
ABCG5	4	0.65563	0.70975	0.999822	12421	1	1.8183	0.0034811	0.01221	0.884349	218	3	1.8183
C10orf88	4	0.8003	0.80514	0.999822	14302	1	-0.045562	0.0034859	0.012223	0.884349	219	1	-0.045562
PJA2	4	0.73185	0.75515	0.999822	13339	1	0.094001	0.0034859	0.012223	0.884349	220	2	0.094001
SLC22A5	4	0.033563	0.091162	0.946491	1609	2	-0.77174	0.0034859	0.012223	0.884349	221	1	-0.77174
ITGB8	4	0.77574	0.78586	0.999822	13921	1	0.06609	0.0034859	0.012223	0.884349	222	2	0.06609
PTCD2	4	0.057943	0.13868	0.96021	2434	2	-1.363	0.0034859	0.012223	0.884349	223	1	-1.363
C17orf89	3	0.98917	0.98929	0.999822	17668	0	3.3286	0.00355	0.0098758	0.881899	224	3	3.3286
NOSIP	3	0.99644	0.9965	0.999822	17814	0	2.4362	0.0035563	0.0098924	0.881899	225	3	2.4362
DPH2	4	0.87855	0.8788	0.999822	15640	0	1.5198	0.0035944	0.012584	0.885723	226	2	1.5198
SEC61A1	2	0.99639	0.99637	0.999822	17813	0	3.3102	0.0036061	0.0070414	0.881666	227	2	3.3102
SETD3	4	0.99639	0.99642	0.999822	17812	0	1.04	0.0036106	0.012644	0.885723	228	4	1.04
DAG1	4	0.99635	0.99639	0.999822	17811	0	1.2138	0.0036469	0.012779	0.885723	229	4	1.2138
ZC3H7A	4	0.36933	0.51792	0.999822	8976	2	-0.25852	0.0036675	0.012851	0.885723	230	1	-0.25852
MRPL42	2	0.69427	0.69385	0.999822	12863	0	2.4465	0.0036843	0.0071876	0.881666	231	1	2.4465
SRD5A1	4	0.1907	0.34226	0.988174	5912	1	1.8559	0.0036942	0.012938	0.885723	232	3	1.8559
RWDD3	3	0.9963	0.99636	0.999822	17810	0	1.1096	0.0036954	0.010256	0.884349	233	3	1.1096
RHNO1	4	0.99629	0.99632	0.999822	17809	0	1.8597	0.0037086	0.012984	0.885723	234	4	1.8597
LRRC48	4	0.75891	0.77353	0.999822	13666	1	0.64073	0.003728	0.013046	0.885723	235	2	0.64073
ZNF10	4	0.99627	0.9963	0.999822	17808	0	0.89287	0.0037346	0.013068	0.885723	236	4	0.89287
RPRD1A	4	0.99623	0.99626	0.999822	17807	0	1.056	0.0037678	0.013176	0.885723	237	4	1.056
CSTF1	2	0.99623	0.99619	0.999822	17806	0	3.0942	0.0037692	0.007351	0.881666	238	2	3.0942
PREPL	4	0.25957	0.4101	0.994549	7129	2	0.39096	0.0038197	0.013343	0.885723	239	2	0.39096
USP4	4	0.99614	0.99616	0.999822	17805	0	1.1882	0.0038647	0.013493	0.885723	240	4	1.1882
KIAA1671	4	0.0099484	0.033213	0.936351	578	1	1.9444	0.0039	0.013611	0.885723	241	3	1.9444
STARD5	4	0.99607	0.99607	0.999822	17804	0	1.4506	0.0039348	0.013724	0.885723	242	4	1.4506
NMB	4	0.70744	0.73961	0.999822	13040	1	1.5661	0.0039505	0.013772	0.885723	243	3	1.5661
CBLN2	4	0.99319	0.99323	0.999822	17733	0	0.95645	0.0039702	0.013849	0.885723	244	4	0.95645
METTL7A	4	0.92337	0.9237	0.999822	16451	0	1.1657	0.0039702	0.013849	0.885723	245	3	1.1657
C6orf201	4	0.85241	0.85257	0.999822	15158	0	1.6431	0.0039822	0.013899	0.885723	246	3	1.6431
DNAJC27	4	0.19542	0.34681	0.988174	6020	2	-0.45426	0.0040912	0.014277	0.885723	247	1	-0.45426
THAP11	4	0.99587	0.99588	0.999822	17803	0	1.6056	0.0041275	0.014403	0.885723	248	4	1.6056
STOML3	4	0.73722	0.75859	0.999822	13396	1	1.4	0.0041364	0.014435	0.885723	249	3	1.4
SMARCC2	4	0.99585	0.99585	0.999822	17802	0	1.1468	0.0041488	0.014472	0.885723	250	4	1.1468
FGF13	3	0.67346	0.68135	0.999822	12641	1	1.701	0.004156	0.011501	0.884349	251	2	1.701
BOD1L1	3	0.99581	0.99589	0.999822	17801	0	1.4593	0.0041869	0.011577	0.884349	252	3	1.4593
RPA4	4	0.99581	0.99581	0.999822	17800	0	1.2538	0.0041927	0.014614	0.885723	253	4	1.2538
PRSS16	4	0.99579	0.9958	0.999822	17799	0	0.68718	0.0042097	0.014672	0.885723	254	4	0.68718
SLC29A2	4	0.94099	0.94117	0.999822	16782	0	1.7931	0.0042329	0.014746	0.885723	255	3	1.7931
NDFIP2	4	0.58089	0.67181	0.999822	11675	1	1.6814	0.0042425	0.014774	0.885723	256	3	1.6814
OSTF1	4	0.75101	0.76805	0.999822	13554	1	1.3731	0.0042425	0.014774	0.885723	257	3	1.3731
CACFD1	4	0.3439	0.49292	0.999822	8563	1	1.3474	0.0042454	0.014784	0.885723	258	3	1.3474
ZNF512B	4	0.99574	0.99574	0.999822	17798	0	0.94622	0.0042626	0.014842	0.885723	259	4	0.94622
COASY	2	0.9835	0.98354	0.999822	17549	0	3.6835	0.0043507	0.0084702	0.881666	260	2	3.6835
COX15	4	0.99564	0.99564	0.999822	17797	0	1.5927	0.004356	0.015154	0.885723	261	4	1.5927
LZTFL1	4	0.99564	0.99564	0.999822	17796	0	1.3909	0.0043632	0.015175	0.885723	262	4	1.3909
MMP1	4	0.74	0.76046	0.999822	13433	1	1.234	0.0043653	0.015182	0.885723	263	2	1.234
C4A	2	0.3828	0.40841	0.994549	9186	1	2.0354	0.004381	0.0085306	0.881666	264	1	2.0354
CD109	4	0.37921	0.5276	0.999822	9129	1	1.6421	0.0043867	0.015251	0.885723	265	3	1.6421
TMEM141	4	0.68876	0.72847	0.999822	12807	1	1.2782	0.0043985	0.015285	0.885723	266	3	1.2782
MAP3K4	4	0.30365	0.45332	0.994549	7920	1	0.76966	0.004408	0.015315	0.885723	267	2	0.76966
SLC39A9	4	0.80164	0.80622	0.999822	14321	1	1.4663	0.0044188	0.015347	0.885723	268	3	1.4663
TMSB10	3	0.17306	0.28114	0.977865	5595	2	-0.75627	0.0044324	0.012287	0.884349	269	1	-0.75627
SERINC5	4	0.99555	0.99556	0.999822	17795	0	0.90358	0.0044515	0.015466	0.885723	270	4	0.90358
MORN4	4	0.15023	0.30127	0.983061	5203	2	-0.042926	0.0044543	0.015474	0.885723	271	2	-0.042926
CHURC1	4	0.9955	0.99551	0.999822	17794	0	0.96015	0.0044956	0.015619	0.885723	272	4	0.96015
RASGRP4	4	0.81228	0.81515	0.999822	14481	1	1.2579	0.0045148	0.015687	0.885723	273	3	1.2579
WBSCR17	4	0.9942	0.99425	0.999822	17761	0	1.4928	0.0045178	0.015697	0.885723	274	4	1.4928
ZNF8	4	0.99545	0.99546	0.999822	17793	0	1.0745	0.0045538	0.015828	0.885723	275	4	1.0745
CKM	4	0.99544	0.99545	0.999822	17792	0	0.85457	0.0045634	0.01586	0.885723	276	4	0.85457
LRRC10	4	0.56133	0.66281	0.999822	11515	1	1.3433	0.0046055	0.015998	0.885723	277	3	1.3433
WDR7	4	0.61164	0.68684	0.999822	11982	1	2.4547	0.0046075	0.016004	0.885723	278	3	2.4547
TMEM221	4	0.23381	0.38468	0.992629	6694	2	1.2349	0.0046075	0.016004	0.885723	279	2	1.2349
ATAD1	3	0.069377	0.148	0.963897	2779	1	0.31805	0.0046139	0.012796	0.885723	280	2	0.31805
SMAD7	4	0.99538	0.99539	0.999822	17791	0	0.95995	0.0046223	0.016049	0.885723	281	4	0.95995
CAST	4	0.99534	0.99536	0.999822	17790	0	0.91744	0.0046563	0.016159	0.885723	282	4	0.91744
KDM4C	4	0.61542	0.6887	0.999822	12018	1	1.2864	0.0046928	0.016281	0.885723	283	2	1.2864
WFDC2	4	0.9953	0.99533	0.999822	17789	0	1.0708	0.0046959	0.016296	0.885723	284	4	1.0708
IL17RC	4	0.44692	0.59452	0.999822	10212	2	-0.14542	0.0046962	0.016298	0.885723	285	1	-0.14542
ZNF57	4	0.99527	0.9953	0.999822	17788	0	1.4392	0.0047325	0.016435	0.885723	286	4	1.4392
TECPR1	4	0.56445	0.66421	0.999822	11543	1	2.0351	0.0047336	0.016438	0.885723	287	3	2.0351
CASK	4	0.17195	0.32378	0.988174	5573	1	1.7532	0.0047413	0.016462	0.885723	288	3	1.7532
ETHE1	4	0.7874	0.79484	0.999822	14109	1	0.47052	0.0047567	0.016514	0.885723	289	2	0.47052
SNAPC5	3	0.99524	0.99535	0.999822	17787	0	1.6914	0.0047581	0.013189	0.885723	290	3	1.6914
IFNL1	4	0.67529	0.72064	0.999822	12669	1	1.1409	0.0047666	0.016554	0.885723	291	2	1.1409
KCNMB2	4	0.99523	0.99525	0.999822	17786	0	1.1931	0.0047737	0.016586	0.885723	292	4	1.1931
KLHL28	4	0.55853	0.66152	0.999822	11483	1	1.7775	0.0047814	0.016611	0.885723	293	3	1.7775
CPT1C	4	0.99518	0.9952	0.999822	17785	0	1.026	0.0048191	0.01673	0.885723	294	4	1.026
ZNF696	4	0.96135	0.96143	0.999822	17150	0	0.68752	0.0048474	0.016815	0.885723	295	2	0.68752
IL33	4	0.99513	0.99516	0.999822	17784	0	0.74683	0.0048709	0.016894	0.885723	296	4	0.74683
C12orf68	4	0.82415	0.8256	0.999822	14668	1	1.767	0.0048763	0.016914	0.885723	297	3	1.767
NSUN4	3	0.64181	0.65642	0.999822	12277	1	2.4107	0.0049064	0.013564	0.885723	298	2	2.4107
CCR1	4	0.96612	0.96627	0.999822	17245	0	1.6651	0.0049126	0.01703	0.885723	299	3	1.6651
KRT33A	4	0.63243	0.69743	0.999822	12189	1	1.5125	0.0049158	0.017038	0.885723	300	3	1.5125
C9orf9	4	0.39204	0.54023	0.999822	9321	1	2.1143	0.0049195	0.017052	0.885723	301	3	2.1143
FRMPD4	4	0.055648	0.13437	0.96021	2369	2	-0.32047	0.0049382	0.017114	0.885723	302	2	-0.32047
KIAA0100	4	0.99505	0.99509	0.999822	17783	0	1.257	0.0049498	0.01715	0.885723	303	4	1.257
PCCA	4	0.99504	0.99508	0.999822	17782	0	1.0281	0.00496	0.01718	0.885723	304	4	1.0281
TEC	4	0.33461	0.48377	0.999822	8435	2	0.35269	0.0049986	0.017305	0.885723	305	2	0.35269
ELAC2	3	0.35555	0.47619	0.997518	8761	1	-0.036594	0.0049997	0.013818	0.885723	306	1	-0.036594
KRT14	3	0.96258	0.96286	0.999822	17171	0	0.69298	0.0049997	0.013818	0.885723	307	3	0.69298
NANOG	2	0.99494	0.99489	0.999822	17781	0	1.7546	0.0050648	0.0098492	0.881899	308	2	1.7546
RBP2	4	0.79633	0.80192	0.999822	14237	1	1.3216	0.0050757	0.01757	0.885723	309	3	1.3216
FARP1	4	0.99491	0.99495	0.999822	17780	0	1.5525	0.0050859	0.017604	0.885723	310	4	1.5525
RNF114	4	0.24346	0.39406	0.994549	6843	1	1.1524	0.0050958	0.017641	0.885723	311	3	1.1524
SPATA21	4	0.99488	0.99492	0.999822	17779	0	1.5402	0.0051155	0.017704	0.885723	312	4	1.5402
KCNK6	4	0.032041	0.088044	0.946491	1562	2	-0.013219	0.0051196	0.017719	0.885723	313	2	-0.013219
PTPN2	4	0.99487	0.9949	0.999822	17778	0	1.1714	0.0051312	0.017753	0.885723	314	4	1.1714
FAM81B	4	0.99486	0.9949	0.999822	17777	0	1.1888	0.0051353	0.01776	0.885723	315	4	1.1888
CDK12	3	0.89637	0.89641	0.999822	15950	0	2.8505	0.0051785	0.0143	0.885723	316	2	2.8505
THBS3	4	0.22705	0.37799	0.992059	6565	1	0.51741	0.0051801	0.01791	0.885723	317	2	0.51741
ABHD8	4	0.99482	0.99485	0.999822	17775	0	0.87087	0.0051832	0.017922	0.885723	318	4	0.87087
IRF9	4	0.78821	0.79546	0.999822	14122	1	2.036	0.0051848	0.017926	0.885723	319	3	2.036
RNF24	4	0.79509	0.80092	0.999822	14223	1	1.6404	0.0052013	0.017989	0.885723	320	3	1.6404
TEX26	4	0.99477	0.99481	0.999822	17774	0	1.519	0.0052338	0.018095	0.885723	321	4	1.519
EML3	4	0.54404	0.65504	0.999822	11364	1	1.2404	0.0052441	0.018128	0.885723	322	2	1.2404
XPO6	4	0.88525	0.88546	0.999822	15754	0	2.0195	0.0052441	0.018128	0.885723	323	3	2.0195
MRC2	3	0.050622	0.12128	0.956365	2191	2	-2.1231	0.0052492	0.014497	0.885723	324	1	-2.1231
ATP5L	3	0.63185	0.6488	0.999822	12184	1	0.078922	0.0052492	0.014497	0.885723	325	1	0.078922
BACH1	4	0.99472	0.99477	0.999822	17773	0	0.67586	0.0052764	0.018229	0.885723	326	4	0.67586
UTRN	4	0.99471	0.99476	0.999822	17772	0	1.1519	0.0052883	0.018275	0.885723	327	4	1.1519
FAM134C	4	0.98855	0.9886	0.999822	17653	0	1.3934	0.0052984	0.018309	0.885723	328	4	1.3934
UQCRH	4	0.0072526	0.024657	0.901564	447	3	-1.504	0.005301	0.018317	0.885723	329	1	-1.504
NBPF3	4	0.99469	0.99473	0.999822	17771	0	0.85706	0.0053098	0.018344	0.885723	330	4	0.85706
ADCK5	3	0.99468	0.99479	0.999822	17770	0	1.251	0.0053163	0.014676	0.885723	331	3	1.251
UBR4	4	0.96276	0.96285	0.999822	17179	0	1.7411	0.0053248	0.018386	0.885723	332	3	1.7411
TNFAIP3	4	0.2441	0.3947	0.994549	6852	1	1.0783	0.0053393	0.018432	0.885723	333	3	1.0783
FAM26F	4	0.30254	0.45222	0.994549	7900	2	-0.32777	0.0053615	0.018497	0.885723	334	1	-0.32777
GEMIN2	3	0.16712	0.27367	0.977865	5495	1	0.65549	0.0054307	0.014964	0.885723	335	2	0.65549
CCL5	4	0.69266	0.73078	0.999822	12843	1	1.0883	0.0054543	0.018818	0.885723	336	3	1.0883
RCE1	4	0.99453	0.99458	0.999822	17769	0	0.68854	0.0054667	0.018854	0.885723	337	4	0.68854
PILRA	4	0.99451	0.99455	0.999822	17768	0	0.83433	0.0054948	0.018952	0.885723	338	4	0.83433
GSR	3	0.99449	0.99459	0.999822	17767	0	2.5092	0.0055051	0.015154	0.885723	339	3	2.5092
POFUT2	4	0.99449	0.99454	0.999822	17766	0	1.6365	0.0055089	0.018993	0.885723	340	4	1.6365
EDIL3	4	0.28431	0.43433	0.994549	7561	2	1.0805	0.0055399	0.019086	0.885723	341	2	1.0805
ATXN2L	4	0.25393	0.40442	0.994549	7028	2	1.0843	0.0055691	0.019172	0.885723	342	2	1.0843
ITIH1	4	0.99441	0.99444	0.999822	17765	0	0.95768	0.0055947	0.019249	0.885723	343	4	0.95768
TRIM35	4	0.90255	0.90277	0.999822	16066	0	0.86342	0.0056572	0.019458	0.885723	344	2	0.86342
KIF1A	4	0.98898	0.98902	0.999822	17662	0	1.7246	0.0056643	0.019481	0.885723	345	4	1.7246
HOXA9	4	0.99433	0.99437	0.999822	17764	0	1.8845	0.0056652	0.019483	0.885723	346	4	1.8845
TTYH2	4	0.97096	0.97117	0.999822	17333	0	1.4109	0.0057163	0.019659	0.885723	347	3	1.4109
[truncated: 17,531 more rows]

## Sheet: D. Selected hits_invasion
#	id	pos|lfc	pos|p-value	*the number of hits are different from the manuscript because additional gRNA number filtering is applied.
[truncated: 427 more rows]

[truncated: 2 more sheets: E. Selected hits_fitness_D7, F. Selected hits_fitness_D14]
